# Supplementary material for: Glycoproteomics in Cerebrospinal Fluid Reveals Brain-Specific Glycosylation Changes
Source: Int J Mol Sci. 2023 Jan 18;24(3):1937. doi: 10.3390/ijms24031937 (PMC9916115; doi:10.3390/ijms24031937)
Supplement: Supplementary file 1 [file ijms-24-01937-s001.zip]

Archive with 3 entries (3 files):
- ijms-2150913-supplementary-resubmitted-1-pdf/supplement_S3.pdf
- ijms-2150913-supplementary-resubmitted-1-pdf/TableS1_Glycopeptide_identificaiton_MSFraggerGlyco.xlsx
- ijms-2150913-supplementary-resubmitted-1-pdf/TableS2_Integration_of_glycopeptides_skyline.xlsx
