# Supplementary material for: Glycoproteomics in Cerebrospinal Fluid Reveals Brain-Specific Glycosylation Changes
Source: Int J Mol Sci. 2023 Jan 18;24(3):1937. doi: 10.3390/ijms24031937 (PMC9916115; doi:10.3390/ijms24031937)
Supplement: Supplementary file 1 [file ijms-24-01937-s001.zip › ijms-2150913-supplementary-resubmitted-1-pdf/TableS1_Glycopeptide_identificaiton_MSFraggerGlyco.xlsx]

## Sheet: Sheet1
Supplementary Table S1
Glycoproteomics in cerebrospinal fluid reveals brain-specific glycosylation changes
Melissa Baerenfaenger1, 2; Merel A Post1; Pieter Langenhorst3; Karin Huijben3; Fokje Zijlstra3; Joannes FM Jacobs3; Marcel M Verbeek1, 3; Hans JCT Wessels3; Dirk J Lefeber1, 3,*
1	Department of Neurology, Donders Institute for Brain, Cognition, and Behavior, Radboud University Medical Center, Nijmegen, Netherlands
2	Division of BioAnalytical Chemistry, AIMMS Amsterdam Institute of Molecular and Life Sciences, Vrije Universiteit Amsterdam, Amsterdam, Netherlands
3	Translational Metabolic Laboratory, Department of Laboratory Medicine, Radboud University Medical Center, Nijmegen, Netherlands
*	Correspondence: Dirk.Lefeber@radboudumc.nl
This table contains the combined output files after peptide and glycopeptide identificaiton using MSFragger Glyco.
Results from this search were used to generate a targetlist for the integration of glycopepitde (including glycopeptides showing the complete loss of glycosylation) signals using skyline.

## Sheet: Glycopeptide_identification
Peptide Sequence	Assigned Modifications	Charge	Sample	Retention time [s]	Calibrated Observed Mass	Calibrated Observed M/Z	Calculated Peptide Mass	Calculated M/Z	Delta Mass	Hyperscore	Nextscore	PeptideProphet Probability	Number of Missed Cleavages	Intensity	Ion Mobility [1/K0]	Entry Name	Protein Description	glycan mass	glycan annotation	(Glyco)peptide composition [C H N O S]
AADDTWEPFASGK		1	MPI_CDG_Replicate1	1735.56	1393.61	1394.62	1393.61	1394.62	0.0011	33.434	10.134	1	0	79984.5	1.0009	TTHY_HUMAN	Transthyretin	0	H0N0F0S0	[62 87 15 22 0]
AAFGQGSGPIMLDEVQCTGTEASLADCK	17C(57.0215), 27C(57.0215)	2	MPI_CDG_Replicate1	2201.17	2912.3	1457.16	2912.3	1457.16	0.0009	34.133	10.091	1	0	19277.7	1.394	LG3BP_HUMAN	Galectin-3-binding protein	0	H0N0F0S0	[120 193 33 45 3]
AALEGFLAALQADPPQAER		2	MPI_CDG_Replicate1	2632.11	1967.01	984.512	1967.01	984.513	0.0007	13.332	6.076	1	0	94226.1	1.1032	APLP1_HUMAN	Amyloid-like protein 1	0	H0N0F0S0	[ 87 138 24 28 0]
AAPSVTLFPPSSEELQANK		2	MPI_CDG_Replicate1	2025.12	1985.01	993.514	1985.01	993.513	0.0015	17.406	9.443	0.9997	0	0	1.1268	IGLC2_HUMAN	Immunoglobulin lambda constant 2	0	H0N0F0S0	[ 88 140 22 30 0]
AASEFESSEGVFLFPELR		2	MPI_CDG_Replicate1	2692.61	2013.96	1007.99	2013.97	1007.99	0.0022	29.338	8.101	1	0	355739	1.1349	CSTN1_HUMAN	Calsyntenin-1	0	H0N0F0S0	[ 92 135 21 30 0]
AATVGSLAGQPLQER		2	MPI_CDG_Replicate1	1480.74	1496.79	749.404	1496.79	749.405	0.0011	21.193	10.057	1	0	2356741	0.9967	APOE_HUMAN	Apolipoprotein E	0	H0N0F0S0	[ 63 108 20 22 0]
ADEPQWSLYPSDSQVSEEVK		2	MPI_CDG_Replicate1	1993.94	2293.04	1147.53	2293.04	1147.53	0.0005	28.233	8.974	1	0	654166	1.217	SCG1_HUMAN	Secretogranin-1	0	H0N0F0S0	[100 148 24 38 0]
ADLFYDVEALDLESPK		2	MPI_CDG_Replicate1	2589.94	1823.89	912.95	1823.88	912.949	0.0014	14.735	9.464	0.9994	0	117688	1.1026	HRG_HUMAN	Histidine-rich glycoprotein	0	H0N0F0S0	[ 83 125 17 29 0]
ADRDQYELLCLDNTR	10C(57.0215)	2	MPI_CDG_Replicate1	1783.2	1880.87	941.44	1880.87	941.442	0.0018	38.98	9.938	1	1	1110929	1.091	TRFE_HUMAN	Serotransferrin	0	H0N0F0S0	[ 77 124 24 29 1]
ADSQAQLLLSTVVGVFTAPGLHLK		3	MPI_CDG_Replicate1	3447.87	2464.38	822.469	2464.37	822.464	0.0051	16.202	7.12	0.9716	0	91248.2	1.1182	ANGT_HUMAN	Angiotensinogen	0	H0N0F0S0	[112 185 29 33 0]
AEDTAVYYCAR	9C(57.0215)	2	MPI_CDG_Replicate1	1160.06	1317.57	659.79	1317.57	659.79	0.0002	17.225	0	0.9994	0	432430	0.9416	HV321_HUMAN	Immunoglobulin heavy variable 3-21	0	H0N0F0S0	[56 83 15 20 1]
AEMADQAAAWLTR		2	MPI_CDG_Replicate1	2014.12	1432.67	717.345	1432.68	717.346	0.001	18.002	0	0.9993	0	313478	0.9893	CO4B_HUMAN	Complement C4-B	0	H0N0F0S0	[61 96 18 20 1]
AFLEVNEEGSEAAASTAVVIAGR		2	MPI_CDG_Replicate1	2226.85	2290.14	1146.08	2290.14	1146.08	0.0013	47.171	9.143	1	0	243077	1.2356	ANT3_HUMAN	Antithrombin-III	0	H0N0F0S0	[ 98 159 27 36 0]
AFPALTSLDLSDNPGLGER		2	MPI_CDG_Replicate1	2443.29	1971.99	987.002	1971.99	987.002	0.0003	31.211	8.762	1	0	249296	1.14	CD14_HUMAN	Monocyte differentiation antigen CD14	0	H0N0F0S0	[ 86 137 23 30 0]
AGTELVNFLSYFVELGTQPATQ		2	MPI_CDG_Replicate1	3670.26	2384.19	1193.1	2384.19	1193.1	0.0012	16.513	8.448	1	0	120241	1.2871	APOA2_HUMAN	Apolipoprotein A-II	0	H0N0F0S0	[109 165 25 35 0]
AIPVAQDLNAPSDWDSR		2	MPI_CDG_Replicate1	1959.11	1853.89	927.951	1853.89	927.953	0.002	23.943	10.355	1	0	87535.8	1.1068	OSTP_HUMAN	Osteopontin	0	H0N0F0S0	[ 80 123 23 28 0]
AIQDGTIVLMGTYDDGATK		2	MPI_CDG_Replicate1	2034.29	1967.95	984.981	1967.95	984.983	0.0014	17.636	7.343	0.9996	0	326461	1.1562	FAM3C_HUMAN	Protein FAM3C	0	H0N0F0S0	[ 84 137 21 31 1]
ALEILQEEDLIDEDDIPVR		2	MPI_CDG_Replicate1	2529.48	2224.11	1113.06	2224.11	1113.06	0.0005	40.092	11.934	1	0	774987	1.1947	CO4B_HUMAN	Complement C4-B	0	H0N0F0S0	[ 96 157 23 37 0]
ALEILQEEDLIDEDDIPVR		3	MPI_CDG_Replicate1	2533.14	2224.11	742.378	2224.11	742.378	0	14.157	0	0.9959	0	85785.5	0.9707	CO4B_HUMAN	Complement C4-B	0	H0N0F0S0	[ 96 157 23 37 0]
ALGISPFHEHAEVVFTANDSGPR		2	MPI_CDG_Replicate1	1981.1	2450.19	1226.1	2450.2	1226.11	0.0027	59.089	10.689	1	0	904224	1.2691	TTHY_HUMAN	Transthyretin	0	H0N0F0S0	[109 163 31 34 0]
ALGISPFHEHAEVVFTANDSGPR		3	MPI_CDG_Replicate1	1981.1	2450.2	817.74	2450.2	817.74	0.0001	30.865	10.092	1	0	3551040	0.9192	TTHY_HUMAN	Transthyretin	0	H0N0F0S0	[109 163 31 34 0]
ALMLCEGLFVADVTDFEGWK	5C(57.0215)	2	MPI_CDG_Replicate1	3153.99	2300.09	1151.05	2300.09	1151.05	0.0033	28.19	8.847	1	0	44225.1	1.2148	LG3BP_HUMAN	Galectin-3-binding protein	0	H0N0F0S0	[105 157 23 31 2]
ALTPQCGSGEDLYILTGTVPSDYR	6C(57.0215)	2	MPI_CDG_Replicate1	2366.27	2612.24	1307.13	2612.24	1307.13	0.0007	43.18	10.041	1	0	1850.83	1.3209	ENDD1_HUMAN	Endonuclease domain-containing 1 protein	0	H0N0F0S0	[113 177 29 40 1]
ALYYDLISSPDIHGTYK		2	MPI_CDG_Replicate1	2114.97	1954.97	978.49	1954.97	978.491	0.001	17.211	8.059	0.9988	0	184409	1.2039	PEDF_HUMAN	Pigment epithelium-derived factor	0	H0N0F0S0	[ 91 134 20 28 0]
ANNIAYEDVVGGEDWNPVEEK		2	MPI_CDG_Replicate1	2094.81	2347.06	1174.54	2347.06	1174.54	0.0005	18.53	8.988	0.9995	0	56059.8	1.2177	SCG2_HUMAN	Secretogranin-2	0	H0N0F0S0	[102 150 26 38 0]
ANPTVTLFPPSSEELQANK		2	MPI_CDG_Replicate1	2030.62	2042.03	1022.02	2042.03	1022.02	0.0006	15.307	8.473	0.9998	0	290342	1.1522	IGLL5_HUMAN	Immunoglobulin lambda-like polypeptide 5	0	H0N0F0S0	[ 90 143 23 31 0]
AQGFTEDTIVFLPQTDK		2	MPI_CDG_Replicate1	2263.54	1908.94	955.48	1908.95	955.481	0.0009	16.447	6.763	0.9998	0	19132968	1.1268	PTGDS_HUMAN	Prostaglandin-H2 D-isomerase	0	H0N0F0S0	[ 86 132 20 29 0]
AQLVPLPPSTYVEFTVSGTDCVAK	21C(57.0215)	2	MPI_CDG_Replicate1	2588.1	2578.3	1290.16	2578.3	1290.16	0.0014	21.464	9.943	1	0	64711.3	1.3817	FETUA_HUMAN	Alpha-2-HS-glycoprotein	0	H0N0F0S0	[116 183 27 37 1]
AQPVQVAEGSEPDGFWEALGGK		2	MPI_CDG_Replicate1	2353.43	2271.08	1136.55	2271.08	1136.55	0.0015	26.59	9.211	1	0	1.39364e+06	1.1996	GELS_HUMAN	Gelsolin	0	H0N0F0S0	[101 150 26 34 0]
ASSIIDELFQDR		2	MPI_CDG_Replicate1	2518.48	1392.69	697.353	1392.69	697.351	0.0015	13.871	10.963	0.9798	0	2.52771e+06	0.9599	CLUS_HUMAN	Clusterin	0	H0N0F0S0	[60 96 16 22 0]
ATGEDENILFSPLSIALAMGMMELGAQGSTQK		3	MPI_CDG_Replicate1	3794.64	3309.6	1104.21	3309.59	1104.2	0.0009	16.491	10.567	0.9988	0	0	1.2473	NEUS_HUMAN	Neuroserpin	0	H0N0F0S0	[141 232 36 49 3]
ATLVCLISDFYPGAVTVAWK	5C(57.0215)	2	MPI_CDG_Replicate1	3247.32	2210.14	1106.08	2210.14	1106.08	0.0011	16.937	7.739	0.9998	0	37735.9	1.2361	IGLC2_HUMAN	Immunoglobulin lambda constant 2	0	H0N0F0S0	[104 159 23 28 1]
AVGFVSEDEYLEIQGITR		2	MPI_CDG_Replicate1	2366.27	2025.01	1013.51	2025.01	1013.51	0.0001	13.795	7.061	0.9974	0	94157.8	1.1656	NTRI_HUMAN	Neurotrimin	0	H0N0F0S0	[ 90 140 22 31 0]
AVLDVFEEGTEASAATAVK		2	MPI_CDG_Replicate1	2151.65	1906.95	954.481	1906.95	954.483	0.0026	15.193	8.118	0.9992	0	565872	1.1372	AACT_HUMAN	Alpha-1-antichymotrypsin	0	H0N0F0S0	[ 83 134 20 31 0]
AVTEDDEDEDDDKEDEVGYIW		2	MPI_CDG_Replicate1	2015.95	2485.97	1243.99	2485.98	1244	0.0015	22.938	0	1	1	328990	1.2351	TICN1_HUMAN	Testican-1	0	H0N0F0S0	[104 147 23 48 0]
AVYTCNEGYQLLGEINYR	5C(57.0215)	2	MPI_CDG_Replicate1	2278.22	2162.02	1082.02	2162.01	1082.01	0.0029	24.5	10.777	1	0	22679.7	1.186	CFAH_HUMAN	Complement factor H	0	H0N0F0S0	[ 95 143 25 31 1]
AYYENSPQQVFSTEFEVK		2	MPI_CDG_Replicate1	2186.5	2164.99	1083.5	2164.99	1083.5	0.0029	13.773	10.19	0.9698	0	942959	1.2155	CO3_HUMAN	Complement C3	0	H0N0F0S0	[ 99 140 22 33 0]
CCAAADPHECYAK	10C(57.0215), 1C(-17.0265), 2C(57.0215)	2	MPI_CDG_Replicate1	1024.46	1534.56	768.288	1534.56	768.289	0.001	13.962	0	0.9993	0	4.809e+06	1.0049	ALBU_HUMAN	Serum albumin	0	H0N0F0S0	[62 93 19 22 3]
CCAAADPHECYAK	10C(57.0215), 1C(57.0215), 2C(57.0215)	2	MPI_CDG_Replicate1	749.555	1551.59	776.801	1551.59	776.802	0.0017	14.225	0	0.9993	0	1.39351e+06	0.9952	ALBU_HUMAN	Serum albumin	0	H0N0F0S0	[62 93 19 22 3]
CCTESLVNR	1C(-17.0265), 2C(57.0215)	1	MPI_CDG_Replicate1	1291.9	1120.46	1121.47	1120.46	1121.47	0.0004	23.904	0	1	0	353745	1.1486	ALBU_HUMAN	Serum albumin	0	H0N0F0S0	[43 75 15 17 2]
CEASAVPAPDFEWYR	1C(-17.0265)	2	MPI_CDG_Replicate1	2419.45	1779.75	890.884	1779.76	890.885	0.0015	19.089	0	1	0	85751.2	1.0782	LSAMP_HUMAN	Limbic system-associated membrane protein	0	H0N0F0S0	[ 81 112 20 25 1]
CEASAVPAPDFEWYR	1C(57.0215)	2	MPI_CDG_Replicate1	2169.99	1796.78	899.399	1796.78	899.399	0.0002	17.668	0	0.9992	0	100449	1.0484	LSAMP_HUMAN	Limbic system-associated membrane protein	0	H0N0F0S0	[ 81 112 20 25 1]
CEGPIPDVTFELLR	1C(57.0215)	2	MPI_CDG_Replicate1	2637.61	1644.81	823.413	1644.82	823.416	0.0032	21.921	8.715	1	0	68771.7	1.0065	A1BG_HUMAN	Alpha-1B-glycoprotein	0	H0N0F0S0	[ 73 116 18 23 1]
CEVQHGIDDSSDAVEVK	1C(-17.0265)	2	MPI_CDG_Replicate1	1445.9	1869.81	935.911	1869.81	935.91	0.001	23.832	0	1	0	57161.2	1.1234	PGCB_HUMAN	Brevican core protein	0	H0N0F0S0	[ 76 122 22 32 1]
CKPVNTFVHEPLVDVQNVCFQEK	19C(57.0215), 1C(-17.0265)	3	MPI_CDG_Replicate1	2256.2	2769.32	924.115	2769.33	924.116	0.0002	22.549	11.92	1	0	251781	0.9741	RNAS1_HUMAN	Ribonuclease pancreatic	0	H0N0F0S0	[123 191 33 37 2]
CLPGEFVSEALLVPEGCR	17C(57.0215), 1C(-17.0265)	2	MPI_CDG_Replicate1	3082.73	2014.95	1008.48	2014.95	1008.48	0.0015	38.168	7.59	1	0	185698	1.1421	APLP1_HUMAN	Amyloid-like protein 1	0	H0N0F0S0	[ 88 141 23 28 2]
CLPGEFVSEALLVPEGCR	17C(57.0215), 1C(57.0215)	2	MPI_CDG_Replicate1	2578.93	2031.97	1016.99	2031.98	1017	0.0033	26.402	9.595	1	0	39627.6	1.1441	APLP1_HUMAN	Amyloid-like protein 1	0	H0N0F0S0	[ 88 141 23 28 2]
CPPHSYSVWEGATSCTCDR	15C(57.0215), 17C(57.0215), 1C(-17.0265)	2	MPI_CDG_Replicate1	1753.9	2251.87	1126.94	2251.87	1126.94	0.0033	33.299	9.487	1	0	30205.6	1.1813	EPHA4_HUMAN	Ephrin type-A receptor 4	0	H0N0F0S0	[ 93 136 28 33 3]
CREILSVDCSTNNPSQAK	1C(-17.0265), 9C(57.0215)	2	MPI_CDG_Replicate1	1605.4	2060.93	1031.47	2060.93	1031.47	0	29.679	9.481	1	1	138665	1.1215	CLUS_HUMAN	Clusterin	0	H0N0F0S0	[ 82 139 27 32 2]
CSTSSLLEACTFR	10C(57.0215), 1C(-17.0265)	2	MPI_CDG_Replicate1	2133.3	1513.65	757.834	1513.65	757.834	0	18.472	8.622	0.9998	0	1.4655e+06	1.0581	TRFE_HUMAN	Serotransferrin	0	H0N0F0S0	[ 62 102 18 23 2]
CSTSSLLEACTFR	10C(57.0215), 1C(57.0215)	2	MPI_CDG_Replicate1	1823.51	1530.68	766.347	1530.68	766.348	0.0006	14.286	9.18	0.9854	0	2052643	1.0335	TRFE_HUMAN	Serotransferrin	0	H0N0F0S0	[ 62 102 18 23 2]
CSYTEDAQCIDGTIEVPK	1C(57.0215), 9C(57.0215)	2	MPI_CDG_Replicate1	1779.53	2084.91	1043.46	2084.9	1043.46	0.001	14.129	0	0.9974	0	94772.1	1.1333	APOH_HUMAN	Beta-2-glycoprotein 1	0	H0N0F0S0	[ 86 136 22 34 2]
CVNVIFVGDHGMEDVTCDR	17C(57.0215), 1C(-17.0265)	2	MPI_CDG_Replicate1	2445.13	2204.93	1103.47	2204.93	1103.47	0.0004	26.786	9.371	1	0	50793.2	1.1785	ENPP2_HUMAN	Ectonucleotide pyrophosphatase/phosphodiesterase family member 2	0	H0N0F0S0	[ 91 143 27 32 3]
DAPDHQELNLDVSLQLPSR		2	MPI_CDG_Replicate1	2149.81	2146.06	1074.04	2146.07	1074.04	0.0007	21.844	8.436	1	0	72792	1.1679	CO3_HUMAN	Complement C3	0	H0N0F0S0	[ 91 147 27 33 0]
DAPDHQELNLDVSLQLPSR		3	MPI_CDG_Replicate1	2147.98	2146.07	716.363	2146.07	716.362	0.0003	16.013	0	0.9987	0	259957	0.8734	CO3_HUMAN	Complement C3	0	H0N0F0S0	[ 91 147 27 33 0]
DCHLAQVPSHTVVAR	2C(57.0215)	2	MPI_CDG_Replicate1	1238.78	1688.84	845.429	1688.84	845.428	0.0007	29.677	7.469	1	0	612627	1.103	TRFE_HUMAN	Serotransferrin	0	H0N0F0S0	[ 71 116 24 22 1]
DFSEDQGYPDPPNPCPVGK	15C(57.0215)	2	MPI_CDG_Replicate1	1559.57	2117.9	1059.96	2117.9	1059.96	0.0003	15.334	0	0.9991	0	72611.1	1.123	7B2_HUMAN	Neuroendocrine protein 7B2	0	H0N0F0S0	[ 92 131 23 33 1]
DGVADVSIEDSVISLSGDHCIIGR	20C(57.0215)	3	MPI_CDG_Replicate1	2437.79	2513.21	838.743	2513.21	838.743	0	14.008	0	0.9779	0	79240.5	1.0692	SODC_HUMAN	Superoxide dismutase [Cu-Zn]	0	H0N0F0S0	[104 172 30 40 1]
DGWHSWPIAHQWPQGPSAVDAAFSWEEK		4	MPI_CDG_Replicate1	2591.77	3218.46	805.621	3218.46	805.623	0.0017	14.1	0	0.9948	0	202639	0.8882	HEMO_HUMAN	Hemopexin	0	H0N0F0S0	[150 199 39 42 0]
DICEEQVNSLPGSITK	3C(57.0215)	2	MPI_CDG_Replicate1	1671.41	1788.85	895.435	1788.86	895.435	0.0007	14.954	6.604	0.9987	0	461321	1.0704	CO3_HUMAN	Complement C3	0	H0N0F0S0	[ 74 124 20 29 1]
DIENQYETQITQIEHEVSSSGQEVQSSAK		3	MPI_CDG_Replicate1	2391.95	3263.51	1088.84	3263.51	1088.84	0.0001	41.739	11.087	1	0	295974	1.0678	K1C9_HUMAN	Keratin, type I cytoskeletal 9	0	H0N0F0S0	[135 214 38 56 0]
DIPTNSPELEETLTHTITK		2	MPI_CDG_Replicate1	2118.63	2138.07	1070.04	2138.07	1070.04	0.0029	18.39	11.013	0.9989	0	53659.1	1.2085	KNG1_HUMAN	Kininogen-1	0	H0N0F0S0	[ 92 151 23 35 0]
DLEVVAATPTSLLISWDAPAVTVR		2	MPI_CDG_Replicate1	3029.64	2523.35	1262.68	2523.36	1262.69	0.0039	38.299	10.089	1	0	27956.9	1.3024	FINC_HUMAN	Fibronectin	0	H0N0F0S0	[114 186 28 36 0]
DNENVVNEYSSELEK		2	MPI_CDG_Replicate1	1695.25	1767.78	884.896	1767.78	884.897	0.001	16.439	7.89	0.9991	0	156266	1.0676	FIBB_HUMAN	Fibrinogen beta chain	0	H0N0F0S0	[ 73 113 19 32 0]
DNFHGLAIFLDTYPNDETTER		3	MPI_CDG_Replicate1	2509.31	2467.13	823.383	2467.13	823.384	0.0008	21.779	0	1	0	77875.3	0.9835	LMAN2_HUMAN	Vesicular integral-membrane protein VIP36	0	H0N0F0S0	[109 158 28 38 0]
DPADASEAHESSSR		2	MPI_CDG_Replicate1	484.225	1457.6	729.809	1457.6	729.808	0.0008	13.793	0	0.9985	0	141125	1.0203	SCG1_HUMAN	Secretogranin-1	0	H0N0F0S0	[56 87 19 27 0]
DPDAQPGGELMLGGTDSK		2	MPI_CDG_Replicate1	1570.57	1786.8	894.409	1786.8	894.409	0.0005	15.531	6.303	0.9989	0	153344	1.0516	CATD_HUMAN	Cathepsin D	0	H0N0F0S0	[ 73 118 20 30 1]
DPVASTSNLDMDFR		2	MPI_CDG_Replicate1	1801.52	1566.7	784.356	1566.7	784.356	0.0008	14.678	6.545	0.999	0	349859	1.0228	PLTP_HUMAN	Phospholipid transfer protein	0	H0N0F0S0	[ 65 102 18 25 1]
DQAGEYECSAENDVSFPDVR	8C(57.0215)	2	MPI_CDG_Replicate1	1775.87	2286.93	1144.47	2286.93	1144.47	0.0014	35.641	0	1	0	60638.1	1.175	NEGR1_HUMAN	Neuronal growth regulator 1	0	H0N0F0S0	[ 94 138 26 39 1]
DQGNQEQDPNISNGEEEEEKEPGEVGTHNDNQER		3	MPI_CDG_Replicate1	1039.12	3850.57	1284.53	3850.6	1284.54	0.0099	22.536	0	1	1	1571.92	1.0556	SPRL1_HUMAN	SPARC-like protein 1	0	H0N0F0S0	[151 231 49 70 0]
DQSGEYECSALNDVAAPDVR	8C(57.0215)	2	MPI_CDG_Replicate1	1722.73	2194.95	1098.48	2194.94	1098.48	0.0017	14.399	0	0.9944	0	73605	1.1641	OPCM_HUMAN	Opioid-binding protein/cell adhesion molecule	0	H0N0F0S0	[ 89 138 26 37 1]
DQYELLCLDNTR	7C(57.0215)	2	MPI_CDG_Replicate1	1929.79	1538.7	770.358	1538.7	770.359	0.0006	18.445	7.278	0.9995	0	330681	1.0109	TRFE_HUMAN	Serotransferrin	0	H0N0F0S0	[ 64 102 18 24 1]
DSFHLDEQFTVPVEMMQAR		3	MPI_CDG_Replicate1	2478.13	2279.03	760.686	2279.03	760.686	0	17.49	7.57	0.9996	0	67890.4	0.935	A2AP_HUMAN	Alpha-2-antiplasmin	0	H0N0F0S0	[ 99 150 26 32 2]
DSPVLIDFFEDTER		2	MPI_CDG_Replicate1	2712.78	1681.78	841.898	1681.78	841.899	0.001	18.771	6.952	0.9999	0	109152	1.0625	HRG_HUMAN	Histidine-rich glycoprotein	0	H0N0F0S0	[ 75 111 17 27 0]
DSSCGTGYELTEDNSCK	16C(57.0215), 4C(57.0215)	2	MPI_CDG_Replicate1	1092.25	1921.73	961.873	1921.73	961.873	0.0008	19.039	0	1	0	204643	1.0821	FBLN1_HUMAN	Fibulin-1	0	H0N0F0S0	[ 74 115 21 35 2]
DTEEEDFHVDQVTTVK		2	MPI_CDG_Replicate1	1497.24	1890.85	946.431	1890.85	946.431	0.0007	21.87	8.373	1	0	641119	1.139	A1AT_HUMAN	Alpha-1-antitrypsin	0	H0N0F0S0	[ 80 122 20 33 0]
DTMADGPWDSPALILELEDAVR		2	MPI_CDG_Replicate1	3208.97	2413.15	1207.58	2413.15	1207.58	0.0008	34.019	7.509	1	0	29682.4	1.2543	NPTXR_HUMAN	Neuronal pentraxin receptor	0	H0N0F0S0	[105 164 26 37 1]
DTWVEHWPEEDECQDEENQK	13C(57.0215)	2	MPI_CDG_Replicate1	1689.75	2602.01	1302.01	2602.02	1302.02	0.0042	29.361	0	1	0	64803.8	1.24	CO3_HUMAN	Complement C3	0	H0N0F0S0	[109 151 29 44 1]
DTWVEHWPEEDECQDEENQK	13C(57.0215)	3	MPI_CDG_Replicate1	1687.91	2602.02	868.347	2602.02	868.347	0.0005	13.927	9.058	0.9979	0	741524	0.9129	CO3_HUMAN	Complement C3	0	H0N0F0S0	[109 151 29 44 1]
DVFLGMFLYEYAR		2	MPI_CDG_Replicate1	3093.71	1622.78	812.397	1622.78	812.397	0.0005	15.201	7.775	0.9988	0	0	1.0754	ALBU_HUMAN	Serum albumin	0	H0N0F0S0	[ 78 110 16 20 1]
DVWGIEGPIDAAFTR		2	MPI_CDG_Replicate1	2569.77	1645.81	823.913	1645.81	823.912	0.0004	23.247	8.11	1	0	237082	1.0426	VTNC_HUMAN	Vitronectin	0	H0N0F0S0	[ 75 111 19 23 0]
DWSFYLLYYTEFTPTEK		2	MPI_CDG_Replicate1	3066.27	2202.01	1102.01	2202.02	1102.02	0.0032	20.148	8.079	1	0	317820	1.1932	B2MG_HUMAN	Beta-2-microglobulin	0	H0N0F0S0	[108 143 19 31 0]
DYAGVFSDAGLTFTSSSGQQTAQR		2	MPI_CDG_Replicate1	2190.16	2493.14	1247.58	2493.14	1247.58	0.0007	36.254	9.764	1	0	169211	1.2843	CO3_HUMAN	Complement C3	0	H0N0F0S0	[106 160 30 40 0]
DYAGVFSDAGLTFTSSSGQQTAQR		3	MPI_CDG_Replicate1	2193.83	2493.14	832.055	2493.14	832.054	0.001	22.143	0	1	0	317951	0.985	CO3_HUMAN	Complement C3	0	H0N0F0S0	[106 160 30 40 0]
DYNLNDILLQLGIEEAFTSK		2	MPI_CDG_Replicate1	3333.06	2295.16	1148.59	2295.16	1148.59	0.0014	28.24	7.792	1	0	225280	1.2577	AACT_HUMAN	Alpha-1-antichymotrypsin	0	H0N0F0S0	[103 162 24 35 0]
EAEGTEEGGEEEDDEEMDPQTIDSLIELSTK		2	MPI_CDG_Replicate1	2586.27	3424.43	1713.22	3424.44	1713.23	0.0008	69.526	33.271	1	0	271231	1.4746	VGF_HUMAN	Neurosecretory protein VGF	0	H0N0F0S0	[138 217 33 66 1]
EAEGTEEGGEEEDDEEMDPQTIDSLIELSTK		3	MPI_CDG_Replicate1	2588.1	3424.44	1142.49	3424.44	1142.49	0.0007	39.878	35.52	1	0	638931	1.0787	VGF_HUMAN	Neurosecretory protein VGF	0	H0N0F0S0	[138 217 33 66 1]
EAEGTEEGGEEEDDEEMDPQTIDSLIELSTK	17M(15.9949)	2	MPI_CDG_Replicate1	2346.09	3440.43	1721.22	3440.43	1721.22	0.0007	58.566	0	1	0	126806	1.4787	VGF_HUMAN	Neurosecretory protein VGF	0	H0N0F0S0	[138 217 33 67 1]
EAEGTEEGGEEEDDEEMDPQTIDSLIELSTK	17M(15.9949)	3	MPI_CDG_Replicate1	2351.59	3440.43	1147.82	3440.43	1147.82	0.001	25.269	0	1	0	170295	1.0742	VGF_HUMAN	Neurosecretory protein VGF	0	H0N0F0S0	[138 217 33 67 1]
EAGENWQENPETYEDSFYK		2	MPI_CDG_Replicate1	1880.34	2334.95	1168.48	2334.95	1168.48	0.001	22.177	0	1	0	91259.5	1.1865	CA2D1_HUMAN	Voltage-dependent calcium channel subunit alpha-2/delta-1	0	H0N0F0S0	[103 138 24 39 0]
ECDTDGWTNDIPICEVVK	14C(57.0215), 2C(57.0215)	2	MPI_CDG_Replicate1	2289.22	2149.92	1075.97	2149.93	1075.97	0.0026	13.012	0	0.9965	0	96287.8	1.1345	CFAH_HUMAN	Complement factor H	0	H0N0F0S0	[ 90 139 23 34 2]
ECVGFEAVQEVPVGLVQPASATLYDYYNPER	2C(57.0215)	3	MPI_CDG_Replicate1	2793.39	3499.66	1167.56	3499.66	1167.56	0.0015	49.259	6.049	1	0	162227	1.0968	CO4B_HUMAN	Complement C4-B	0	H0N0F0S0	[157 234 38 51 1]
EDIPPADLSDQVPDTESETR		2	MPI_CDG_Replicate1	1607.23	2213	1107.51	2213	1107.51	0.0004	27.577	7.276	1	0	209715	1.159	CO3_HUMAN	Complement C3	0	H0N0F0S0	[ 91 144 24 40 0]
EDLIWELLNQAQEHFGK		2	MPI_CDG_Replicate1	3174.16	2069.02	1035.52	2069.02	1035.52	0.0019	18.318	7.998	0.9998	0	79308.1	1.202	TRFE_HUMAN	Serotransferrin	0	H0N0F0S0	[ 94 140 24 29 0]
EECEHAYPGQITQNMLCAGDEK	17C(57.0215), 3C(57.0215)	3	MPI_CDG_Replicate1	1717.23	2579.07	860.697	2579.07	860.698	0.0008	16.098	15.54	0.9994	0	83508.4	0.9209	KLK6_HUMAN	Kallikrein-6	0	H0N0F0S0	[105 162 30 40 3]
EEFPFALGVQTLPQTCDEPK	16C(57.0215)	2	MPI_CDG_Replicate1	2476.3	2305.1	1153.56	2305.09	1153.55	0.0033	29.902	8.146	1	0	331848	1.2294	A2MG_HUMAN	Alpha-2-macroglobulin	0	H0N0F0S0	[103 156 24 34 1]
EEMSQLTGQNSGDVNVEINVAPGK	3M(15.9949)	2	MPI_CDG_Replicate1	1656.74	2531.19	1266.6	2531.18	1266.6	0.0025	14.447	0	0.9856	0	3111.27	1.251	K1C9_HUMAN	Keratin, type I cytoskeletal 9	0	H0N0F0S0	[103 170 30 42 1]
EESPLLIGQQSTVSDVPR		2	MPI_CDG_Replicate1	1913.32	1954	978.009	1954	978.008	0.0011	20.745	8.206	1	0	61320.9	1.1827	FINC_HUMAN	Fibronectin	0	H0N0F0S0	[ 83 139 23 31 0]
EFEGEEEYLEILGITR		2	MPI_CDG_Replicate1	2714.61	1925.93	963.971	1925.93	963.97	0.0006	25.614	7.342	1	0	266388	1.0937	LSAMP_HUMAN	Limbic system-associated membrane protein	0	H0N0F0S0	[ 86 131 19 31 0]
EFNAETFTFHADICTLSEK	14C(57.0215)	2	MPI_CDG_Replicate1	2250.7	2259.02	1130.52	2259.02	1130.52	0.0002	34.011	10.106	1	0	3758555	1.3096	ALBU_HUMAN	Serum albumin	0	H0N0F0S0	[100 146 24 34 1]
EFNAETFTFHADICTLSEK	14C(57.0215), 1E(-18.0106)	2	MPI_CDG_Replicate1	2494.64	2241	1121.51	2241	1121.51	0.0001	17.118	8.836	1	0	315583	1.2184	ALBU_HUMAN	Serum albumin	0	H0N0F0S0	[100 146 24 34 1]
EFYLFPTVFDENESLLLEDNIR		2	MPI_CDG_Replicate1	3203.47	2702.3	1352.16	2702.31	1352.16	0.0035	42.851	8.691	1	0	61076.2	1.3395	CERU_HUMAN	Ceruloplasmin	0	H0N0F0S0	[125 183 27 40 0]
EFYLFPTVFDENESLLLEDNIR		3	MPI_CDG_Replicate1	3203.47	2702.31	901.777	2702.31	901.778	0.001	29.191	0	1	0	190520	1.0564	CERU_HUMAN	Ceruloplasmin	0	H0N0F0S0	[125 183 27 40 0]
EGANYALVIDVDMVPSEGLWR		2	MPI_CDG_Replicate1	2864.89	2333.14	1167.58	2333.14	1167.58	0.0031	35.048	14.636	1	0	117288	1.2144	B4GA1_HUMAN	Beta-1,4-glucuronyltransferase 1	0	H0N0F0S0	[104 160 26 33 1]
EGEDAVIVCDVVSSLPPTIIWK	9C(57.0215)	2	MPI_CDG_Replicate1	3110.14	2426.24	1214.13	2426.24	1214.13	0.0012	19.126	7.745	0.9997	0	37158.6	1.2754	NCAM1_HUMAN	Neural cell adhesion molecule 1	0	H0N0F0S0	[109 175 25 35 1]
EGTCPEAPTDECKPVK	12C(57.0215), 4C(57.0215)	2	MPI_CDG_Replicate1	894.313	1816.79	909.405	1816.8	909.406	0.0011	17.99	0	0.9999	0	746892	1.0416	TRFE_HUMAN	Serotransferrin	0	H0N0F0S0	[ 74 120 20 29 2]
EHGDPLIEELNPGDALEPEGR		3	MPI_CDG_Replicate1	2157.15	2286.08	763.034	2286.08	763.033	0.0017	13.245	0	0.9949	0	127902	0.9384	CRAC1_HUMAN	Cartilage acidic protein 1	0	H0N0F0S0	[ 97 151 27 37 0]
EIETYHNLLEGGQEDFESSGAGK		2	MPI_CDG_Replicate1	1869.33	2509.12	1255.57	2509.12	1255.57	0.0018	52.191	10.349	1	0	58691.4	1.2493	K1C9_HUMAN	Keratin, type I cytoskeletal 9	0	H0N0F0S0	[107 160 28 42 0]
EIETYHNLLEGGQEDFESSGAGK		3	MPI_CDG_Replicate1	1869.33	2509.12	837.382	2509.12	837.382	0.0001	19.958	10.507	0.9998	0	320015	0.9323	K1C9_HUMAN	Keratin, type I cytoskeletal 9	0	H0N0F0S0	[107 160 28 42 0]
EINLAPDSSSVVVSGLMVATK		2	MPI_CDG_Replicate1	2489.14	2116.11	1059.06	2116.11	1059.06	0.0002	14.904	9.321	0.9911	0	164368	1.23	FINC_HUMAN	Fibronectin	0	H0N0F0S0	[ 91 157 23 32 1]
ELSAERPLNEQIAEAEEDK		2	MPI_CDG_Replicate1	1660.41	2170.04	1086.03	2170.04	1086.03	0.0004	22.122	8.369	1	0	44055	1.1703	SCG3_HUMAN	Secretogranin-3	0	H0N0F0S0	[ 90 147 25 37 0]
ELTPEVLQEWLDELEEMMLVVHMPR		3	MPI_CDG_Replicate1	3800.13	3065.49	1022.84	3065.49	1022.84	0.0002	24.804	13.769	1	0	72116	1.163	ANT3_HUMAN	Antithrombin-III	0	H0N0F0S0	[136 216 32 42 3]
EMLDQSNQWGGTALVVPAFEIR		2	MPI_CDG_Replicate1	2720.11	2460.21	1231.11	2460.21	1231.11	0.0002	41.752	36.762	1	0	42068.8	1.2539	B4GA1_HUMAN	Beta-1,4-glucuronyltransferase 1	0	H0N0F0S0	[109 169 29 34 1]
EPCVESLVSQYFQTVTDYGK	3C(57.0215)	2	MPI_CDG_Replicate1	3011.36	2349.08	1175.55	2349.08	1175.55	0.0023	28.218	7.69	1	0	204310	1.2214	APOA2_HUMAN	Apolipoprotein A-II	0	H0N0F0S0	[104 156 24 36 1]
EPFLSCCQFAESLR	6C(57.0215), 7C(57.0215)	2	MPI_CDG_Replicate1	2160.82	1742.78	872.396	1742.78	872.395	0.001	23.436	9.272	1	0	191580	1.0626	CO4B_HUMAN	Complement C4-B	0	H0N0F0S0	[ 75 114 20 24 2]
EPGQDLVVLPLSITTDFIPSFR		2	MPI_CDG_Replicate1	3391.43	2443.3	1222.66	2443.3	1222.66	0.0009	39.485	8.469	1	0	312534	1.2758	CO3_HUMAN	Complement C3	0	H0N0F0S0	[113 178 26 34 0]
EPQVYTLPPSQEEMTK		2	MPI_CDG_Replicate1	1640.24	1875.89	938.953	1875.89	938.953	0	13.365	7.187	0.9942	0	1.42507e+06	1.0991	IGHG4_HUMAN	Immunoglobulin heavy constant gamma 4	0	H0N0F0S0	[ 82 129 19 29 1]
EPQVYTLPPSRDELTK		2	MPI_CDG_Replicate1	1574.24	1871.96	936.987	1871.96	936.989	0.0012	23.289	9.997	1	1	0	1.1326	IGHG1_HUMAN	Immunoglobulin heavy constant gamma 1	0	H0N0F0S0	[ 83 133 21 28 0]
EPQVYTLPPSREEMTK		2	MPI_CDG_Replicate1	1508.24	1903.94	952.977	1903.93	952.975	0.0019	18.096	10.251	0.9996	1	89514.3	1.0975	IGHG2_HUMAN	Immunoglobulin heavy constant gamma 2	0	H0N0F0S0	[ 83 133 21 28 1]
EQLGEFYEALDCLR	12C(57.0215)	2	MPI_CDG_Replicate1	2500.14	1741.8	871.906	1741.8	871.906	0.0007	20.807	8.982	1	0	910893	1.0748	A1AG1_HUMAN	Alpha-1-acid glycoprotein 1	0	H0N0F0S0	[ 76 115 19 26 1]
EQLGPVTQEFWDNLEK		2	MPI_CDG_Replicate1	2487.3	1931.93	966.971	1931.93	966.971	0.001	23.025	12.28	1	0	1.07449e+06	1.1276	APOA1_HUMAN	Apolipoprotein A-I	0	H0N0F0S0	[ 87 129 21 29 0]
EQNYSDDVLANMISEPR		2	MPI_CDG_Replicate1	2197.5	1979.89	990.952	1979.89	990.952	0.0001	22.987	6.902	1	0	119645	1.1289	A4_HUMAN	Amyloid-beta precursor protein	0	H0N0F0S0	[ 82 129 23 32 1]
EQSGDYECSASNDVAAPVVR	8C(57.0215)	2	MPI_CDG_Replicate1	1387.21	2152.93	1077.47	2152.93	1077.47	0.001	31.697	0	1	0	156283	1.1387	NTRI_HUMAN	Neurotrimin	0	H0N0F0S0	[ 87 136 26 36 1]
ERADEPQWSLYPSDSQVSEEVK		2	MPI_CDG_Replicate1	1891.34	2578.18	1290.1	2578.18	1290.1	0.0002	29.251	9.696	1	1	14527.8	1.2573	SCG1_HUMAN	Secretogranin-1	0	H0N0F0S0	[111 167 29 42 0]
ERADEPQWSLYPSDSQVSEEVK		3	MPI_CDG_Replicate1	1887.67	2578.17	860.398	2578.18	860.401	0.0032	24.629	8.536	1	1	570542	0.9137	SCG1_HUMAN	Secretogranin-1	0	H0N0F0S0	[111 167 29 42 0]
ERGPEEEHLGILGPVIWAEVGDTIR		4	MPI_CDG_Replicate1	2784.22	2771.41	693.861	2771.42	693.863	0.0028	20.756	8.107	1	1	81444.8	0.8625	CERU_HUMAN	Ceruloplasmin	0	H0N0F0S0	[123 194 34 39 0]
ESLDPVQEPGGQAEADGDVPGPR		2	MPI_CDG_Replicate1	1561.4	2319.06	1160.54	2319.06	1160.54	0.0025	36.505	5.792	1	0	37379.9	1.1902	CGRE1_HUMAN	Cell growth regulator with EF hand domain protein 1	0	H0N0F0S0	[ 96 150 28 39 0]
ETTFNSLLCPSGGEVSEELSLK	9C(57.0215)	2	MPI_CDG_Replicate1	2419.45	2396.14	1199.08	2396.14	1199.08	0.0004	38.159	8.613	1	0	577593	1.254	A2MG_HUMAN	Alpha-2-macroglobulin	0	H0N0F0S0	[102 165 25 39 1]
EVGTPHGIILDSVDAAFICPGSSR	19C(57.0215)	2	MPI_CDG_Replicate1	2423.12	2497.23	1249.62	2497.23	1249.62	0.0022	41.231	9.909	1	0	49681.2	1.2817	HEMO_HUMAN	Hemopexin	0	H0N0F0S0	[108 172 30 36 1]
EVGTPHGIILDSVDAAFICPGSSR	19C(57.0215)	3	MPI_CDG_Replicate1	2417.62	2497.23	833.417	2497.23	833.416	0.0002	32.599	10.535	1	0	653030	0.9494	HEMO_HUMAN	Hemopexin	0	H0N0F0S0	[108 172 30 36 1]
EVNVSPCPTQPCQLSK	12C(57.0215), 7C(57.0215)	2	MPI_CDG_Replicate1	1324.9	1842.86	922.437	1842.86	922.438	0.001	13.945	9.164	0.9813	0	124417	1.0844	NPC2_HUMAN	NPC intracellular cholesterol transporter 2	0	H0N0F0S0	[ 76 126 22 27 2]
EVPDEYEVGSFMEEVR		2	MPI_CDG_Replicate1	2276.38	1913.84	957.928	1913.84	957.925	0.0027	23.521	10.232	1	0	181708	1.0771	DKK3_HUMAN	Dickkopf-related protein 3	0	H0N0F0S0	[ 83 123 19 31 1]
EVPDEYEVGSFMEEVRQELEDLER		3	MPI_CDG_Replicate1	3360.43	2926.32	976.448	2926.32	976.447	0.0018	23.82	16.476	1	1	185127	1.034	DKK3_HUMAN	Dickkopf-related protein 3	0	H0N0F0S0	[125 191 31 48 1]
EVVSLTEACCAEGADPDCYDTR	10C(57.0215), 18C(57.0215), 9C(57.0215)	2	MPI_CDG_Replicate1	1664.08	2517	1259.51	2517.01	1259.51	0.0028	32.637	0	1	0	57148.2	1.2408	VTDB_HUMAN	Vitamin D-binding protein	0	H0N0F0S0	[100 156 28 42 3]
EVVTSEDGSDCPEAMDLGTLSGIGTLDGFR	11C(57.0215)	2	MPI_CDG_Replicate1	2633.94	3127.4	1564.7	3127.4	1564.71	0.0003	40.892	24.313	1	0	20411.8	1.4218	FIBA_HUMAN	Fibrinogen alpha chain	0	H0N0F0S0	[129 206 34 52 2]
EVYMPSSIFQDDFVIPDISEPGTWK		2	MPI_CDG_Replicate1	3079.06	2899.36	1450.69	2899.36	1450.69	0.0017	37.007	33.493	1	0	104015	1.3645	CO4B_HUMAN	Complement C4-B	0	H0N0F0S0	[134 194 28 42 1]
EVYMPSSIFQDDFVIPDISEPGTWK		3	MPI_CDG_Replicate1	3082.73	2899.36	967.46	2899.36	967.461	0.0011	24.034	23.161	1	0	140857	0.9827	CO4B_HUMAN	Complement C4-B	0	H0N0F0S0	[134 194 28 42 1]
EWVAIESDSVQPVPR		2	MPI_CDG_Replicate1	1902.33	1710.86	856.435	1710.86	856.436	0.0011	14.462	0	0.9947	0	194096	1.0733	CNDP1_HUMAN	Beta-Ala-His dipeptidase	0	H0N0F0S0	[ 76 118 20 25 0]
EYLIMGLDGATYDLEGHPQYLLDSNSWIEEMPSER		3	MPI_CDG_Replicate1	2938.15	4070.86	1357.96	4070.86	1357.96	0.0004	73.692	66.652	1	0	220457	1.1605	CO4B_HUMAN	Complement C4-B	0	H0N0F0S0	[180 267 43 61 2]
EYLIMGLDGATYDLEGHPQYLLDSNSWIEEMPSER		4	MPI_CDG_Replicate1	2941.82	4070.86	1018.72	4070.86	1018.72	0.0002	24.837	23.042	1	0	70828.4	1.0681	CO4B_HUMAN	Complement C4-B	0	H0N0F0S0	[180 267 43 61 2]
EYVLPSFEVIVEPTEK		2	MPI_CDG_Replicate1	2560.62	1877.97	939.992	1877.97	939.99	0.0015	13.938	8.256	0.9988	0	912506	1.1075	CO3_HUMAN	Complement C3	0	H0N0F0S0	[ 88 135 17 28 0]
EYYFAEAQIADFSDPAFISK		2	MPI_CDG_Replicate1	2632.11	2311.06	1156.54	2311.07	1156.54	0.0038	18.277	0	0.9999	0	117723	1.2506	HEP2_HUMAN	Heparin cofactor 2	0	H0N0F0S0	[109 150 22 34 0]
FDEFFSEGCAPGSK	9C(57.0215)	2	MPI_CDG_Replicate1	1755.73	1576.65	789.332	1576.65	789.332	0.0007	15.002	0	0.9993	0	5.77561e+06	1.0095	TRFE_HUMAN	Serotransferrin	0	H0N0F0S0	[70 96 16 24 1]
FDLVPVPTNLYGDFFTGDAYVILK		2	MPI_CDG_Replicate1	3354.94	2703.39	1352.7	2703.38	1352.7	0.0055	23.222	10.651	1	0	113633	1.3662	GELS_HUMAN	Gelsolin	0	H0N0F0S0	[131 190 26 36 0]
FIEDNIEYITIIAFAQYVQEATFEEMEK		2	MPI_CDG_Replicate1	3798.3	3383.62	1692.82	3383.62	1692.82	0.0001	34.219	8.73	1	0	0	1.5343	AFAM_HUMAN	Afamin	0	H0N0F0S0	[156 230 32 50 1]
FIEDNIEYITIIAFAQYVQEATFEEMEK		3	MPI_CDG_Replicate1	3798.3	3383.62	1128.88	3383.62	1128.88	0.0013	31.339	9.873	1	0	22303.5	1.1078	AFAM_HUMAN	Afamin	0	H0N0F0S0	[156 230 32 50 1]
FIIEGMEEAGSVALEELVEK		2	MPI_CDG_Replicate1	3111.97	2192.1	1097.06	2192.09	1097.05	0.0017	13.586	9.69	0.9897	0	128146	1.1871	CNDP1_HUMAN	Beta-Ala-His dipeptidase	0	H0N0F0S0	[ 97 157 21 34 1]
FLCTGGVSPYADPNTCR	16C(57.0215), 3C(57.0215)	2	MPI_CDG_Replicate1	1631.07	1913.84	957.929	1913.84	957.927	0.0021	20.081	0	1	0	164860	1.0991	CFAB_HUMAN	Complement factor B	0	H0N0F0S0	[ 81 123 23 27 2]
FLEQELETITIPDLR		2	MPI_CDG_Replicate1	2666.93	1815.96	908.987	1815.96	908.988	0.001	21.502	9.576	1	0	131698	1.0957	PLTP_HUMAN	Phospholipid transfer protein	0	H0N0F0S0	[ 82 133 19 27 0]
FNAVLTNPQGDYDTSTGK		2	MPI_CDG_Replicate1	1577.91	1926.9	964.455	1926.9	964.455	0.0001	22.73	0	1	0	406076	1.1145	C1QC_HUMAN	Complement C1q subcomponent subunit C	0	H0N0F0S0	[ 83 126 22 31 0]
FSCMCPQGYQVVR	3C(57.0215), 5C(57.0215)	2	MPI_CDG_Replicate1	1618.24	1630.7	816.359	1630.71	816.36	0.0011	14.158	0	0.9975	0	136713	1.0128	FBLN3_HUMAN	EGF-containing fibulin-like extracellular matrix protein 1	0	H0N0F0S0	[ 69 106 20 20 3]
FSGSGSGTDFTLTISR		2	MPI_CDG_Replicate1	1887.67	1631.78	816.896	1631.78	816.897	0.0007	18.798	7.971	0.9996	0	745535	1.0481	KVD20_HUMAN	Immunoglobulin kappa variable 3D-20	0	H0N0F0S0	[ 70 109 19 26 0]
FSGSGSGTDFTLTISSLEPEDFAVYYCQQR	27C(57.0215)	3	MPI_CDG_Replicate1	2822.72	3361.5	1121.51	3361.51	1121.51	0.004	28.99	8.767	1	0	88072.9	1.0807	KV311_HUMAN	Immunoglobulin kappa variable 3-11	0	H0N0F0S0	[148 216 36 52 1]
FSGSNSGNTATLTISR		2	MPI_CDG_Replicate1	1346.9	1611.78	806.9	1611.79	806.9	0.0003	19.242	10.205	0.9991	0	328881	1.035	LV39_HUMAN	Immunoglobulin lambda variable 3-9	0	H0N0F0S0	[ 66 109 21 26 0]
FVIEEVPGELMQEDLATDDVMLLDTWDQVFVWVGK		2	MPI_CDG_Replicate1	3805.63	4065.97	2033.99	4065.96	2033.99	0.005	32.694	10.163	1	0	0	1.7494	GELS_HUMAN	Gelsolin	0	H0N0F0S0	[186 280 40 58 2]
FVIEEVPGELMQEDLATDDVMLLDTWDQVFVWVGK		3	MPI_CDG_Replicate1	3805.63	4065.97	1356.33	4065.96	1356.33	0.0014	37.209	8.335	1	0	547545	1.2002	GELS_HUMAN	Gelsolin	0	H0N0F0S0	[186 280 40 58 2]
FVIEEVPGELMQEDLATDDVMLLDTWDQVFVWVGK	11M(15.9949)	3	MPI_CDG_Replicate1	3789.15	4081.96	1361.66	4081.96	1361.66	0.0017	48.946	37.642	1	0	218169	1.177	GELS_HUMAN	Gelsolin	0	H0N0F0S0	[186 280 40 59 2]
FVIEEVPGELMQEDLATDDVMLLDTWDQVFVWVGK	11M(15.9949), 21M(15.9949)	3	MPI_CDG_Replicate1	3641.11	4097.94	1366.99	4097.95	1366.99	0.0048	17.226	8.912	0.997	0	5442.22	1.1679	GELS_HUMAN	Gelsolin	0	H0N0F0S0	[186 280 40 60 2]
FVYQQIGLGPIEEDTILVIDPNNAAVLQSSGK		3	MPI_CDG_Replicate1	3025.99	3427.79	1143.6	3427.79	1143.6	0.0005	20.467	9.756	0.9999	0	28583.9	1.1034	AMD_HUMAN	Peptidyl-glycine alpha-amidating monooxygenase	0	H0N0F0S0	[154 246 38 50 0]
GAGPESEPYIFQTPEGVPEQPTFLK		2	MPI_CDG_Replicate1	2443.29	2717.31	1359.66	2717.32	1359.67	0.0039	36.318	6.782	1	0	97770.7	1.317	NCHL1_HUMAN	Neural cell adhesion molecule L1-like protein	0	H0N0F0S0	[125 184 28 40 0]
GAGPESEPYIFQTPEGVPEQPTFLK		3	MPI_CDG_Replicate1	2445.13	2717.32	906.781	2717.32	906.781	0.0005	17.529	7.69	0.9996	0	318168	0.9473	NCHL1_HUMAN	Neural cell adhesion molecule L1-like protein	0	H0N0F0S0	[125 184 28 40 0]
GDGPYSLVAVINSAQDAPSEAPTEVGVK		2	MPI_CDG_Replicate1	2454.3	2770.37	1386.19	2770.37	1386.19	0.0004	26.816	11.054	1	0	11487.1	1.3564	CNTN1_HUMAN	Contactin-1	0	H0N0F0S0	[120 191 31 44 0]
GDQDATMSILDISMMTGFAPDTDDLK		2	MPI_CDG_Replicate1	2985.72	2787.21	1394.61	2787.23	1394.62	0.007	27.244	7.579	1	0	43991.3	1.4105	CO3_HUMAN	Complement C3	0	H0N0F0S0	[116 186 28 45 3]
GECQAEGVLFFQGDR	3C(57.0215)	2	MPI_CDG_Replicate1	2021.45	1711.76	856.886	1711.76	856.888	0.0021	23.122	9	1	0	658474	1.0296	HEMO_HUMAN	Hemopexin	0	H0N0F0S0	[ 73 109 21 25 1]
GEVQAMLGQSTEELR		2	MPI_CDG_Replicate1	1867.5	1646.79	824.404	1646.79	824.404	0.0002	26.893	9.408	1	0	3.30752e+06	1.0334	APOE_HUMAN	Apolipoprotein E	0	H0N0F0S0	[ 67 114 20 26 1]
GEVQAMLGQSTEELR	6M(15.9949)	2	MPI_CDG_Replicate1	1445.9	1662.79	832.401	1662.79	832.401	0.0003	16.726	11.184	0.9983	0	3009482	1.0247	APOE_HUMAN	Apolipoprotein E	0	H0N0F0S0	[ 67 114 20 27 1]
GFGPIFEEQPINTIYPEESLEGK		2	MPI_CDG_Replicate1	2575.27	2593.26	1297.64	2593.26	1297.64	0.0019	31.694	7.034	1	0	193630	1.3146	CNTN1_HUMAN	Contactin-1	0	H0N0F0S0	[119 176 26 39 0]
GFNCESKPEAEETCFDK	14C(57.0215), 4C(57.0215)	2	MPI_CDG_Replicate1	1253.43	2046.83	1024.42	2046.83	1024.42	0.0021	15.262	8.808	0.9973	0	26613.3	1.129	FINC_HUMAN	Fibronectin	0	H0N0F0S0	[ 85 126 22 33 2]
GGGGGGYGSGGSSYGSGGGSYGSGGGGGGGR		2	MPI_CDG_Replicate1	875.974	2382.95	1192.48	2382.94	1192.48	0.002	37.024	10.042	1	0	295978	1.1277	K2C1_HUMAN	Keratin, type II cytoskeletal 1	0	H0N0F0S0	[ 93 134 34 41 0]
GGGGSFGYSYGGGSGGGFSASSLGGGFGGGSR		2	MPI_CDG_Replicate1	2047.13	2704.15	1353.08	2704.15	1353.08	0.0032	59.58	9.81	1	0	49739.3	1.3051	K1C9_HUMAN	Keratin, type I cytoskeletal 9	0	H0N0F0S0	[115 161 35 42 0]
GGSGGSYGGGGSGGGYGGGSGSR		2	MPI_CDG_Replicate1	657.811	1790.72	896.368	1790.72	896.367	0.001	39.97	26.636	1	0	220754	1.0184	K1C9_HUMAN	Keratin, type I cytoskeletal 9	0	H0N0F0S0	[ 69 102 26 31 0]
GGSTSYGTGSETESPR		2	MPI_CDG_Replicate1	753.224	1571.67	786.842	1571.67	786.842	0.0003	21.241	0	1	0	58069.3	0.973	FIBA_HUMAN	Fibrinogen alpha chain	0	H0N0F0S0	[62 97 19 29 0]
GGTLGTPQTGSENDALYEYLR		2	MPI_CDG_Replicate1	2157.15	2241.05	1121.53	2241.05	1121.53	0.0036	34.218	7.413	1	0	223402	1.1901	TETN_HUMAN	Tetranectin	0	H0N0F0S0	[ 96 148 26 36 0]
GGVEDEVTLSAYITIALLEIPLTVTHPVVR		3	MPI_CDG_Replicate1	3805.63	3204.75	1069.26	3204.76	1069.26	0.0034	29.284	9.875	1	0	78142.5	1.229	A2MG_HUMAN	Alpha-2-macroglobulin	0	H0N0F0S0	[146 241 35 45 0]
GHIYQGSEADSVFSGFLIFPSA		2	MPI_CDG_Replicate1	3009.52	2328.1	1165.06	2328.11	1165.06	0.0019	30.49	9.774	1	0	91986.4	1.2068	C1QA_HUMAN	Complement C1q subcomponent subunit A	0	H0N0F0S0	[108 153 25 33 0]
GHLFLQTDQPIYNPGQR		3	MPI_CDG_Replicate1	1854.66	1982.99	662.003	1983	662.006	0.0035	15.875	6.235	0.9917	0	153778	0.8714	CO4B_HUMAN	Complement C4-B	0	H0N0F0S0	[ 89 134 26 26 0]
GICVADPFEVTVMQDFFIDLR	3C(57.0215)	2	MPI_CDG_Replicate1	3502.56	2471.19	1236.6	2471.19	1236.6	0.0004	40.239	10.113	1	0	62166.9	1.2828	CO3_HUMAN	Complement C3	0	H0N0F0S0	[112 170 26 33 2]
GIEVSSSELGMTFTGVDTMASYEEVLHLLR		3	MPI_CDG_Replicate1	3216.28	3270.58	1091.2	3270.58	1091.2	0.0001	43.001	9.611	1	0	106579	1.0743	CSTN1_HUMAN	Calsyntenin-1	0	H0N0F0S0	[142 227 35 49 2]
GLEWMGIIYPGDSDTR		2	MPI_CDG_Replicate1	2547.78	1808.83	905.424	1808.84	905.427	0.0033	23.474	8.665	1	0	66712.3	1.0838	HV551_HUMAN	Immunoglobulin heavy variable 5-51	0	H0N0F0S0	[ 80 120 20 26 1]
GLLFPVCTPLPVEGELCHDPASR	17C(57.0215), 7C(57.0215)	3	MPI_CDG_Replicate1	2613.77	2563.26	855.428	2563.26	855.426	0.0023	20.427	7.015	1	0	141338	0.9401	DKK3_HUMAN	Dickkopf-related protein 3	0	H0N0F0S0	[113 178 30 34 2]
GNDDHWIVDTDYDTYAVQYSCR	21C(57.0215)	3	MPI_CDG_Replicate1	2045.29	2692.12	898.38	2692.11	898.378	0.0013	28.136	0	1	0	275477	0.9559	RET4_HUMAN	Retinol-binding protein 4	0	H0N0F0S0	[116 161 31 42 1]
GNVLSLECIAEGLPTPIIYWAK	8C(57.0215)	2	MPI_CDG_Replicate1	3261.9	2443.27	1222.64	2443.28	1222.65	0.0043	13.989	9.369	0.9971	0	12091.6	1.2786	NRCAM_HUMAN	Neuronal cell adhesion molecule	0	H0N0F0S0	[113 178 26 32 1]
GPEDLDPGAEGAGAQVELLPDRDPDSDGTK		3	MPI_CDG_Replicate1	1852.83	3020.39	1007.8	3020.38	1007.8	0.0011	44.331	11.491	1	1	550463	1.0193	VTM2A_HUMAN	V-set and transmembrane domain-containing protein 2A	0	H0N0F0S0	[125 197 35 52 0]
GQELCADYSENTFTEYK	5C(57.0215)	2	MPI_CDG_Replicate1	1702.58	2053.85	1027.93	2053.86	1027.94	0.0017	17.215	0	0.9991	0	269111	1.15	VTDB_HUMAN	Vitamin D-binding protein	0	H0N0F0S0	[ 88 127 21 34 1]
GQWGTVCDNLWDLTDASVVCR	20C(57.0215), 7C(57.0215)	2	MPI_CDG_Replicate1	2615.6	2451.09	1226.55	2451.09	1226.55	0.0002	33.438	0	1	0	22586	1.2498	LG3BP_HUMAN	Galectin-3-binding protein	0	H0N0F0S0	[104 158 30 35 2]
GTEAAGAMFLEAIPMSIPPEVK		2	MPI_CDG_Replicate1	2897.81	2258.13	1130.07	2258.13	1130.07	0.0011	13.579	8.51	0.999	0	28835.2	1.2138	A1AT_HUMAN	Alpha-1-antitrypsin	0	H0N0F0S0	[101 163 23 31 2]
GTEAAGAMFLEAIPMSIPPEVK	15M(15.9949)	2	MPI_CDG_Replicate1	2685.27	2274.13	1138.07	2274.13	1138.07	0.0011	14.143	9.896	0.9996	0	168218	1.2108	A1AT_HUMAN	Alpha-1-antitrypsin	0	H0N0F0S0	[101 163 23 32 2]
GTGGVVTDFDGDGMLDLILSHGESMAQPLSVFR		3	MPI_CDG_Replicate1	3311.16	3420.64	1141.22	3420.63	1141.22	0.0032	24.68	8.723	1	0	50488.1	1.0908	CRAC1_HUMAN	Cartilage acidic protein 1	0	H0N0F0S0	[148 233 39 50 2]
GVQIQAHPSQLVLTLEGEDLGELDK		3	MPI_CDG_Replicate1	2511.14	2688.4	897.139	2688.4	897.14	0.0006	13.879	11.721	0.9753	0	42248.8	1.0954	CSTN1_HUMAN	Calsyntenin-1	0	H0N0F0S0	[117 193 31 41 0]
GVVPLAGTDGETTTQGLDGLSER		2	MPI_CDG_Replicate1	1962.77	2272.11	1137.06	2272.12	1137.07	0.0019	39.755	23.392	1	0	134627	1.2053	ALDOC_HUMAN	Fructose-bisphosphate aldolase C	0	H0N0F0S0	[ 94 157 27 38 0]
GVYSSDVFDIFPGTYQTLEMFPR		2	MPI_CDG_Replicate1	3155.82	2668.25	1335.13	2668.25	1335.13	0.0008	32.123	7.117	1	0	52328.5	1.323	CERU_HUMAN	Ceruloplasmin	0	H0N0F0S0	[124 177 27 37 1]
GVYSSDVFDIFPGTYQTLEMFPR		3	MPI_CDG_Replicate1	3159.49	2668.26	890.426	2668.25	890.424	0.0015	23.965	9.634	1	0	28139.4	1.0116	CERU_HUMAN	Ceruloplasmin	0	H0N0F0S0	[124 177 27 37 1]
GYPGVQAPEDLEWER		2	MPI_CDG_Replicate1	1938.96	1744.8	873.41	1744.81	873.41	0.0003	25.491	6.914	1	0	827360	1.0428	SCG1_HUMAN	Secretogranin-1	0	H0N0F0S0	[ 78 112 20 26 0]
GYQLSDVDGVTCEDIDECALPTGGHICSYR	12C(57.0215), 18C(57.0215), 27C(57.0215)	3	MPI_CDG_Replicate1	2087.48	3386.45	1129.82	3386.45	1129.82	0.0002	30.742	6.473	1	0	77501.8	1.0192	FBLN1_HUMAN	Fibulin-1	0	H0N0F0S0	[140 215 39 53 3]
HIIVACEGSPYVPVHFDASVEDST	6C(57.0215)	2	MPI_CDG_Replicate1	2127.8	2628.2	1315.11	2628.22	1315.12	0.0064	32.227	10.66	1	0	54770.1	1.3324	RNAS1_HUMAN	Ribonuclease pancreatic	0	H0N0F0S0	[116 173 29 39 1]
HIIVACEGSPYVPVHFDASVEDST	6C(57.0215)	3	MPI_CDG_Replicate1	2127.8	2628.21	877.078	2628.22	877.08	0.0015	15.408	5.372	0.9995	0	916000	0.9765	RNAS1_HUMAN	Ribonuclease pancreatic	0	H0N0F0S0	[116 173 29 39 1]
HLEEPGETQNAFLNER		2	MPI_CDG_Replicate1	1517.41	1882.89	942.451	1882.88	942.448	0.003	15.164	6.356	0.9978	0	45232.1	1.0986	SCG1_HUMAN	Secretogranin-1	0	H0N0F0S0	[ 80 122 24 29 0]
HQPQEFPTYVEPTNDEICEAFR	18C(57.0215)	3	MPI_CDG_Replicate1	2127.8	2706.2	903.072	2706.2	903.075	0.0021	39.959	9.789	1	0	452205	0.9525	VTDB_HUMAN	Vitamin D-binding protein	0	H0N0F0S0	[119 171 31 40 1]
HQTVPQNTGGK		1	MPI_CDG_Replicate1	465.925	1165.58	1166.59	1165.58	1166.59	0.0003	17.871	6.486	1	0	15498.4	1.1964	TRFE_HUMAN	Serotransferrin	0	H0N0F0S0	[48 79 17 17 0]
HSGFEDELSEVLENQSSQAELK		3	MPI_CDG_Replicate1	2283.72	2475.14	826.054	2475.14	826.054	0.0004	23.385	0	1	0	175468	0.9227	CMGA_HUMAN	Chromogranin-A	0	H0N0F0S0	[104 162 28 42 0]
HYYIAAEEIIWNYAPSGIDIFTK		3	MPI_CDG_Replicate1	2996.71	2713.34	905.455	2713.34	905.455	0.0003	25.694	8.504	1	0	65987.4	0.9848	CERU_HUMAN	Ceruloplasmin	0	H0N0F0S0	[130 184 28 36 0]
IDPLEVEEGDPIVLPCNPPK	16C(57.0215)	2	MPI_CDG_Replicate1	2335.08	2230.12	1116.07	2230.12	1116.07	0.0005	14.528	8.053	0.9951	0	103521	1.1911	NCHL1_HUMAN	Neural cell adhesion molecule L1-like protein	0	H0N0F0S0	[ 99 159 23 33 1]
IDTIAADESFTQVDIGDR		2	MPI_CDG_Replicate1	1993.94	1964.93	983.473	1964.93	983.474	0.0003	34.474	6.697	1	0	206062	1.1231	EPHA4_HUMAN	Ephrin type-A receptor 4	0	H0N0F0S0	[ 83 132 22 33 0]
IECVSAETTEDCIAK	12C(57.0215), 3C(57.0215)	2	MPI_CDG_Replicate1	1317.57	1724.76	863.387	1724.76	863.387	0.0001	14.353	0	0.9979	0	3.31813e+06	1.0684	TRFE_HUMAN	Serotransferrin	0	H0N0F0S0	[ 69 116 18 29 2]
IFNIQLEDEGIYECEAENIR	14C(57.0215)	2	MPI_CDG_Replicate1	2384.62	2454.14	1228.08	2454.14	1228.08	0.0017	41.409	9.052	1	0	64559.2	1.2386	CNTN1_HUMAN	Contactin-1	0	H0N0F0S0	[106 163 27 38 1]
IIEVEEEQEDPYLNDR		2	MPI_CDG_Replicate1	1698.91	1989.92	995.965	1989.92	995.966	0.0002	30.052	5.858	1	0	576844	1.1319	FBLN1_HUMAN	Fibulin-1	0	H0N0F0S0	[ 85 131 21 34 0]
IIGYTPDLDPETVDDAFAR		2	MPI_CDG_Replicate1	2357.1	2107.01	1054.51	2107.01	1054.51	0.0011	23.12	7.288	1	0	77366.3	1.1792	MMP2_HUMAN	72 kDa type IV collagenase	0	H0N0F0S0	[ 94 142 22 33 0]
IITHPNFNGNTLDNDIMLIK		2	MPI_CDG_Replicate1	2329.58	2282.17	1142.09	2282.17	1142.09	0.0012	28.21	9.356	1	0	119151	1.2333	TRYP_PIG	Trypsin	0	H0N0F0S0	[101 163 27 31 1]
ILLQGTPVAQMTEDAVDAER		2	MPI_CDG_Replicate1	2404.79	2156.08	1079.05	2156.08	1079.05	0.0013	37.972	9.241	1	0	1.2203e+06	1.177	CO3_HUMAN	Complement C3	0	H0N0F0S0	[ 91 153 25 33 1]
ILLQGTPVAQMTEDAVDAER	11M(15.9949)	2	MPI_CDG_Replicate1	1944.46	2172.07	1087.04	2172.07	1087.04	0.0019	26.277	8.318	1	0	200176	1.1675	CO3_HUMAN	Complement C3	0	H0N0F0S0	[ 91 153 25 34 1]
IMNGEADAMSLDGGFVYIAGK		2	MPI_CDG_Replicate1	2402.95	2158.01	1080.01	2158.01	1080.01	0.0005	20.233	9.981	1	0	865069	1.1901	TRFE_HUMAN	Serotransferrin	0	H0N0F0S0	[ 94 147 23 31 2]
IMNGEADAMSLDGGFVYIAGK	2M(15.9949)	2	MPI_CDG_Replicate1	2303.9	2174.01	1088.01	2174	1088.01	0.0017	14.143	11.26	0.9644	0	152742	1.1936	TRFE_HUMAN	Serotransferrin	0	H0N0F0S0	[ 94 147 23 32 2]
IPIEDGSGEVVLSR		2	MPI_CDG_Replicate1	1682.41	1469.77	735.891	1469.77	735.894	0.0021	15.832	6.44	0.9984	0	291348	0.9859	CO3_HUMAN	Complement C3	0	H0N0F0S0	[ 63 107 17 23 0]
ISVVWNDDSSSTLTIYNANIDDAGIYK		2	MPI_CDG_Replicate1	2498.31	2973.43	1487.72	2973.42	1487.72	0.0029	23.306	8.182	1	0	15153.7	1.4311	NCAM1_HUMAN	Neural cell adhesion molecule 1	0	H0N0F0S0	[131 200 32 47 0]
ISWLTNGVPIEIAPDDPSR		2	MPI_CDG_Replicate1	2509.31	2079.05	1040.53	2079.06	1040.54	0.0062	24.207	5.789	1	0	26638.5	1.1519	NRCAM_HUMAN	Neuronal cell adhesion molecule	0	H0N0F0S0	[ 93 146 24 30 0]
ITPNLAEFAFSLYR		2	MPI_CDG_Replicate1	2921.65	1640.86	821.435	1640.86	821.435	0.0005	23.323	11.879	1	0	94013	1.0464	A1AT_HUMAN	Alpha-1-antitrypsin	0	H0N0F0S0	[ 78 116 18 21 0]
ITYGETGGNSPVQEFTVPGSK		2	MPI_CDG_Replicate1	1880.34	2167.05	1084.53	2167.04	1084.53	0.0011	15.709	8.371	1	0	166852	1.1584	FINC_HUMAN	Fibronectin	0	H0N0F0S0	[ 95 146 24 34 0]
IYTSPTWSAFVTDSSWSAR		2	MPI_CDG_Replicate1	2511.14	2161.01	1081.51	2161.01	1081.51	0.001	32.263	9.175	1	0	292161	1.1931	LG3BP_HUMAN	Galectin-3-binding protein	0	H0N0F0S0	[ 99 140 24 31 0]
KAADDTWEPFASGK		2	MPI_CDG_Replicate1	1579.74	1521.71	761.86	1521.71	761.862	0.0023	18.945	9.886	0.9988	0	890100	0.9864	TTHY_HUMAN	Transthyretin	0	H0N0F0S0	[68 99 17 23 0]
KLEFALLFLVFDENESWYLDDNIK		3	MPI_CDG_Replicate1	3568.28	2960.48	987.832	2960.48	987.836	0.003	14.091	0	0.9927	0	20042.3	1.0232	CERU_HUMAN	Ceruloplasmin	0	H0N0F0S0	[141 205 29 41 0]
KLSENTDFLAPGVSSFTDSNQQESITK		3	MPI_CDG_Replicate1	2067.31	2942.41	981.811	2942.41	981.812	0.0012	29.863	8.397	1	0	221644	1.0179	SPRL1_HUMAN	SPARC-like protein 1	0	H0N0F0S0	[126 199 33 48 0]
KPEDWDEEMDGEWEPPVIQNPEYK		3	MPI_CDG_Replicate1	2204.84	2959.28	987.435	2959.29	987.436	0.0005	18.836	9.902	0.9992	0	197304	0.9772	CALR_HUMAN	Calreticulin	0	H0N0F0S0	[132 186 30 46 1]
KPVEEYANCHLAR	9C(57.0215)	2	MPI_CDG_Replicate1	1050.11	1585.77	793.891	1585.77	793.891	0.0007	17.97	9.193	0.999	0	408442	1.0204	TRFE_HUMAN	Serotransferrin	0	H0N0F0S0	[ 68 107 21 21 1]
KQELSEAEQATR		2	MPI_CDG_Replicate1	815.476	1388.69	695.352	1388.69	695.352	0	20.274	7.539	1	0	243415	0.9399	CO3_HUMAN	Complement C3	0	H0N0F0S0	[56 96 18 23 0]
KVPQVSTPTLVEVSR		2	MPI_CDG_Replicate1	1700.75	1638.93	820.471	1638.93	820.472	0.0011	23.612	10.003	1	0	8782060	1.0556	ALBU_HUMAN	Serum albumin	0	H0N0F0S0	[ 72 126 20 23 0]
LAAAVSNFGYDLYR		2	MPI_CDG_Replicate1	2122.3	1558.78	780.396	1558.78	780.396	0.0001	13.806	8.623	0.9793	0	735378	1.036	PEDF_HUMAN	Pigment epithelium-derived factor	0	H0N0F0S0	[ 72 106 18 21 0]
LDFTGNLIEDIEDGTFSK		2	MPI_CDG_Replicate1	2943.64	2012.95	1007.48	2012.96	1007.49	0.0026	17.441	9.239	0.9986	0	59052.3	1.1509	MIME_HUMAN	Mimecan	0	H0N0F0S0	[ 89 136 20 33 0]
LEFALLFLVFDENESWYLDDNIK		2	MPI_CDG_Replicate1	3780.01	2832.39	1417.2	2832.39	1417.2	0.0021	27.06	13.153	1	0	11904.4	1.3817	CERU_HUMAN	Ceruloplasmin	0	H0N0F0S0	[135 193 27 40 0]
LESEETMVLEAHDAQGDVPVTVTVHDFPGK		3	MPI_CDG_Replicate1	2136.97	3249.55	1084.19	3249.55	1084.19	0.0005	33.407	13.857	1	0	140246	1.0731	CO3_HUMAN	Complement C3	0	H0N0F0S0	[141 220 36 50 1]
LFDSDPITVTVPVEVSR		2	MPI_CDG_Replicate1	2353.43	1872.98	937.499	1872.98	937.499	0	25.871	7.886	1	0	3.71416e+06	1.1209	CLUS_HUMAN	Clusterin	0	H0N0F0S0	[ 84 136 20 28 0]
LGEHNIDVLEGNEQFINAAK		2	MPI_CDG_Replicate1	1993.94	2210.1	1106.06	2210.1	1106.06	0.0007	36.838	10.872	1	0	1.18693e+06	1.2412	TRYP_PIG	Trypsin	0	H0N0F0S0	[ 96 151 27 33 0]
LGEHNIDVLEGNEQFINAAK		3	MPI_CDG_Replicate1	1992.11	2210.09	737.705	2210.1	737.706	0.001	17.173	7.443	1	0	3.50555e+06	0.9146	TRYP_PIG	Trypsin	0	H0N0F0S0	[ 96 151 27 33 0]
LHLETDSLALVALGALDTALYAAGSK		3	MPI_CDG_Replicate1	3619.28	2612.41	871.81	2612.41	871.809	0.0005	27.178	11.933	1	0	25603.5	0.985	CO4B_HUMAN	Complement C4-B	0	H0N0F0S0	[117 193 29 38 0]
LHTEAQIQEEGTVVELTGR		2	MPI_CDG_Replicate1	1753.9	2109.06	1055.54	2109.07	1055.54	0.006	34.469	10.051	1	0	127337	1.1682	A2MG_HUMAN	Alpha-2-macroglobulin	0	H0N0F0S0	[ 89 148 26 33 0]
LHTEAQIQEEGTVVELTGR		3	MPI_CDG_Replicate1	1753.9	2109.07	704.03	2109.07	704.031	0.001	13.328	0	0.9911	0	236457	0.9038	A2MG_HUMAN	Alpha-2-macroglobulin	0	H0N0F0S0	[ 89 148 26 33 0]
LIADLGSTSITNLGFR		2	MPI_CDG_Replicate1	2412.12	1676.91	839.462	1676.91	839.462	0.0006	18.573	9.289	1	0	167547	1.0655	FAM3C_HUMAN	Protein FAM3C	0	H0N0F0S0	[ 74 124 20 24 0]
LLDLITWELEPDGALDR		2	MPI_CDG_Replicate1	2863.05	1968.02	985.016	1968.02	985.017	0.001	16.301	0	0.9991	0	40950	1.1597	DKK3_HUMAN	Dickkopf-related protein 3	0	H0N0F0S0	[ 89 141 21 29 0]
LLIYAVLPTGDVIGDSAK		2	MPI_CDG_Replicate1	2648.6	1844.03	923.025	1844.03	923.022	0.0027	16.232	6.623	0.9988	0	131592	1.1394	A2MG_HUMAN	Alpha-2-macroglobulin	0	H0N0F0S0	[ 85 141 19 26 0]
LLIYDASNLETGVPSR		2	MPI_CDG_Replicate1	2063.64	1746.92	874.465	1746.92	874.465	0.0004	24.396	15.305	1	0	225063	1.059	KVD33_HUMAN	Immunoglobulin kappa variable 1D-33	0	H0N0F0S0	[ 77 126 20 26 0]
LLLQQVSLPELPGEYSMK		2	MPI_CDG_Replicate1	2644.94	2044.09	1023.05	2044.09	1023.05	0.0012	16.619	8.472	0.9989	0	215906	1.1693	A2MG_HUMAN	Alpha-2-macroglobulin	0	H0N0F0S0	[ 93 153 21 28 1]
LLNLDGTCADSYSFVFSR	8C(57.0215)	2	MPI_CDG_Replicate1	2490.97	2063.96	1032.99	2063.96	1032.99	0.0006	25.207	7.833	1	0	225276	1.2022	RET4_HUMAN	Retinol-binding protein 4	0	H0N0F0S0	[ 91 137 23 30 1]
LLNNWDVCADMVGTFTDTEDPAK	8C(57.0215)	2	MPI_CDG_Replicate1	2540.45	2611.16	1306.58	2611.16	1306.59	0.0009	42.264	9.031	1	0	153266	1.31	RET4_HUMAN	Retinol-binding protein 4	0	H0N0F0S0	[112 170 28 40 2]
LLQDEFPGIPSPLDAAVECHR	19C(57.0215)	3	MPI_CDG_Replicate1	2461.63	2363.15	788.726	2363.16	788.727	0.0011	26.191	8.562	1	0	665510	0.9498	HEMO_HUMAN	Hemopexin	0	H0N0F0S0	[104 162 28 33 1]
LQETSNWLLSQQQADGSFQDLSPVIHR		3	MPI_CDG_Replicate1	2388.29	3096.53	1033.18	3096.53	1033.18	0.0021	42.939	9.942	1	0	112566	1.0163	CO4B_HUMAN	Complement C4-B	0	H0N0F0S0	[135 209 39 45 0]
LQETSNWLLSQQQADGSFQDPCPVLDR	22C(57.0215)	3	MPI_CDG_Replicate1	2324.08	3131.46	1044.83	3131.46	1044.83	0.0019	20.397	6.955	1	0	105747	1.0026	CO4A_HUMAN	Complement C4-A	0	H0N0F0S0	[134 206 38 47 1]
LSELIQPLPLER		2	MPI_CDG_Replicate1	2237.86	1406.81	704.414	1406.81	704.414	0.0001	14.364	0	0.9989	0	315295	0.9775	KLK6_HUMAN	Kallikrein-6	0	H0N0F0S0	[ 64 110 16 19 0]
LSENTDFLAPGVSSFTDSNQQESITK		2	MPI_CDG_Replicate1	2184.66	2814.31	1408.16	2814.32	1408.17	0.0026	20.371	7.878	1	0	95542.8	1.3235	SPRL1_HUMAN	SPARC-like protein 1	0	H0N0F0S0	[120 187 31 47 0]
LSENTDFLAPGVSSFTDSNQQESITK		3	MPI_CDG_Replicate1	2182.83	2814.32	939.113	2814.32	939.114	0.0006	18.43	10.032	0.9989	0	119736	0.9871	SPRL1_HUMAN	SPARC-like protein 1	0	H0N0F0S0	[120 187 31 47 0]
LTYAYFAGGDAGDAFDGFDFGDDPSDK		2	MPI_CDG_Replicate1	2578.93	2833.18	1417.6	2833.17	1417.59	0.0047	45.294	7.575	1	0	134515	1.3231	FIBG_HUMAN	Fibrinogen gamma chain	0	H0N0F0S0	[128 168 28 46 0]
LVGGPMDASVEEEGVR		2	MPI_CDG_Replicate1	1585.24	1643.78	822.898	1643.78	822.898	0.0008	21.063	0	1	0	2.69993e+06	1.0771	CYTC_HUMAN	Cystatin-C	0	H0N0F0S0	[ 68 113 19 26 1]
LVGGPMDASVEEEGVR	6M(15.9949)	2	MPI_CDG_Replicate1	1312.06	1659.78	830.897	1659.78	830.896	0.0007	19.841	10.117	1	0	603925	1.0279	CYTC_HUMAN	Cystatin-C	0	H0N0F0S0	[ 68 113 19 27 1]
LVGGPMDASVEEEGVRR		2	MPI_CDG_Replicate1	1455.07	1799.89	900.95	1799.88	900.949	0.001	15.597	13.46	0.9707	0	1.2319e+06	1.166	CYTC_HUMAN	Cystatin-C	0	H0N0F0S0	[ 74 125 23 27 1]
LVGGPMDASVEEEGVRR	6M(15.9949)	2	MPI_CDG_Replicate1	1216.84	1815.88	908.946	1815.88	908.947	0.0005	16.476	10.861	0.9987	0	502889	1.1231	CYTC_HUMAN	Cystatin-C	0	H0N0F0S0	[ 74 125 23 28 1]
LVNEVTEFAK		1	MPI_CDG_Replicate1	1601.73	1148.61	1149.61	1148.61	1149.62	0.0009	18.889	12.206	1	0	15387.9	1.1621	ALBU_HUMAN	Serum albumin	0	H0N0F0S0	[52 84 12 17 0]
LVRPEVDVMCTAFHDNEETFLK	10C(57.0215)	2	MPI_CDG_Replicate1	2254.37	2649.26	1325.64	2649.26	1325.64	0.0018	63.092	9.092	1	0	547383	1.3063	ALBU_HUMAN	Serum albumin	0	H0N0F0S0	[116 180 30 37 2]
LVRPEVDVMCTAFHDNEETFLK	10C(57.0215)	3	MPI_CDG_Replicate1	2254.37	2649.26	884.094	2649.26	884.093	0.0014	20.374	7.998	1	0	5.24443e+06	1.0445	ALBU_HUMAN	Serum albumin	0	H0N0F0S0	[116 180 30 37 2]
LVRPEVDVMCTAFHDNEETFLK	10C(57.0215), 9M(15.9949)	2	MPI_CDG_Replicate1	1979.27	2665.25	1333.63	2665.25	1333.63	0.0006	25.752	9.964	1	0	34354.3	1.3079	ALBU_HUMAN	Serum albumin	0	H0N0F0S0	[116 180 30 38 2]
LVRPEVDVMCTAFHDNEETFLK	10C(57.0215), 9M(15.9949)	3	MPI_CDG_Replicate1	1977.44	2665.25	889.424	2665.25	889.424	0.0007	16.644	6.224	1	0	607630	0.9874	ALBU_HUMAN	Serum albumin	0	H0N0F0S0	[116 180 30 38 2]
LYGSEAFATDFQDSAAAK		2	MPI_CDG_Replicate1	1926.13	1890.86	946.439	1890.86	946.439	0.0004	15.152	10.017	0.9988	0	506286	1.1267	AACT_HUMAN	Alpha-1-antichymotrypsin	0	H0N0F0S0	[ 84 122 20 30 0]
LYHSEAFTVNFGDTEEAK		2	MPI_CDG_Replicate1	1862	2056.94	1029.48	2056.94	1029.48	0.0018	23.777	8.442	1	0	334827	1.1799	A1AT_HUMAN	Alpha-1-antitrypsin	0	H0N0F0S0	[ 92 132 22 32 0]
MCPQLQQYEMHGPEGLR	2C(57.0215)	2	MPI_CDG_Replicate1	1763.05	2072.92	1037.47	2072.92	1037.47	0.0028	16.203	10.872	0.9903	0	27079.6	1.1461	A2MG_HUMAN	Alpha-2-macroglobulin	0	H0N0F0S0	[ 87 136 26 27 3]
MCPQLQQYEMHGPEGLR	2C(57.0215)	3	MPI_CDG_Replicate1	1759.39	2072.92	691.98	2072.92	691.982	0.0021	14.078	8.881	0.9656	0	294519	0.9035	A2MG_HUMAN	Alpha-2-macroglobulin	0	H0N0F0S0	[ 87 136 26 27 3]
MFTTAPDQVDKEDEDFQESNK		2	MPI_CDG_Replicate1	1526.56	2473.06	1237.54	2473.06	1237.54	0.0004	44.448	7.979	1	1	67396.8	1.2313	CERU_HUMAN	Ceruloplasmin	0	H0N0F0S0	[104 156 26 42 1]
MFTTAPDQVDKEDEDFQESNK	1M(15.9949)	2	MPI_CDG_Replicate1	1400.05	2489.06	1245.54	2489.05	1245.53	0.0023	18.412	9.989	0.9633	1	28795.1	1.2255	CERU_HUMAN	Ceruloplasmin	0	H0N0F0S0	[104 156 26 43 1]
MPCAEDYLSVVLNQLCVLHEK	16C(57.0215), 1M(15.9949), 3C(57.0215)	3	MPI_CDG_Replicate1	3044.3	2533.21	845.409	2533.2	845.408	0.0016	15.857	6.958	0.9992	0	307381	1.0306	ALBU_HUMAN	Serum albumin	0	H0N0F0S0	[109 176 28 35 3]
MPCAEDYLSVVLNQLCVLHEK	16C(57.0215), 3C(57.0215)	3	MPI_CDG_Replicate1	3148.52	2517.21	840.077	2517.21	840.076	0.0011	13.884	5.975	0.9978	0	1.45868e+06	1.0379	ALBU_HUMAN	Serum albumin	0	H0N0F0S0	[109 176 28 34 3]
MQEDEFDQGNQEQEDNSNAEMEEENASNVNK		3	MPI_CDG_Replicate1	1339.56	3601.39	1201.47	3601.4	1201.47	0.0022	38.001	8.32	1	0	199175	1.0364	SPRL1_HUMAN	SPARC-like protein 1	0	H0N0F0S0	[140 212 42 66 2]
MQEDEFDQGNQEQEDNSNAEMEEENASNVNK	1M(15.9949)	3	MPI_CDG_Replicate1	1262.58	3617.4	1206.81	3617.39	1206.8	0.003	23.372	8.262	1	0	58937	1.0314	SPRL1_HUMAN	SPARC-like protein 1	0	H0N0F0S0	[140 212 42 67 2]
MYLGYEYVTAIR		2	MPI_CDG_Replicate1	2226.85	1477.73	739.871	1477.73	739.871	0.0005	14.093	7.875	0.9973	0	4334966	1.0045	TRFE_HUMAN	Serotransferrin	0	H0N0F0S0	[ 69 103 15 19 1]
MYLGYEYVTAIR	1M(15.9949)	2	MPI_CDG_Replicate1	2050.8	1493.72	747.868	1493.72	747.868	0	18.763	8.871	1	0	647687	1.003	TRFE_HUMAN	Serotransferrin	0	H0N0F0S0	[ 69 103 15 20 1]
NGVNVISGPIFDYDYDGLHDTEDK		3	MPI_CDG_Replicate1	2307.57	2682.21	895.076	2682.21	895.077	0.0009	19.03	0	1	0	210416	0.9438	ENPP2_HUMAN	Ectonucleotide pyrophosphatase/phosphodiesterase family member 2	0	H0N0F0S0	[118 171 29 43 0]
NIPTVNENLENYYLEVNQLEK		2	MPI_CDG_Replicate1	2481.8	2535.25	1268.63	2535.25	1268.63	0.0001	21.307	10.947	1	0	49990.2	1.2733	LUM_HUMAN	Lumican	0	H0N0F0S0	[112 174 28 39 0]
NLAQFPDTITGADTSSLVEVR		2	MPI_CDG_Replicate1	2325.91	2233.12	1117.57	2233.12	1117.57	0.0015	40.351	8.78	1	0	170855	1.1961	EPHA4_HUMAN	Ephrin type-A receptor 4	0	H0N0F0S0	[ 96 156 26 35 0]
NNEGTYYSPNYNPQSR		2	MPI_CDG_Replicate1	1218.66	1902.82	952.415	1902.81	952.414	0.0009	24.995	7.469	1	0	179110	1.0625	CERU_HUMAN	Ceruloplasmin	0	H0N0F0S0	[ 81 114 24 30 0]
NPCQDPYILTPENR	3C(57.0215)	2	MPI_CDG_Replicate1	1585.24	1715.79	858.903	1715.79	858.904	0.001	16.413	8.444	0.9989	0	442755	1.0542	FBLN3_HUMAN	EGF-containing fibulin-like extracellular matrix protein 1	0	H0N0F0S0	[ 73 113 21 25 1]
NPDSSTTGPWCYTTDPTVR	11C(57.0215)	2	MPI_CDG_Replicate1	1748.4	2153.94	1077.97	2153.93	1077.97	0.0015	18.5	8.442	0.9995	0	72008.9	1.1449	THRB_HUMAN	Prothrombin	0	H0N0F0S0	[ 91 135 25 34 1]
NSDPALGLDDDPDAPAAQLAR		2	MPI_CDG_Replicate1	1867.5	2120.99	1061.5	2121	1061.51	0.0021	27.152	0	1	0	116855	1.1658	PCS1N_HUMAN	ProSAAS	0	H0N0F0S0	[ 88 140 26 35 0]
NSLLGMEGANSIFSGFLLFPDMEA		2	MPI_CDG_Replicate1	3673.91	2559.2	1280.61	2559.2	1280.61	0.0011	17.698	13.265	1	0	36294.9	1.2881	C1QB_HUMAN	Complement C1q subcomponent subunit B	0	H0N0F0S0	[115 174 26 36 2]
NTEILTGSWSDQTYPEGTQAIYK		2	MPI_CDG_Replicate1	2094.81	2601.22	1301.62	2601.22	1301.62	0.0012	32.499	8.933	1	0	161103	1.3135	CFAH_HUMAN	Complement factor H	0	H0N0F0S0	[115 172 28 41 0]
NTFAEVTGLSPGVTYYFK		2	MPI_CDG_Replicate1	2485.47	1992.98	997.499	1992.98	997.499	0.0002	13.316	0	0.9908	0	177265	1.139	FINC_HUMAN	Fibronectin	0	H0N0F0S0	[ 94 136 20 28 0]
NWGLSVYADKPETTK		2	MPI_CDG_Replicate1	1709.9	1707.85	854.931	1707.85	854.931	0.0001	19.652	6.893	1	0	337303	1.1109	A1AG1_HUMAN	Alpha-1-acid glycoprotein 1	0	H0N0F0S0	[ 77 117 19 25 0]
NYGVVDPDDLYDVYCYAEDLNGELFLGDPPEK	15C(57.0215)	3	MPI_CDG_Replicate1	3212.63	3693.62	1232.21	3693.63	1232.22	0.0039	15.553	0	0.9981	0	5236.37	1.1132	PGCB_HUMAN	Brevican core protein	0	H0N0F0S0	[166 236 36 58 1]
QALNEHFQSILQTLEEQVSGER		3	MPI_CDG_Replicate1	2905.15	2555.26	852.761	2555.26	852.761	0.0004	24.368	11.679	1	0	287463	0.9743	APLP1_HUMAN	Amyloid-like protein 1	0	H0N0F0S0	[109 174 32 39 0]
QALNEHFQSILQTLEEQVSGER	1Q(-17.0265)	2	MPI_CDG_Replicate1	3199.8	2538.23	1270.12	2538.23	1270.12	0.0022	37.645	12.506	1	0	27389.2	1.2855	APLP1_HUMAN	Amyloid-like protein 1	0	H0N0F0S0	[109 171 31 39 0]
QALNEHFQSILQTLEEQVSGER	1Q(-17.0265)	3	MPI_CDG_Replicate1	3201.64	2538.24	847.087	2538.23	847.086	0.001	23.797	7.694	1	0	57583.7	1.0227	APLP1_HUMAN	Amyloid-like protein 1	0	H0N0F0S0	[109 171 31 39 0]
QCDQFVAEYEPVLIEILVEVMDPSFVCLK	1Q(-17.0265), 27C(57.0215), 2C(57.0215)	3	MPI_CDG_Replicate1	3836.68	3452.66	1151.89	3452.66	1151.89	0.0009	19.597	8.993	1	0	0	1.275	SAP_HUMAN	Prosaposin	0	H0N0F0S0	[157 241 33 48 3]
QCDQFVAEYEPVLIEILVEVMDPSFVCLK	27C(57.0215), 2C(57.0215)	3	MPI_CDG_Replicate1	3816.6	3469.69	1157.57	3469.69	1157.57	0.0004	30.412	15.037	1	0	58574.6	1.1009	SAP_HUMAN	Prosaposin	0	H0N0F0S0	[157 244 34 48 3]
QDSLSSQNQLGVLPLSWDIPELVNMGQWK		3	MPI_CDG_Replicate1	3338.52	3281.64	1094.89	3281.64	1094.89	0.0017	36.352	11.864	1	0	206477	1.0336	CO3_HUMAN	Complement C3	0	H0N0F0S0	[146 228 38 46 1]
QDSLSSQNQLGVLPLSWDIPELVNMGQWK	1Q(-17.0265)	3	MPI_CDG_Replicate1	3500.74	3264.61	1089.21	3264.61	1089.21	0.0004	28.574	9.44	1	0	62752.7	1.0307	CO3_HUMAN	Complement C3	0	H0N0F0S0	[146 225 37 46 1]
QEPERNECFLQHK	1Q(-17.0265), 8C(57.0215)	2	MPI_CDG_Replicate1	1224.16	1696.76	849.388	1696.76	849.389	0.0002	17.973	0	0.9867	1	1.74735e+06	1.0358	ALBU_HUMAN	Serum albumin	0	H0N0F0S0	[ 72 108 22 24 1]
QEPSQGTTTFAVTSILR		2	MPI_CDG_Replicate1	2228.68	1834.94	918.478	1834.94	918.479	0.0003	26.058	10.721	1	0	327915	1.0976	IGHA1_HUMAN	Immunoglobulin heavy constant alpha 1	0	H0N0F0S0	[ 79 130 22 28 0]
QFSFPLSSEPFQGSYK		2	MPI_CDG_Replicate1	2347.92	1847.87	924.945	1847.87	924.944	0.001	15.554	9.773	0.9952	0	406660	1.0979	A2MG_HUMAN	Alpha-2-macroglobulin	0	H0N0F0S0	[ 87 121 19 26 0]
QGFEPPSFVGWFLGWDDDYWSVDPLDR		2	MPI_CDG_Replicate1	3673.91	3229.45	1615.73	3229.45	1615.73	0.0015	51.832	8.451	1	0	131836	1.4597	GELS_HUMAN	Gelsolin	0	H0N0F0S0	[154 200 34 44 0]
QGFEPPSFVGWFLGWDDDYWSVDPLDR		3	MPI_CDG_Replicate1	3675.74	3229.46	1077.49	3229.45	1077.49	0.0035	33.56	4.3	1	0	149108	1.0449	GELS_HUMAN	Gelsolin	0	H0N0F0S0	[154 200 34 44 0]
QGFEPPSFVGWFLGWDDDYWSVDPLDR	1Q(-17.0265)	2	MPI_CDG_Replicate1	3803.8	3212.43	1607.22	3212.42	1607.22	0.0051	69.23	8.184	1	0	67503.3	1.4445	GELS_HUMAN	Gelsolin	0	H0N0F0S0	[154 197 33 44 0]
QGPVNLLSDPEQGVEVTGQYER		2	MPI_CDG_Replicate1	2083.81	2414.16	1208.09	2414.17	1208.09	0.0032	25.645	6.174	1	0	69953.9	1.2323	ITIH4_HUMAN	Inter-alpha-trypsin inhibitor heavy chain H4	0	H0N0F0S0	[103 163 29 38 0]
QGPVNLLSDPEQGVEVTGQYER	1Q(-17.0265)	2	MPI_CDG_Replicate1	2331.41	2397.12	1199.57	2397.14	1199.58	0.0112	18.656	10.079	0.9843	0	55103.4	1.2509	ITIH4_HUMAN	Inter-alpha-trypsin inhibitor heavy chain H4	0	H0N0F0S0	[103 160 28 38 0]
QHMDSDSSPSSSSTYCNQMMR	16C(57.0215)	2	MPI_CDG_Replicate1	1163.73	2434.93	1218.47	2434.92	1218.47	0.0013	37.761	34.522	1	0	103815	1.2029	RNAS1_HUMAN	Ribonuclease pancreatic	0	H0N0F0S0	[ 93 146 30 39 4]
QHMDSDSSPSSSSTYCNQMMR	16C(57.0215)	3	MPI_CDG_Replicate1	1161.9	2434.93	812.65	2434.92	812.649	0.0008	23.6	21.745	1	0	917285	0.8774	RNAS1_HUMAN	Ribonuclease pancreatic	0	H0N0F0S0	[ 93 146 30 39 4]
QHMDSDSSPSSSSTYCNQMMR	16C(57.0215), 1Q(-17.0265)	2	MPI_CDG_Replicate1	1326.73	2417.9	1209.96	2417.9	1209.96	0.001	54.763	0	1	0	86839.7	1.1719	RNAS1_HUMAN	Ribonuclease pancreatic	0	H0N0F0S0	[ 93 143 29 39 4]
QHMDSDSSPSSSSTYCNQMMR	16C(57.0215), 1Q(-17.0265)	3	MPI_CDG_Replicate1	1332.22	2417.89	806.971	2417.9	806.973	0.0022	27.64	0	1	0	229884	0.8859	RNAS1_HUMAN	Ribonuclease pancreatic	0	H0N0F0S0	[ 93 143 29 39 4]
QHMDSDSSPSSSSTYCNQMMR	16C(57.0215), 3M(15.9949)	3	MPI_CDG_Replicate1	1101.42	2450.91	817.979	2450.92	817.98	0.0018	13.349	10.581	0.9982	0	61207	0.8908	RNAS1_HUMAN	Ribonuclease pancreatic	0	H0N0F0S0	[ 93 146 30 40 4]
QISNLQQSISDAEQR		2	MPI_CDG_Replicate1	1577.91	1715.84	858.93	1715.84	858.929	0.0005	23.071	9.587	1	0	142474	1.0552	K2C1_HUMAN	Keratin, type II cytoskeletal 1	0	H0N0F0S0	[ 69 117 23 28 0]
QIVAGVNYFLDVELGR		2	MPI_CDG_Replicate1	2718.28	1791.95	896.984	1791.95	896.983	0.0005	26.111	10.056	1	0	879014	1.1011	CYTC_HUMAN	Cystatin-C	0	H0N0F0S0	[ 82 129 21 24 0]
QIVAGVNYFLDVELGR	1Q(-17.0265)	2	MPI_CDG_Replicate1	3227.24	1774.92	888.469	1774.93	888.47	0.0011	23.068	9.994	1	0	522550	1.1162	CYTC_HUMAN	Cystatin-C	0	H0N0F0S0	[ 82 126 20 24 0]
QKPDGVFQEDAPVIHQEMIGGLR		3	MPI_CDG_Replicate1	2045.29	2563.28	855.434	2563.29	855.436	0.0012	21.328	10.913	1	0	115359	0.945	CO3_HUMAN	Complement C3	0	H0N0F0S0	[112 178 32 35 1]
QKPDGVFQEDAPVIHQEMIGGLR	1Q(-17.0265)	3	MPI_CDG_Replicate1	2190.16	2546.26	849.761	2546.26	849.76	0.0012	34.216	11.402	1	0	290317	0.9509	CO3_HUMAN	Complement C3	0	H0N0F0S0	[112 175 31 35 1]
QMSYGFLFPPYLSSSPEAK		2	MPI_CDG_Replicate1	2710.94	2148.02	1075.02	2148.02	1075.02	0.0004	14.238	14.238	0.9932	0	101604	1.2317	ENPP2_HUMAN	Ectonucleotide pyrophosphatase/phosphodiesterase family member 2	0	H0N0F0S0	[101 145 21 29 1]
QNCELFEQLGEYK	1Q(-17.0265), 3C(57.0215)	2	MPI_CDG_Replicate1	2291.06	1639.73	820.871	1639.72	820.867	0.0044	15.296	0	0.984	0	8570286	1.0576	ALBU_HUMAN	Serum albumin	0	H0N0F0S0	[ 72 105 17 25 1]
QNCELFEQLGEYK	3C(57.0215)	2	MPI_CDG_Replicate1	2032.46	1656.75	829.382	1656.75	829.38	0.0023	14.488	10.126	0.9772	0	17890860	1.0394	ALBU_HUMAN	Serum albumin	0	H0N0F0S0	[ 72 108 18 25 1]
QPFVQGLALYTPVVLPR		2	MPI_CDG_Replicate1	2743.92	1897.08	949.549	1897.08	949.548	0.0006	16.949	9.508	0.9987	0	116710	1.1267	ANGT_HUMAN	Angiotensinogen	0	H0N0F0S0	[ 91 144 22 22 0]
QPFVQGLALYTPVVLPR	1Q(-17.0265)	2	MPI_CDG_Replicate1	3137.57	1880.06	941.038	1880.06	941.035	0.0025	21.492	10.487	1	0	35483.7	1.1402	ANGT_HUMAN	Angiotensinogen	0	H0N0F0S0	[ 91 141 21 22 0]
QPNCDDPETEEAALVAIDYINQNLPWGYK	1Q(-17.0265), 4C(57.0215)	3	MPI_CDG_Replicate1	3411.46	3345.52	1116.18	3345.51	1116.18	0.001	18.904	0	1	0	55318.5	1.0453	FETUA_HUMAN	Alpha-2-HS-glycoprotein	0	H0N0F0S0	[148 216 36 51 1]
QPNCDDPETEEAALVAIDYINQNLPWGYK	4C(57.0215)	3	MPI_CDG_Replicate1	3219.93	3362.54	1121.85	3362.54	1121.85	0.0002	21.96	0	1	0	93630.4	1.2343	FETUA_HUMAN	Alpha-2-HS-glycoprotein	0	H0N0F0S0	[148 219 37 51 1]
QQNAQGGFSSTQDTVVALHALSK	1Q(-17.0265)	2	MPI_CDG_Replicate1	2098.47	2369.16	1185.58	2369.16	1185.59	0.0029	24.475	9.57	1	0	30435.6	1.2196	A2MG_HUMAN	Alpha-2-macroglobulin	0	H0N0F0S0	[101 160 30 36 0]
QRPPDLDTSSNAVDLLFFTDESGDSR		3	MPI_CDG_Replicate1	2507.47	2881.33	961.451	2881.34	961.453	0.0018	47.14	13.263	1	0	217601	0.9802	C1R_HUMAN	Complement C1r subcomponent	0	H0N0F0S0	[122 188 34 47 0]
QSEDSTFYLGER		2	MPI_CDG_Replicate1	1519.24	1430.63	716.323	1430.63	716.323	0.0006	16.442	8.177	0.9989	0	218841	0.9692	CERU_HUMAN	Ceruloplasmin	0	H0N0F0S0	[61 90 16 24 0]
QTQVSVLPEGGETPLFK		2	MPI_CDG_Replicate1	2146.14	1828.96	915.486	1828.96	915.486	0.0005	20.812	9.376	1	0	681099	1.0802	GELS_HUMAN	Gelsolin	0	H0N0F0S0	[ 82 132 20 27 0]
QTQVSVLPEGGETPLFK	1Q(-17.0265)	2	MPI_CDG_Replicate1	2357.1	1811.93	906.974	1811.93	906.972	0.0013	14.526	5.822	0.9992	0	169480	1.094	GELS_HUMAN	Gelsolin	0	H0N0F0S0	[ 82 129 19 27 0]
QYVEGSSIPVPTHYYSIITSCLDFTQPADK	21C(57.0215)	3	MPI_CDG_Replicate1	2655.94	3415.63	1139.55	3415.63	1139.55	0.0005	16.939	12.097	0.9998	0	60619.6	1.0688	ENPP2_HUMAN	Ectonucleotide pyrophosphatase/phosphodiesterase family member 2	0	H0N0F0S0	[154 230 36 50 1]
REDFDVEAADSAGNCLDSLVFVAGDR	15C(57.0215)	3	MPI_CDG_Replicate1	2481.8	2827.28	943.435	2827.27	943.431	0.0034	24.143	7.817	1	0	66757.6	0.9943	C1S_HUMAN	Complement C1s subcomponent	0	H0N0F0S0	[118 182 34 45 1]
RHPDYSVVLLLR		2	MPI_CDG_Replicate1	2070.97	1466.84	734.425	1466.84	734.425	0	16.245	6.422	0.9994	0	612033	1.027	ALBU_HUMAN	Serum albumin	0	H0N0F0S0	[ 67 110 20 17 0]
RHPYFYAPELLFFAK		2	MPI_CDG_Replicate1	2665.1	1897.99	950.001	1897.99	950.001	0.0002	16.279	8.53	0.9994	0	191186	1.1428	ALBU_HUMAN	Serum albumin	0	H0N0F0S0	[ 96 131 21 20 0]
RIPIEDGSGEVVLSR		2	MPI_CDG_Replicate1	1645.74	1625.87	813.943	1625.87	813.944	0.0012	25.294	7.953	1	0	165778	1.0566	CO3_HUMAN	Complement C3	0	H0N0F0S0	[ 69 119 21 24 0]
RLDFTGNLIEDIEDGTFSK		3	MPI_CDG_Replicate1	2765.89	2169.05	724.024	2169.06	724.027	0.0025	15.488	0	0.9962	0	121403	0.9109	MIME_HUMAN	Mimecan	0	H0N0F0S0	[ 95 148 24 34 0]
RLYGSEAFATDFQDSAAAK		2	MPI_CDG_Replicate1	1799.69	2046.97	1024.49	2046.96	1024.49	0.0025	28.279	9.827	1	0	33300.2	1.1875	AACT_HUMAN	Alpha-1-antichymotrypsin	0	H0N0F0S0	[ 90 134 24 31 0]
RMPCAEDYLSVVLNQLCVLHEK	17C(57.0215), 4C(57.0215)	3	MPI_CDG_Replicate1	3000.38	2673.31	892.109	2673.31	892.11	0.0008	18.752	0	1	0	145471	1.0946	ALBU_HUMAN	Serum albumin	0	H0N0F0S0	[115 188 32 35 3]
RMPCAEDYLSVVLNQLCVLHEK	17C(57.0215), 4C(57.0215)	4	MPI_CDG_Replicate1	2994.88	2673.31	669.334	2673.31	669.334	0.0002	16.489	0	0.9999	0	856092	0.9302	ALBU_HUMAN	Serum albumin	0	H0N0F0S0	[115 188 32 35 3]
RPCFSALEVDETYVPK	3C(57.0215)	2	MPI_CDG_Replicate1	1960.94	1909.92	955.97	1909.92	955.969	0.0002	25.952	11.289	1	0	9388206	1.1199	ALBU_HUMAN	Serum albumin	0	H0N0F0S0	[ 85 131 21 27 1]
RPEDQELESLSAIEAELEK		2	MPI_CDG_Replicate1	2457.96	2185.07	1093.54	2185.07	1093.54	0.0008	30.118	14.481	1	0	73738.1	1.1781	CMGA_HUMAN	Chromogranin-A	0	H0N0F0S0	[ 92 152 24 37 0]
RPEDQELESLSAIEAELEK		3	MPI_CDG_Replicate1	2456.13	2185.07	729.365	2185.07	729.366	0.001	17.072	7.67	0.9993	0	222804	0.8858	CMGA_HUMAN	Chromogranin-A	0	H0N0F0S0	[ 92 152 24 37 0]
RPGGEPSPEGTTGQSYNQYSQR		3	MPI_CDG_Replicate1	1051.94	2395.08	799.367	2395.08	799.367	0.0002	29.558	7.032	1	0	240898	0.8915	FINC_HUMAN	Fibronectin	0	H0N0F0S0	[ 99 150 32 38 0]
RTVAAPSVFIFPPSDEQLK		2	MPI_CDG_Replicate1	2292.89	2101.11	1051.56	2101.12	1051.57	0.0031	16.562	0	0.9972	0	160673	1.1806	IGKC_HUMAN	Immunoglobulin kappa constant	0	H0N0F0S0	[ 97 152 24 28 0]
RTVAAPSVFIFPPSDEQLK		3	MPI_CDG_Replicate1	2281.89	2101.12	701.381	2101.12	701.381	0.0004	17.902	0	0.9992	0	2.95901e+06	0.8724	IGKC_HUMAN	Immunoglobulin kappa constant	0	H0N0F0S0	[ 97 152 24 28 0]
RYTIAALLSPYSYSTTAVVTNPK		2	MPI_CDG_Replicate1	2511.14	2515.33	1258.67	2515.33	1258.67	0.0006	18.891	12.014	0.9991	0	0	1.3708	TTHY_HUMAN	Transthyretin	0	H0N0F0S0	[115 182 28 35 0]
RYTIAALLSPYSYSTTAVVTNPK		3	MPI_CDG_Replicate1	2501.97	2515.34	839.453	2515.33	839.451	0.002	22.513	7.694	1	0	842671	0.9856	TTHY_HUMAN	Transthyretin	0	H0N0F0S0	[115 182 28 35 0]
RYTIAALLSPYSYSTTAVVTNPKE		2	MPI_CDG_Replicate1	2501.97	2644.37	1323.19	2644.37	1323.19	0.0031	53.856	11.185	1	0	154350	1.363	TTHY_HUMAN	Transthyretin	0	H0N0F0S0	[120 189 29 38 0]
RYTIAALLSPYSYSTTAVVTNPKE		3	MPI_CDG_Replicate1	2498.31	2644.38	882.467	2644.37	882.466	0.0019	32.451	11.949	1	0	3.3682e+06	0.9572	TTHY_HUMAN	Transthyretin	0	H0N0F0S0	[120 189 29 38 0]
SAEFPDFYDSEEPVSTHQEAENEK		3	MPI_CDG_Replicate1	1819.84	2784.16	929.062	2784.17	929.063	0.0012	16.496	9.979	0.997	0	751918	0.947	SCG1_HUMAN	Secretogranin-1	0	H0N0F0S0	[120 169 29 48 0]
SAGWNIPIGLLYCDLPEPR	13C(57.0215)	2	MPI_CDG_Replicate1	2967.41	2170.09	1086.05	2170.09	1086.05	0.0009	32.341	5.245	1	0	974747	1.1821	TRFE_HUMAN	Serotransferrin	0	H0N0F0S0	[ 99 151 25 28 1]
SAGWNIPIGLLYCDLPEPR	13C(57.0215)	3	MPI_CDG_Replicate1	2969.25	2170.09	724.371	2170.09	724.37	0.0008	13.902	7.413	0.9947	0	478520	0.9918	TRFE_HUMAN	Serotransferrin	0	H0N0F0S0	[ 99 151 25 28 1]
SASDLTWDNLK		1	MPI_CDG_Replicate1	1720.9	1248.6	1249.6	1248.6	1249.61	0.0019	26.764	11.75	1	0	6175.14	1.2667	TRFE_HUMAN	Serotransferrin	0	H0N0F0S0	[54 84 14 20 0]
SCVGETTESTQCEDEELEHLR	12C(57.0215), 2C(57.0215)	2	MPI_CDG_Replicate1	1546.73	2508.05	1255.03	2508.04	1255.03	0.0036	14.067	0	0.9948	0	7994.28	1.2452	CO7_HUMAN	Complement component C7	0	H0N0F0S0	[ 98 157 29 44 2]
SDTSLEMTMGNALFLDGSLELLESFSADIK		2	MPI_CDG_Replicate1	3796.47	3233.54	1617.78	3233.54	1617.78	0.0033	44.912	10.055	1	0	11079.5	1.5469	CBG_HUMAN	Corticosteroid-binding globulin	0	H0N0F0S0	[140 224 32 51 2]
SEALAVDGAGKPGAEEAQDPEGK		2	MPI_CDG_Replicate1	1185.71	2225.04	1113.53	2225.04	1113.53	0.0024	18.255	9.449	0.999	0	32373.3	1.1607	CMGA_HUMAN	Chromogranin-A	0	H0N0F0S0	[ 92 148 26 38 0]
SEFPESWLWNVEDLK		2	MPI_CDG_Replicate1	2809.88	1877.88	939.95	1877.88	939.949	0.0006	14.303	10.154	0.9956	0	720825	1.1209	CO3_HUMAN	Complement C3	0	H0N0F0S0	[ 88 123 19 27 0]
SEFVVPDLELPSWLTTGNYR		2	MPI_CDG_Replicate1	3042.47	2322.15	1162.08	2322.15	1162.08	0.0023	32.032	7.833	1	0	96835.6	1.2169	SAP3_HUMAN	Ganglioside GM2 activator	0	H0N0F0S0	[107 159 25 33 0]
SEGSSVNLSPPLEQCVPDR	15C(57.0215)	2	MPI_CDG_Replicate1	1774.05	2069.98	1036	2069.97	1035.99	0.0036	22.671	9.227	1	0	65600.6	1.1286	THRB_HUMAN	Prothrombin	0	H0N0F0S0	[ 85 139 25 33 1]
SELEEQLTPVAEETR		2	MPI_CDG_Replicate1	1647.57	1729.84	865.925	1729.84	865.926	0.0004	25.81	10.369	1	0	5509083	1.05	APOE_HUMAN	Apolipoprotein E	0	H0N0F0S0	[ 72 119 19 30 0]
SFTLASSETGVGAPISGPGIPGR		2	MPI_CDG_Replicate1	2109.47	2157.1	1079.56	2157.11	1079.56	0.0021	37.968	9.779	1	0	158478	1.1836	CH3L1_HUMAN	Chitinase-3-like protein 1	0	H0N0F0S0	[ 94 152 26 32 0]
SGAGTEDSACIPWAYYSTVDQVK	10C(57.0215)	2	MPI_CDG_Replicate1	2263.54	2504.12	1253.07	2504.12	1253.07	0.0002	36.453	10.352	1	0	152333	1.281	CERU_HUMAN	Ceruloplasmin	0	H0N0F0S0	[109 161 27 39 1]
SGEATDGARPQALPEPMQESK		2	MPI_CDG_Replicate1	1334.06	2198.03	1100.02	2198.03	1100.02	0.0032	28.834	8.724	1	0	119086	1.1773	CMGA_HUMAN	Chromogranin-A	0	H0N0F0S0	[ 90 147 27 35 1]
SGGSPLSPVIYDSDMDDVPER		2	MPI_CDG_Replicate1	2059.97	2235	1118.51	2235	1118.51	0.0005	37.348	8.432	1	0	119957	1.1868	SE6L2_HUMAN	Seizure 6-like protein 2	0	H0N0F0S0	[ 94 146 24 37 1]
SGNTFRPEVHLLPPPSEELALNELVTLTCLAR	29C(57.0215)	4	MPI_CDG_Replicate1	3183.32	3572.86	894.222	3572.87	894.224	0.0021	36.056	8.259	1	0	104421	0.9605	IGHA1_HUMAN	Immunoglobulin heavy constant alpha 1	0	H0N0F0S0	[158 257 43 49 1]
SGSDEVQVGQQR		2	MPI_CDG_Replicate1	740.375	1288.6	645.308	1288.6	645.308	0.0007	14.466	8.179	0.9948	0	313682	0.8947	CO3_HUMAN	Complement C3	0	H0N0F0S0	[50 84 18 22 0]
SGTASVVCLLNNFYPR	8C(57.0215)	2	MPI_CDG_Replicate1	2699.94	1796.89	899.452	1796.89	899.451	0.0005	15.488	9.032	0.9986	0	616214	1.097	IGKC_HUMAN	Immunoglobulin kappa constant	0	H0N0F0S0	[ 79 124 22 24 1]
SGTIFDNFLITNDEAYAEEFGNETWGVTK		3	MPI_CDG_Replicate1	3013.18	3267.5	1090.17	3267.49	1090.17	0.0033	19.839	10.183	0.9994	0	77392.3	1.0613	CALR_HUMAN	Calreticulin	0	H0N0F0S0	[147 210 34 51 0]
SHCIAEVENDEMPADLPSLAADFVESK	12M(15.9949), 3C(57.0215)	2	MPI_CDG_Replicate1	2481.8	2989.34	1495.68	2989.33	1495.67	0.002	64.542	6.907	1	0	378347	1.3956	ALBU_HUMAN	Serum albumin	0	H0N0F0S0	[126 196 32 48 2]
SHCIAEVENDEMPADLPSLAADFVESK	12M(15.9949), 3C(57.0215)	3	MPI_CDG_Replicate1	2472.63	2989.33	997.451	2989.33	997.451	0.0004	42.873	6.449	1	0	7383038	1.0128	ALBU_HUMAN	Serum albumin	0	H0N0F0S0	[126 196 32 48 2]
SHCIAEVENDEMPADLPSLAADFVESK	3C(57.0215)	2	MPI_CDG_Replicate1	2666.93	2973.33	1487.67	2973.34	1487.68	0.0021	87.543	8.497	1	0	1.63132e+06	1.4026	ALBU_HUMAN	Serum albumin	0	H0N0F0S0	[126 196 32 47 2]
SHCIAEVENDEMPADLPSLAADFVESK	3C(57.0215)	3	MPI_CDG_Replicate1	2646.77	2973.34	992.121	2973.34	992.12	0.0012	16.48	0	0.9996	0	8239.63	1.0223	ALBU_HUMAN	Serum albumin	0	H0N0F0S0	[126 196 32 47 2]
SLGECCDVEDSTTCFNAK	14C(57.0215), 5C(57.0215), 6C(57.0215)	2	MPI_CDG_Replicate1	1440.4	2091.81	1046.91	2091.82	1046.92	0.0024	15.776	0	0.9996	0	102384	1.1438	VTDB_HUMAN	Vitamin D-binding protein	0	H0N0F0S0	[ 82 129 23 35 3]
SLGPNSCSANGPGLYLIHGPNLYCYSDVEK	24C(57.0215), 7C(57.0215)	3	MPI_CDG_Replicate1	2347.92	3281.52	1094.85	3281.51	1094.84	0.003	23.859	10.099	1	0	180372	1.0306	HEMO_HUMAN	Hemopexin	0	H0N0F0S0	[143 216 38 47 2]
SLPAPWLSMAPVSWITPGLK		2	MPI_CDG_Replicate1	3289.28	2150.16	1076.09	2150.16	1076.09	0.0015	16.224	8.541	1	0	28635.9	1.1906	A1BG_HUMAN	Alpha-1B-glycoprotein	0	H0N0F0S0	[103 159 23 25 1]
SNLDEDIIAEENIVSR		2	MPI_CDG_Replicate1	2111.3	1815.88	908.948	1815.88	908.95	0.0012	28.388	8.668	1	0	1.18264e+06	1.0897	CO3_HUMAN	Complement C3	0	H0N0F0S0	[ 75 125 21 31 0]
SPHWGSTYSVSVVETDYDQYALLYSQGSK		2	MPI_CDG_Replicate1	2450.63	3266.5	1634.26	3266.5	1634.26	0.0002	81.631	10.513	1	0	190961	1.477	PTGDS_HUMAN	Prostaglandin-H2 D-isomerase	0	H0N0F0S0	[147 211 35 50 0]
SPHWGSTYSVSVVETDYDQYALLYSQGSK		3	MPI_CDG_Replicate1	2423.12	3266.5	1089.84	3266.5	1089.84	0.0006	20.789	11.4	0.9997	0	20893.5	1.0388	PTGDS_HUMAN	Prostaglandin-H2 D-isomerase	0	H0N0F0S0	[147 211 35 50 0]
SPHWGSTYSVSVVETDYDQYALLYSQGSK		4	MPI_CDG_Replicate1	2450.63	3266.5	817.633	3266.5	817.633	0.0007	15.978	7.645	0.9998	0	671169	0.979	PTGDS_HUMAN	Prostaglandin-H2 D-isomerase	0	H0N0F0S0	[147 211 35 50 0]
SQEESEEGEEDATSEVDK		2	MPI_CDG_Replicate1	912.66	1996.78	999.398	1996.79	999.401	0.0026	15.384	0	0.9971	0	47070.5	1.1214	SCG1_HUMAN	Secretogranin-1	0	H0N0F0S0	[ 77 120 20 42 0]
SQETGDLDVGGLQETDK		2	MPI_CDG_Replicate1	1442.24	1790.82	896.417	1790.82	896.416	0.0014	17.393	10.104	0.998	0	1.2281e+06	1.0608	FBLN1_HUMAN	Fibulin-1	0	H0N0F0S0	[ 72 118 20 33 0]
SQPSQPSDHHETPPAAPDR		3	MPI_CDG_Replicate1	782.553	2052.92	685.314	2052.92	685.316	0.0013	18.594	0	1	0	18118.7	0.8438	NCHL1_HUMAN	Neural cell adhesion molecule L1-like protein	0	H0N0F0S0	[ 85 128 28 32 0]
SQREDEEEEEGENYQK		2	MPI_CDG_Replicate1	677.986	1997.8	999.909	1997.81	999.912	0.003	32.739	9.51	1	1	445934	1.0698	SCG1_HUMAN	Secretogranin-1	0	H0N0F0S0	[ 79 119 23 38 0]
SRYPVCGSDGTTYPSGCQLR	17C(57.0215), 6C(57.0215)	2	MPI_CDG_Replicate1	1350.55	2260	1131.01	2260	1131.01	0.0007	20.153	11.126	0.9735	1	33569.7	1.1765	IBP7_HUMAN	Insulin-like growth factor-binding protein 7	0	H0N0F0S0	[ 93 145 29 33 2]
SRYPVCGSDGTTYPSGCQLR	17C(57.0215), 6C(57.0215)	3	MPI_CDG_Replicate1	1348.72	2260	754.339	2260	754.341	0.0012	18.283	8.014	0.9885	1	138967	0.8843	IBP7_HUMAN	Insulin-like growth factor-binding protein 7	0	H0N0F0S0	[ 93 145 29 33 2]
SSNNPHSPIVEEFQVPYNK		3	MPI_CDG_Replicate1	1874.84	2185.04	729.353	2185.04	729.355	0.0022	13.25	0	0.9699	0	193428	0.8947	C1S_HUMAN	Complement C1s subcomponent	0	H0N0F0S0	[ 97 144 26 32 0]
SSPVVIDASTAIDAPSNLR		2	MPI_CDG_Replicate1	2004.94	1911.99	957	1911.99	957.002	0.0022	18.482	10.171	1	0	153129	1.1547	FINC_HUMAN	Fibronectin	0	H0N0F0S0	[ 81 137 23 30 0]
STQDTVIALDALSAYWIASHTTEER		3	MPI_CDG_Replicate1	2991.21	2777.34	926.786	2777.35	926.791	0.0051	25.719	9.701	1	0	286496	1.185	CO4B_HUMAN	Complement C4-B	0	H0N0F0S0	[121 188 32 43 0]
SVPSDIFQIQATTIYANTINTFR		2	MPI_CDG_Replicate1	2998.54	2599.33	1300.67	2599.33	1300.67	0.0016	18.707	9.029	1	0	0	1.2976	FBLN3_HUMAN	EGF-containing fibulin-like extracellular matrix protein 1	0	H0N0F0S0	[117 182 30 37 0]
SVPSDIFQIQATTIYANTINTFR		3	MPI_CDG_Replicate1	2996.71	2599.33	867.449	2599.33	867.45	0.0006	17.686	9.488	1	0	62071	1.0718	FBLN3_HUMAN	EGF-containing fibulin-like extracellular matrix protein 1	0	H0N0F0S0	[117 182 30 37 0]
SVQGELGWIASPLEGGWEEVSIMDEK		2	MPI_CDG_Replicate1	3053.45	2845.35	1423.68	2845.35	1423.68	0.0027	40.229	10.86	1	0	51539.8	1.3614	EPHA4_HUMAN	Ephrin type-A receptor 4	0	H0N0F0S0	[126 192 30 43 1]
SVQLSWTPGDDNNSPITK		2	MPI_CDG_Replicate1	1871.17	1957.94	979.978	1957.94	979.976	0.0017	20.319	7.427	1	0	299754	1.1319	NRCAM_HUMAN	Neuronal cell adhesion molecule	0	H0N0F0S0	[ 84 131 23 31 0]
SVVAPATDGGLNLTSTFLR		2	MPI_CDG_Replicate1	2450.63	1918.01	960.012	1918.02	960.015	0.0031	32.969	9.67	1	0	187101	1.1304	PTGDS_HUMAN	Prostaglandin-H2 D-isomerase	0	H0N0F0S0	[ 84 139 23 28 0]
SWFEPLVEDMQR		2	MPI_CDG_Replicate1	2478.13	1535.71	768.862	1535.71	768.861	0.0012	20.948	8.03	1	0	1983748	1.002	APOE_HUMAN	Apolipoprotein E	0	H0N0F0S0	[ 69 101 17 21 1]
SWVPHTFESELSDPVELLVAES		2	MPI_CDG_Replicate1	3033.3	2470.19	1236.1	2470.19	1236.1	0.0002	30.903	8.893	1	0	350300	1.2575	A1BG_HUMAN	Alpha-1B-glycoprotein	0	H0N0F0S0	[112 167 25 38 0]
SYSCQVTHEGSTVEK	4C(57.0215)	2	MPI_CDG_Replicate1	892.478	1710.75	856.383	1710.75	856.383	0.0003	13.528	9.099	0.9744	0	2.26601e+06	1.0562	IGLC2_HUMAN	Immunoglobulin lambda constant 2	0	H0N0F0S0	[ 70 110 20 28 1]
SYTITGLQPGTDYK		2	MPI_CDG_Replicate1	1671.41	1542.75	772.383	1542.76	772.385	0.0029	14.844	7.77	0.9898	0	329133	1.0105	FINC_HUMAN	Fibronectin	0	H0N0F0S0	[ 69 106 16 24 0]
TALASGGVLDASGDYR		2	MPI_CDG_Replicate1	1605.4	1551.75	776.883	1551.75	776.884	0.0003	13.789	6.929	0.979	0	484807	1.0235	B4GA1_HUMAN	Beta-1,4-glucuronyltransferase 1	0	H0N0F0S0	[ 65 105 19 25 0]
TAMDVFVCTYFMPAAQLPELPDVELPTNK	8C(57.0215)	3	MPI_CDG_Replicate1	3175.99	3296.57	1099.86	3296.58	1099.87	0.0028	31.018	9.404	1	0	34451.8	1.0691	VTDB_HUMAN	Vitamin D-binding protein	0	H0N0F0S0	[149 229 33 45 3]
TASPDPGEVVSSACAADEPVTVLTVILDADLTK	14C(57.0215)	3	MPI_CDG_Replicate1	3433.31	3340.65	1114.56	3340.66	1114.56	0.0024	16.372	8.724	0.9983	0	11506.6	1.133	DAG1_HUMAN	Dystroglycan	0	H0N0F0S0	[143 237 35 54 1]
TCVADESAENCDK	11C(57.0215), 2C(57.0215)	1	MPI_CDG_Replicate1	650.475	1497.57	1498.57	1497.57	1498.58	0.0042	40.019	0	1	0	164588	1.1477	ALBU_HUMAN	Serum albumin	0	H0N0F0S0	[56 91 17 27 2]
TCVADESAENCDK	11C(57.0215), 2C(57.0215)	2	MPI_CDG_Replicate1	650.475	1497.58	749.797	1497.57	749.793	0.004	13.888	5.885	0.986	0	9611498	0.9598	ALBU_HUMAN	Serum albumin	0	H0N0F0S0	[56 91 17 27 2]
TDGAAPNVAPSDVGGGGGR		2	MPI_CDG_Replicate1	1073.93	1653.77	827.892	1653.77	827.893	0.0008	25.971	0	1	0	93029.6	1.017	CNTN1_HUMAN	Contactin-1	0	H0N0F0S0	[ 66 107 23 27 0]
TEFLSNYLTNVDDITLVPGTLGR		2	MPI_CDG_Replicate1	2908.82	2537.3	1269.66	2537.3	1269.66	0.0012	43.142	9.003	1	0	74019.5	1.336	ENPP2_HUMAN	Ectonucleotide pyrophosphatase/phosphodiesterase family member 2	0	H0N0F0S0	[113 180 28 38 0]
TEFLSNYLTNVDDITLVPGTLGR		3	MPI_CDG_Replicate1	2910.65	2537.3	846.774	2537.3	846.774	0	17.111	7.055	0.9994	0	74089.3	1.0992	ENPP2_HUMAN	Ectonucleotide pyrophosphatase/phosphodiesterase family member 2	0	H0N0F0S0	[113 180 28 38 0]
TGLDSPTGIDFSDITANSFTVHWIAPR		3	MPI_CDG_Replicate1	2791.55	2917.43	973.486	2917.42	973.482	0.0035	30.026	11.005	1	0	39208.1	1.0003	FINC_HUMAN	Fibronectin	0	H0N0F0S0	[131 196 34 42 0]
TLDLGENQLETLPPDLLR		2	MPI_CDG_Replicate1	2536.79	2036.08	1019.05	2036.08	1019.05	0.0013	22.113	7.843	1	0	38463	1.1403	A2GL_HUMAN	Leucine-rich alpha-2-glycoprotein	0	H0N0F0S0	[ 89 149 23 31 0]
TLEIPGNSDPNMIPDGDFNSYVR		2	MPI_CDG_Replicate1	2302.06	2550.17	1276.09	2550.17	1276.09	0.0015	39.684	9.07	1	0	319209	1.2639	CO4B_HUMAN	Complement C4-B	0	H0N0F0S0	[110 167 29 39 1]
TLEIPGNSDPNMIPDGDFNSYVR		3	MPI_CDG_Replicate1	2302.06	2550.17	851.064	2550.17	851.064	0.0002	16.528	6.709	0.9996	0	274233	0.9374	CO4B_HUMAN	Complement C4-B	0	H0N0F0S0	[110 167 29 39 1]
TLEIPGNSDPNMIPDGDFNSYVR	12M(15.9949)	2	MPI_CDG_Replicate1	2140.64	2566.17	1284.09	2566.16	1284.09	0.0032	19.329	8.3	0.9999	0	58989.3	1.2617	CO4B_HUMAN	Complement C4-B	0	H0N0F0S0	[110 167 29 40 1]
TLNQPDSQLQLTTGNGLFLSEGLK		2	MPI_CDG_Replicate1	2456.13	2573.33	1287.67	2573.33	1287.67	0.0018	46.513	9.884	1	0	841898	1.3108	A1AT_HUMAN	Alpha-1-antitrypsin	0	H0N0F0S0	[112 184 30 39 0]
TLQIIHVSEADSGNYQCIAK	17C(57.0215)	2	MPI_CDG_Replicate1	1852.83	2246.11	1124.06	2246.1	1124.06	0.0056	16.813	10.354	0.9966	0	15180.5	1.2543	NRCAM_HUMAN	Neuronal cell adhesion molecule	0	H0N0F0S0	[ 96 155 27 33 1]
TMLLQPAGSLGSYSYR		2	MPI_CDG_Replicate1	2050.8	1742.86	872.438	1742.87	872.44	0.0021	16.917	7.858	0.9988	0	185524	1.0734	PTGDS_HUMAN	Prostaglandin-H2 D-isomerase	0	H0N0F0S0	[ 77 122 20 24 1]
TMLLQPAGSLGSYSYR	2M(15.9949)	2	MPI_CDG_Replicate1	1891.34	1758.86	880.438	1758.86	880.438	0	33.045	7.308	1	0	6.09253e+06	1.0842	PTGDS_HUMAN	Prostaglandin-H2 D-isomerase	0	H0N0F0S0	[ 77 122 20 25 1]
TPEVTCVVVDVSHEDPEVK	6C(57.0215)	2	MPI_CDG_Replicate1	1931.62	2138.02	1070.02	2138.02	1070.02	0.0016	24.548	12.483	1	0	708770	1.248	IGHG1_HUMAN	Immunoglobulin heavy constant gamma 1	0	H0N0F0S0	[ 91 147 23 34 1]
TPEVTCVVVDVSHEDPEVK	6C(57.0215)	3	MPI_CDG_Replicate1	1938.96	2138.02	713.682	2138.02	713.681	0.0009	14.832	11.577	0.9998	0	5056502	0.9195	IGHG1_HUMAN	Immunoglobulin heavy constant gamma 1	0	H0N0F0S0	[ 91 147 23 34 1]
TPEVTCVVVDVSQEDPEVQFNWYVDGVEVHNAK	6C(57.0215)	3	MPI_CDG_Replicate1	2661.44	3787.76	1263.59	3787.77	1263.6	0.0036	20.986	10.962	1	0	29372.4	1.1313	IGHG4_HUMAN	Immunoglobulin heavy constant gamma 4	0	H0N0F0S0	[167 250 42 57 1]
TPEVTCVVVDVSQEDPEVQFNWYVDGVEVHNAK	6C(57.0215)	4	MPI_CDG_Replicate1	2657.77	3787.78	947.951	3787.77	947.949	0.0018	15.923	0	0.9982	0	79850.2	1.0902	IGHG4_HUMAN	Immunoglobulin heavy constant gamma 4	0	H0N0F0S0	[167 250 42 57 1]
TPSAAYLWVGTGASEAEK		2	MPI_CDG_Replicate1	2003.11	1836.89	919.451	1836.89	919.452	0.0007	16.558	10.359	0.9991	0	774150	1.104	GELS_HUMAN	Gelsolin	0	H0N0F0S0	[ 82 124 20 28 0]
TPYTAPGESEILDLDDELYLGGLPENK		2	MPI_CDG_Replicate1	2742.09	2948.42	1475.22	2948.42	1475.22	0.0009	38.495	11.318	1	0	0	1.3855	NRX1A_HUMAN	Neurexin-1	0	H0N0F0S0	[131 201 29 48 0]
TQPNLDNCPFHDQPHLK	8C(57.0215)	2	MPI_CDG_Replicate1	1433.06	2059.95	1030.98	2059.95	1030.98	0.0008	18.289	9.974	1	0	390797	1.1579	CYTC_HUMAN	Cystatin-C	0	H0N0F0S0	[ 89 133 27 28 1]
TSESGELHGLTTEEEFVEGIYK		2	MPI_CDG_Replicate1	2263.54	2454.15	1228.08	2454.14	1228.08	0.0012	50.96	11.423	1	0	5728783	1.2909	TTHY_HUMAN	Transthyretin	0	H0N0F0S0	[107 163 25 41 0]
TSESGELHGLTTEEEFVEGIYK		3	MPI_CDG_Replicate1	2265.38	2454.15	819.057	2454.14	819.055	0.0016	19.851	11.466	0.9994	0	11434155	0.9652	TTHY_HUMAN	Transthyretin	0	H0N0F0S0	[107 163 25 41 0]
TSESGELHGLTTEEEFVEGIYKVEIDTK		2	MPI_CDG_Replicate1	2611.94	3139.51	1570.76	3139.51	1570.76	0.0005	85.948	13.925	1	1	572717	1.4584	TTHY_HUMAN	Transthyretin	0	H0N0F0S0	[137 214 32 52 0]
TSESGELHGLTTEEEFVEGIYKVEIDTK		3	MPI_CDG_Replicate1	2610.1	3139.52	1047.51	3139.51	1047.51	0.0023	44.726	13.605	1	1	4704709	1.0827	TTHY_HUMAN	Transthyretin	0	H0N0F0S0	[137 214 32 52 0]
TSLEDFYLDEER		2	MPI_CDG_Replicate1	1986.6	1515.67	758.843	1515.67	758.844	0.001	14.012	8.58	0.9919	0	998087	1.0265	PEDF_HUMAN	Pigment epithelium-derived factor	0	H0N0F0S0	[66 97 15 26 0]
TTEEDAGSYSCWVENAIGK	11C(57.0215)	2	MPI_CDG_Replicate1	2153.48	2115.9	1058.96	2115.91	1058.96	0.0004	16.991	7.149	0.9993	0	240166	1.1701	NCHL1_HUMAN	Neural cell adhesion molecule L1-like protein	0	H0N0F0S0	[ 89 133 23 35 1]
TTNIQGINLLFSSR		2	MPI_CDG_Replicate1	2373.61	1562.85	782.43	1562.84	782.428	0.0017	21.383	11.201	1	0	210817	1.0304	CO4B_HUMAN	Complement C4-B	0	H0N0F0S0	[ 68 114 20 22 0]
TTPPMLDSDGSFFLYSK		2	MPI_CDG_Replicate1	2404.79	1904.89	953.453	1904.89	953.451	0.0021	13.332	8.192	0.9984	0	5768853	1.1091	IGHG2_HUMAN	Immunoglobulin heavy constant gamma 2	0	H0N0F0S0	[ 87 128 18 28 1]
TTPPVLDSDGSFFLYSR		2	MPI_CDG_Replicate1	2393.79	1900.92	951.468	1900.92	951.467	0.0001	25.969	10.785	1	0	4.36096e+06	1.1128	IGHG4_HUMAN	Immunoglobulin heavy constant gamma 4	0	H0N0F0S0	[ 87 128 20 28 0]
TVAAPSVFIFPPSDEQLK		2	MPI_CDG_Replicate1	2454.3	1945.02	973.518	1945.02	973.517	0.0006	14.082	8.311	0.9924	0	5.52047e+06	1.1435	IGKC_HUMAN	Immunoglobulin kappa constant	0	H0N0F0S0	[ 91 140 20 27 0]
TVLSPVEPSCEGMQCAAGQR	10C(57.0215), 15C(57.0215)	2	MPI_CDG_Replicate1	1594.41	2175.97	1088.99	2175.97	1088.99	0.0011	13.688	5.754	0.9984	0	9050.19	1.167	FCGBP_HUMAN	IgGFc-binding protein	0	H0N0F0S0	[ 87 145 27 32 3]
TVVQPSVGAAAGPVVPPCPGR	18C(57.0215)	2	MPI_CDG_Replicate1	1713.57	2015.06	1008.54	2015.06	1008.54	0.0012	30.033	7.993	1	0	53469.9	1.1412	FETUA_HUMAN	Alpha-2-HS-glycoprotein	0	H0N0F0S0	[ 88 146 26 26 1]
TYDSEGVILYAESIDHSAWLLIALR		3	MPI_CDG_Replicate1	3426.04	2834.44	945.821	2834.45	945.824	0.0027	15.152	10.718	0.9828	0	7418.73	1.0286	PROS_HUMAN	Vitamin K-dependent protein S	0	H0N0F0S0	[130 199 31 40 0]
TYIYDHGFPYTDPVGVLYEDGDDTVATR		3	MPI_CDG_Replicate1	2456.13	3178.44	1060.49	3178.44	1060.49	0.0005	28.226	0	1	0	23713.9	1.0833	LCAT_HUMAN	Phosphatidylcholine-sterol acyltransferase	0	H0N0F0S0	[144 203 33 49 0]
TYSEDNFEELQYFPNFYALLK		2	MPI_CDG_Replicate1	3148.52	2630.22	1316.12	2630.22	1316.12	0.0006	22.211	0	1	0	21417.1	1.2895	SCG3_HUMAN	Secretogranin-3	0	H0N0F0S0	[125 171 25 38 0]
TYSEDNFEELQYFPNFYALLK		3	MPI_CDG_Replicate1	3150.34	2630.23	877.75	2630.22	877.748	0.0027	13.462	7.278	0.9828	0	38437.4	0.9618	SCG3_HUMAN	Secretogranin-3	0	H0N0F0S0	[125 171 25 38 0]
VAVPYSPAAGVDFELESFSER		2	MPI_CDG_Replicate1	2586.27	2269.09	1135.55	2269.09	1135.55	0.0007	36.943	11.02	1	0	66775.8	1.2255	CBPE_HUMAN	Carboxypeptidase E	0	H0N0F0S0	[103 152 24 34 0]
VDNALQSGNSQESVTEQDSK		2	MPI_CDG_Replicate1	947.441	2134.96	1068.49	2134.96	1068.49	0.0006	25.507	9.745	1	0	65140.2	1.1357	IGKC_HUMAN	Immunoglobulin kappa constant	0	H0N0F0S0	[ 84 138 26 39 0]
VDNALQSGNSQESVTEQDSK		3	MPI_CDG_Replicate1	991.446	2134.96	712.661	2134.96	712.661	0.0001	14.427	0	0.9983	0	2.79439e+06	0.8699	IGKC_HUMAN	Immunoglobulin kappa constant	0	H0N0F0S0	[ 84 138 26 39 0]
VDVTLPSSYHGAVCGLCGNMDR	14C(57.0215), 17C(57.0215)	3	MPI_CDG_Replicate1	1924.3	2407.07	803.364	2407.07	803.365	0.0002	14.091	7.491	0.9956	0	46651.9	0.9315	FCGBP_HUMAN	IgGFc-binding protein	0	H0N0F0S0	[ 99 158 30 34 3]
VEAVDADCSPQFSQICSYEIITPDVPFTVDK	16C(57.0215), 8C(57.0215)	3	MPI_CDG_Replicate1	2659.61	3529.62	1177.55	3529.63	1177.55	0.001	29.658	6.784	1	0	58000.6	1.0726	CSTN1_HUMAN	Calsyntenin-1	0	H0N0F0S0	[155 236 36 54 2]
VEQATQAIPMER		2	MPI_CDG_Replicate1	1317.57	1371.68	686.849	1371.68	686.848	0.0013	14.325	7.32	0.9979	0	604578	0.945	APLP1_HUMAN	Amyloid-like protein 1	0	H0N0F0S0	[57 97 17 20 1]
VESLEQEAANER		2	MPI_CDG_Replicate1	1172.9	1373.65	687.83	1373.64	687.828	0.0016	15.118	8.934	0.9965	0	224045	0.9432	A4_HUMAN	Amyloid-beta precursor protein	0	H0N0F0S0	[55 91 17 24 0]
VEYELSEEGDEPQYLDLPSTATSVNIPDLLPGR		3	MPI_CDG_Replicate1	2776.88	3645.75	1216.26	3645.76	1216.26	0.0016	34.719	0	1	0	103525	1.0911	FINC_HUMAN	Fibronectin	0	H0N0F0S0	[160 248 38 59 0]
VFCNMETGETCVYPTQPSVAQK	11C(57.0215), 3C(57.0215)	2	MPI_CDG_Replicate1	1706.25	2545.14	1273.58	2545.13	1273.57	0.0081	14.74	8.678	0.9625	0	7418.71	1.2349	CO1A1_HUMAN	Collagen alpha-1(I) chain	0	H0N0F0S0	[108 168 28 37 3]
VFDEFKPLVEEPQNLIK		2	MPI_CDG_Replicate1	2364.44	2044.09	1023.05	2044.09	1023.05	0.0001	31.446	8.863	1	0	5.45939e+06	1.1718	ALBU_HUMAN	Serum albumin	0	H0N0F0S0	[ 96 149 21 28 0]
VFNTPEGVPSAPSSLK		2	MPI_CDG_Replicate1	1730.06	1628.84	815.428	1628.84	815.428	0.0001	13.777	8.301	0.9989	0	308564	1.0177	NRCAM_HUMAN	Neuronal cell adhesion molecule	0	H0N0F0S0	[ 73 116 18 24 0]
VFSNGADLSGVTEEAPLK		2	MPI_CDG_Replicate1	1867.5	1832.92	917.466	1832.92	917.465	0.001	21.734	8.025	1	0	1.07126e+06	1.0895	A1AT_HUMAN	Alpha-1-antitrypsin	0	H0N0F0S0	[ 80 128 20 29 0]
VGEEDEEAAEAEAEAEEAER		2	MPI_CDG_Replicate1	1568.74	2161.88	1081.95	2161.88	1081.95	0.0011	48.579	31.046	1	0	676338	1.1261	VGF_HUMAN	Neurosecretory protein VGF	0	H0N0F0S0	[ 85 131 23 43 0]
VGEVLNSIFFELEADER		2	MPI_CDG_Replicate1	2899.65	1965.96	983.989	1965.97	983.991	0.002	30.815	10.356	1	0	170742	1.1445	ANGT_HUMAN	Angiotensinogen	0	H0N0F0S0	[ 88 135 21 30 0]
VHTECCHGDLLECADDR	13C(57.0215), 5C(57.0215), 6C(57.0215)	2	MPI_CDG_Replicate1	1207.69	2085.83	1043.92	2085.83	1043.92	0.0004	41.338	0	1	0	669246	1.1343	ALBU_HUMAN	Serum albumin	0	H0N0F0S0	[ 81 127 27 32 3]
VHTECCHGDLLECADDR	13C(57.0215), 5C(57.0215), 6C(57.0215)	3	MPI_CDG_Replicate1	1211.34	2085.84	696.286	2085.83	696.284	0.0025	16.723	0	0.9974	0	1.70478e+06	0.8979	ALBU_HUMAN	Serum albumin	0	H0N0F0S0	[ 81 127 27 32 3]
VHTECCHGDLLECADDRADLAK	13C(57.0215), 5C(57.0215), 6C(57.0215)	2	MPI_CDG_Replicate1	1433.06	2584.11	1293.06	2584.11	1293.06	0.0018	42.418	0	1	1	57039.9	1.2906	ALBU_HUMAN	Serum albumin	0	H0N0F0S0	[103 165 33 39 3]
VHTECCHGDLLECADDRADLAK	13C(57.0215), 5C(57.0215), 6C(57.0215)	3	MPI_CDG_Replicate1	1429.39	2584.11	862.377	2584.11	862.377	0.0001	26.523	8.149	1	1	468016	1.0139	ALBU_HUMAN	Serum albumin	0	H0N0F0S0	[103 165 33 39 3]
VLEPMPSTAEISTSGAVLK		2	MPI_CDG_Replicate1	2047.13	1929.01	965.513	1929.01	965.514	0.0009	13.647	0	0.9957	0	182947	1.1676	CNTN1_HUMAN	Contactin-1	0	H0N0F0S0	[ 84 144 20 29 1]
VLSLAQEQVGGSPEK		2	MPI_CDG_Replicate1	1458.74	1540.81	771.412	1540.81	771.412	0.0002	13.429	0	0.9723	0	585906	1.0016	CO4B_HUMAN	Complement C4-B	0	H0N0F0S0	[ 66 112 18 24 0]
VPGQGSSEDDLQEEEQIEQAIK		2	MPI_CDG_Replicate1	1929.79	2428.12	1215.07	2428.12	1215.07	0.0009	51.619	9.052	1	0	187501	1.2536	SCG2_HUMAN	Secretogranin-2	0	H0N0F0S0	[100 161 27 43 0]
VPGTSTSATLTGLTR		2	MPI_CDG_Replicate1	1581.57	1460.78	731.399	1460.78	731.399	0.0001	22.715	9.453	1	0	158234	1.0008	FINC_HUMAN	Fibronectin	0	H0N0F0S0	[ 61 108 18 23 0]
VPQVSTPTLVEVSR		2	MPI_CDG_Replicate1	1807.01	1510.83	756.422	1510.84	756.425	0.003	21.529	8.49	1	0	3.59781e+06	1.0001	ALBU_HUMAN	Serum albumin	0	H0N0F0S0	[ 66 114 18 22 0]
VPTADLEDVLPLAEDITNILSK		2	MPI_CDG_Replicate1	3588.3	2365.26	1183.64	2365.26	1183.64	0.0003	29.269	9.839	1	0	329720	1.2812	VTDB_HUMAN	Vitamin D-binding protein	0	H0N0F0S0	[105 176 24 37 0]
VPVAVQGEDTVQSLTQGDGVAK		2	MPI_CDG_Replicate1	1896.83	2197.12	1099.57	2197.12	1099.57	0.0008	33.539	9.491	1	0	592489	1.1886	CO3_HUMAN	Complement C3	0	H0N0F0S0	[ 93 156 26 35 0]
VPVDPATYGQFYGGDSYIILYNYR		2	MPI_CDG_Replicate1	2635.77	2770.32	1386.17	2770.33	1386.17	0.0015	30.57	9.184	1	0	50872.3	1.2951	GELS_HUMAN	Gelsolin	0	H0N0F0S0	[131 183 29 38 0]
VPVDPATYGQFYGGDSYIILYNYR		3	MPI_CDG_Replicate1	2635.77	2770.33	924.451	2770.33	924.45	0.0007	26.647	9.12	1	0	126699	1.0969	GELS_HUMAN	Gelsolin	0	H0N0F0S0	[131 183 29 38 0]
VQAAVGTSAAPVPSDNH		2	MPI_CDG_Replicate1	1145.41	1619.79	810.902	1619.79	810.902	0	17.037	7.675	0.9993	0	1.72941e+06	1.0096	APOE_HUMAN	Apolipoprotein E	0	H0N0F0S0	[ 68 109 21 25 0]
VQLSNDFDEYIMAIEQTIK		2	MPI_CDG_Replicate1	3214.46	2256.09	1129.05	2256.1	1129.06	0.0039	23.283	9.836	1	0	151004	1.2254	CO3_HUMAN	Complement C3	0	H0N0F0S0	[100 157 23 34 1]
VQVAFPFDEYFQIECEAK	15C(57.0215)	2	MPI_CDG_Replicate1	2793.39	2219.03	1110.52	2219.02	1110.52	0.0014	23.25	9.416	1	0	29428.2	1.1853	NCHL1_HUMAN	Neural cell adhesion molecule L1-like protein	0	H0N0F0S0	[103 146 22 31 1]
VSNGAGTMSVSLVADENPFAQGALK		2	MPI_CDG_Replicate1	2424.95	2462.21	1232.11	2462.21	1232.11	0.0004	21.402	10.129	1	0	48392.7	1.2956	GELS_HUMAN	Gelsolin	0	H0N0F0S0	[105 171 29 37 1]
VSQGLNGDLYFSNVLPEDTR		2	MPI_CDG_Replicate1	2296.56	2223.08	1112.55	2223.08	1112.55	0.0013	28.689	8.187	1	0	131125	1.1972	NRCAM_HUMAN	Neuronal cell adhesion molecule	0	H0N0F0S0	[ 97 150 26 34 0]
VTASDPLDTLGSEGALSPGGVASLLR		2	MPI_CDG_Replicate1	2782.38	2482.29	1242.15	2482.29	1242.15	0.0015	50.954	9.141	1	0	332286	1.3278	CO4B_HUMAN	Complement C4-B	0	H0N0F0S0	[106 179 29 39 0]
VTLQPYNVAQLQSSVDLSGSK		2	MPI_CDG_Replicate1	2179.16	2233.16	1117.59	2233.16	1117.59	0.0003	20.181	8.747	1	0	33289.5	1.2223	FCGBP_HUMAN	IgGFc-binding protein	0	H0N0F0S0	[ 97 160 26 34 0]
VTMTTDTSTSTAYMELR		2	MPI_CDG_Replicate1	1763.05	1906.86	954.438	1906.87	954.44	0.0019	29.484	10.132	1	0	261813	1.1042	HV118_HUMAN	Immunoglobulin heavy variable 1-18	0	H0N0F0S0	[ 78 130 20 31 2]
VTTVASHTSDSDVPSGVTEVVVK		2	MPI_CDG_Replicate1	1638.41	2313.17	1157.59	2313.17	1157.59	0.0013	35.748	7.979	1	0	875747	1.2758	CLUS_HUMAN	Clusterin	0	H0N0F0S0	[ 98 164 26 38 0]
VTWAPPPSIDLTNFLVR		2	MPI_CDG_Replicate1	2941.82	1925.04	963.527	1925.04	963.528	0.0004	27.086	8.691	1	0	54561.4	1.134	FINC_HUMAN	Fibronectin	0	H0N0F0S0	[ 91 140 22 24 0]
VVAQGVGIPEDSIFTMADR		2	MPI_CDG_Replicate1	2386.45	2003.99	1003	2004	1003.01	0.0017	20.596	7.509	1	0	109811	1.1596	AMBP_HUMAN	Protein AMBP	0	H0N0F0S0	[ 87 141 23 29 1]
VWPQQPSGELFEIEIDTLETTCHVLDPTPVAR	22C(57.0215)	3	MPI_CDG_Replicate1	3272.87	3676.81	1226.61	3676.81	1226.61	0	45.037	7.962	1	0	286231	1.1469	FETUA_HUMAN	Alpha-2-HS-glycoprotein	0	H0N0F0S0	[164 253 41 53 1]
VYACEVTHQGLSSPVTK	4C(57.0215)	2	MPI_CDG_Replicate1	1370.71	1874.91	938.464	1874.92	938.467	0.0031	13.747	9.731	0.977	0	1.83194e+06	1.162	IGKC_HUMAN	Immunoglobulin kappa constant	0	H0N0F0S0	[ 81 130 22 27 1]
VYAYYNLEESCTR	11C(57.0215)	2	MPI_CDG_Replicate1	1618.24	1666.73	834.372	1666.73	834.372	0.0001	18.6	7.745	0.9995	0	374650	1.0593	CO3_HUMAN	Complement C3	0	H0N0F0S0	[ 73 106 18 25 1]
VYDYYETDEFAIAEYNAPCSK	19C(57.0215)	2	MPI_CDG_Replicate1	2138.8	2547.09	1274.55	2547.08	1274.55	0.0047	38.631	10.951	1	0	417161	1.3058	A2MG_HUMAN	Alpha-2-macroglobulin	0	H0N0F0S0	[115 158 24 40 1]
VYQAVTDDLPAAFVDGTTSGGDSDAK		2	MPI_CDG_Replicate1	2193.83	2599.19	1300.6	2599.19	1300.6	0.0008	33.313	7.024	1	0	58736.6	1.2974	RGMB_HUMAN	RGM domain family member B	0	H0N0F0S0	[111 170 28 44 0]
WMQGAEDLTPEDDMPVGR		2	MPI_CDG_Replicate1	1957.27	2045.88	1023.95	2045.88	1023.95	0.0011	23.204	7.13	1	0	48085.5	1.1308	PTPRS_HUMAN	Receptor-type tyrosine-protein phosphatase S	0	H0N0F0S0	[ 86 131 23 31 2]
WQQGNVFSCSVMHEALHNHYTQK	9C(57.0215)	2	MPI_CDG_Replicate1	1907.82	2800.26	1401.14	2800.26	1401.14	0.002	20.236	12.82	0.9995	0	0	1.3482	IGHG1_HUMAN	Immunoglobulin heavy constant gamma 1	0	H0N0F0S0	[122 177 37 36 2]
WQQGNVFSCSVMHEALHNHYTQK	9C(57.0215)	3	MPI_CDG_Replicate1	1905.99	2800.26	934.426	2800.26	934.427	0.0012	14.145	10.622	0.9797	0	107474	1.0645	IGHG1_HUMAN	Immunoglobulin heavy constant gamma 1	0	H0N0F0S0	[122 177 37 36 2]
WVNLPEESLLRPAYVVPWQDPWEPFYVAGGK		3	MPI_CDG_Replicate1	3197.97	3641.82	1214.95	3641.83	1214.95	0.0042	28.802	10.079	1	0	72554.7	1.1276	B4GA1_HUMAN	Beta-1,4-glucuronyltransferase 1	0	H0N0F0S0	[176 248 40 45 0]
WVNLPEESLLRPAYVVPWQDPWEPFYVAGGK		4	MPI_CDG_Replicate1	3199.8	3641.83	911.466	3641.83	911.466	0	13.28	9.238	0.9903	0	7235.79	1.0007	B4GA1_HUMAN	Beta-1,4-glucuronyltransferase 1	0	H0N0F0S0	[176 248 40 45 0]
WVQTLSEQVQEELLSSQVTQELR		2	MPI_CDG_Replicate1	2718.28	2729.39	1365.7	2729.39	1365.7	0.0024	54.619	11.783	1	0	565209	1.3419	APOE_HUMAN	Apolipoprotein E	0	H0N0F0S0	[118 192 32 42 0]
WVQTLSEQVQEELLSSQVTQELR		3	MPI_CDG_Replicate1	2716.44	2729.39	910.804	2729.39	910.803	0.0013	36.899	9.047	1	0	1.98233e+06	1.0837	APOE_HUMAN	Apolipoprotein E	0	H0N0F0S0	[118 192 32 42 0]
YAASSYLSLTPEQWK		2	MPI_CDG_Replicate1	2204.84	1742.85	872.434	1742.85	872.433	0.0007	13.359	9.003	0.9862	0	3263507	1.075	IGLC2_HUMAN	Immunoglobulin lambda constant 2	0	H0N0F0S0	[ 81 118 18 25 0]
YDAFLVTNMVPMYPAFK		2	MPI_CDG_Replicate1	2879.51	2005.96	1003.99	2005.97	1003.99	0.0047	16.113	0	0.9956	0	76563.8	1.1673	ENPP2_HUMAN	Ectonucleotide pyrophosphatase/phosphodiesterase family member 2	0	H0N0F0S0	[ 96 139 19 24 2]
YDILYHTDFESGYSEIFLMPLWTSYTVSK		3	MPI_CDG_Replicate1	3278.34	3504.65	1169.23	3504.65	1169.22	0.0022	34.981	9.679	1	0	50185.2	1.0973	ENPP2_HUMAN	Ectonucleotide pyrophosphatase/phosphodiesterase family member 2	0	H0N0F0S0	[166 233 33 49 1]
YFDMWGGDVAPFIEFLK		2	MPI_CDG_Replicate1	3367.76	2033.96	1017.99	2033.96	1017.99	0.0002	18.201	7.558	0.9998	0	97802.9	1.1514	FAM3C_HUMAN	Protein FAM3C	0	H0N0F0S0	[100 135 19 25 1]
YFPETWIWDLVVVNSAGVAEVGVTVPDTITEWK		3	MPI_CDG_Replicate1	3785.49	3719.88	1240.97	3719.88	1240.97	0.001	43.079	10.713	1	0	129874	1.1766	A2MG_HUMAN	Alpha-2-macroglobulin	0	H0N0F0S0	[176 258 38 51 0]
YGPFGPEMTNPLR		2	MPI_CDG_Replicate1	2105.8	1477.7	739.858	1477.7	739.858	0.0007	15.661	0	0.9992	0	75137.7	0.9962	ENPP2_HUMAN	Ectonucleotide pyrophosphatase/phosphodiesterase family member 2	0	H0N0F0S0	[67 99 17 19 1]
YGQTIRPICLPCTEGTTR	12C(57.0215), 9C(57.0215)	3	MPI_CDG_Replicate1	1742.9	2122.03	708.351	2122.03	708.351	0	15.59	0	0.9984	0	88033.3	0.8824	CFAB_HUMAN	Complement factor B	0	H0N0F0S0	[ 89 147 27 29 2]
YGTISPEEGVSYLENLDEMIALQTK		2	MPI_CDG_Replicate1	3153.99	2799.35	1400.68	2799.35	1400.68	0.0003	26.825	10.764	1	0	17248.2	1.3251	SCG3_HUMAN	Secretogranin-3	0	H0N0F0S0	[123 194 28 44 1]
YGTISPEEGVSYLENLDEMIALQTK	19M(15.9949)	2	MPI_CDG_Replicate1	2930.82	2815.34	1408.68	2815.35	1408.68	0.0016	16.988	11.071	0.999	0	14113.4	1.3458	SCG3_HUMAN	Secretogranin-3	0	H0N0F0S0	[123 194 28 45 1]
YICENQDSISSK	3C(57.0215)	1	MPI_CDG_Replicate1	960.273	1442.64	1443.64	1442.63	1443.64	0.0015	21.564	11.898	1	0	68595	1.151	ALBU_HUMAN	Serum albumin	0	H0N0F0S0	[59 94 16 24 1]
YPGPQAEGDSEGLSQGLVDR		2	MPI_CDG_Replicate1	1647.57	2073.96	1037.99	2073.96	1037.99	0.0005	29.889	7.448	1	0	97794.8	1.1369	CMGA_HUMAN	Chromogranin-A	0	H0N0F0S0	[ 87 135 25 34 0]
YQEDTCYGDAGSAFAVHDLEEDTWYATGILSFDK	6C(57.0215)	3	MPI_CDG_Replicate1	2965.58	3873.66	1292.23	3873.66	1292.23	0.0004	31.147	0	1	0	820453	1.1309	HPT_HUMAN	Haptoglobin	0	H0N0F0S0	[172 240 40 61 1]
YQEDTCYGDAGSAFAVHDLEEDTWYATGILSFDK	6C(57.0215)	4	MPI_CDG_Replicate1	2974.74	3873.66	969.422	3873.66	969.423	0.0012	16.826	0	1	0	119961	1.1275	HPT_HUMAN	Haptoglobin	0	H0N0F0S0	[172 240 40 61 1]
YRGDQDATMSILDISMMTGFAPDTDDLK		3	MPI_CDG_Replicate1	2863.05	3106.39	1036.47	3106.39	1036.47	0.0013	39.531	8.926	1	1	518242	1.0461	CO3_HUMAN	Complement C3	0	H0N0F0S0	[131 207 33 48 3]
YTIAALLSPYSYSTTAVVTNPK		2	MPI_CDG_Replicate1	2661.44	2359.23	1180.62	2359.23	1180.62	0.001	35.455	9.652	1	0	1.04765e+06	1.3192	TTHY_HUMAN	Transthyretin	0	H0N0F0S0	[109 170 24 34 0]
YTIAALLSPYSYSTTAVVTNPKE		2	MPI_CDG_Replicate1	2496.47	2488.27	1245.14	2488.27	1245.14	0.0021	23.385	11.04	1	0	29541.4	1.3444	TTHY_HUMAN	Transthyretin	0	H0N0F0S0	[114 177 25 37 0]
YTIAALLSPYSYSTTAVVTNPKE		3	MPI_CDG_Replicate1	2661.44	2488.27	830.432	2488.27	830.432	0.0002	16.529	10.969	0.9998	0	634190	1.0432	TTHY_HUMAN	Transthyretin	0	H0N0F0S0	[114 177 25 37 0]
AALAAFNAQNNGSNFQLEEISR	11N(2204.7677)	3	MPI_CDG_Replicate1	2025.12	4568.91	1523.98	4568.91	1523.98	0.0001	41.385	10.973	1	0	193142	1.1886	FETUA_HUMAN	Alpha-2-HS-glycoprotein	2204.77	H5N4F0S2	[185 293 37 96 0]
AALAAFNAQNNGSNFQLEEISR	11N(2204.7677)	4	MPI_CDG_Replicate1	2023.29	4568.92	1143.24	4568.91	1143.24	0.0017	66.294	15.556	1	0	800990	0.9675	FETUA_HUMAN	Alpha-2-HS-glycoprotein	2204.77	H5N4F0S2	[185 293 37 96 0]
AALAAFNAQNNGSNFQLEEISR	11N(2204.7677)	5	MPI_CDG_Replicate1	2026.96	4568.91	914.79	4568.91	914.79	0.0001	22.786	10.264	1	0	128367	0.8958	FETUA_HUMAN	Alpha-2-HS-glycoprotein	2204.77	H5N4F0S2	[185 293 37 96 0]
AALSMCKSVVAPATDGGLNLTSTFLR	19N(1864.6294), 5M(15.9949), 6C(57.0215)	3	MPI_CDG_Replicate1	2375.45	4559.95	1520.99	4560	1521.01	0.0158	25.265	10.409	1	1	0	1.1477	PTGDS_HUMAN	Prostaglandin-H2 D-isomerase	1864.63	H9N2F0S0	[185 310 34 93 2]
ADGTVNQIEGEATPVNLTEPAK	16N(1216.4181)	2	MPI_CDG_Replicate1	1654.91	3469.54	1735.78	3469.53	1735.77	0.0027	33.895	11.161	1	0	14388.3	1.49	APOD_HUMAN	Apolipoprotein D	1216.42	H5N2F0S0	[141 232 28 72 0]
ADGTVNQIEGEATPVNLTEPAK	16N(1216.4181)	3	MPI_CDG_Replicate1	1656.74	3469.54	1157.52	3469.53	1157.52	0.0023	20.242	12.531	0.9937	0	37395.6	1.0679	APOD_HUMAN	Apolipoprotein D	1216.42	H5N2F0S0	[141 232 28 72 0]
ADGTVNQIEGEATPVNLTEPAK	16N(2059.7302)	3	MPI_CDG_Replicate1	1667.75	4312.85	1438.62	4312.84	1438.62	0.0013	25.783	12.442	1	0	33057.1	1.1491	APOD_HUMAN	Apolipoprotein D	2059.73	H5N4F1S1	[174 285 31 94 0]
ADGTVNQIEGEATPVNLTEPAK	16N(2204.7677)	3	MPI_CDG_Replicate1	1691.58	4457.88	1486.97	4457.88	1486.97	0.0013	48.444	11.512	1	0	153146	1.1744	APOD_HUMAN	Apolipoprotein D	2204.77	H5N4F0S2	[179 292 32 98 0]
ADTHDEILEGLNFNLTEIPEAQIHEGFQELLR	14N(2204.7677)	4	MPI_CDG_Replicate1	3046.13	5895.6	1474.91	5895.58	1474.9	0.0032	59.247	12.614	1	0	191524	1.063	A1AT_HUMAN	Alpha-1-antitrypsin	2204.77	H5N4F0S2	[247 387 49 116 0]
ADTHDEILEGLNFNLTEIPEAQIHEGFQELLR	14N(2204.7677)	5	MPI_CDG_Replicate1	3047.95	5895.6	1180.13	5895.58	1180.12	0.0023	56.291	9.287	1	0	706117	0.9608	A1AT_HUMAN	Alpha-1-antitrypsin	2204.77	H5N4F0S2	[247 387 49 116 0]
ADTHDEILEGLNFNLTEIPEAQIHEGFQELLR	14N(3008.0567)	5	MPI_CDG_Replicate1	3099.18	6698.85	1340.78	6698.87	1340.78	0.0053	13.573	11.032	1	0	7080.81	1.0132	A1AT_HUMAN	Alpha-1-antitrypsin	3008.06	H6N5F1S3	[278 437 51 138 0]
AIIANLTCK	5N(2204.7677), 8C(57.0215)	2	MPI_CDG_Replicate1	1381.71	3207.33	1604.67	3207.32	1604.67	0.004	14.872	13.497	1	0	0	1.4074	ENPP2_HUMAN	Ectonucleotide pyrophosphatase/phosphodiesterase family member 2	2204.77	H5N4F0S2	[127 214 18 74 1]
AIIANLTCK	5N(2204.7677), 8C(57.0215)	3	MPI_CDG_Replicate1	1379.88	3207.33	1070.12	3207.32	1070.11	0.0028	16.507	9.594	0.995	0	229045	1.0458	ENPP2_HUMAN	Ectonucleotide pyrophosphatase/phosphodiesterase family member 2	2204.77	H5N4F0S2	[127 214 18 74 1]
ALPQPQNVTSLLGCTH	14C(57.0215), 7N(2204.7677)	3	MPI_CDG_Replicate1	2039.79	3939.65	1314.23	3939.64	1314.22	0.0046	27.988	12.063	0.9991	0	314739	1.032	HEMO_HUMAN	Hemopexin	2204.77	H5N4F0S2	[158 258 28 85 1]
ALPQPQNVTSLLGCTH	14C(57.0215), 7N(2204.7677)	4	MPI_CDG_Replicate1	2037.96	3939.66	985.923	3939.64	985.917	0.0062	25.828	10.58	1	0	738575	0.8892	HEMO_HUMAN	Hemopexin	2204.77	H5N4F0S2	[158 258 28 85 1]
ANFSIGPMMQDLAGTYR	2N(2204.7677), 8M(15.9949)	3	MPI_CDG_Replicate1	2114.97	4091.64	1364.89	4091.63	1364.88	0.0013	15.137	15.137	0.9937	0	318270	1.0642	KI2L2_HUMAN	Killer cell immunoglobulin-like receptor 2DL2	2204.77	H5N4F0S2	[165 262 28 87 2]
AVNITSENLIDDVVSLIR	3N(2204.7677)	3	MPI_CDG_Replicate1	3265.56	4174.83	1392.62	4174.84	1392.62	0.002	33.703	13.892	1	0	19954.3	1.1585	CO9_HUMAN	Complement component C9	2204.77	H5N4F0S2	[169 283 29 91 0]
CGLVPVLAENYNK	12N(1378.4710), 1C(57.0215)	2	MPI_CDG_Replicate1	1819.84	2854.22	1428.12	2854.22	1428.11	0.0037	18.003	10.746	1	0	21328.6	1.2945	TRFE_HUMAN	Serotransferrin	1378.47	H6N2F0S0	[117 191 19 60 1]
CGLVPVLAENYNK	12N(1548.5401), 1C(-17.0265)	2	MPI_CDG_Replicate1	2208.51	3007.26	1504.64	3007.26	1504.64	0.0001	20.505	18.021	0.9997	0	21699.1	1.4093	TRFE_HUMAN	Serotransferrin	1548.54	H4N3F0S1	[124 201 21 63 1]
CGLVPVLAENYNK	12N(1913.6723), 1C(-17.0265)	2	MPI_CDG_Replicate1	2197.5	3372.4	1687.21	3372.39	1687.2	0.0074	22.909	15.814	1	0	22101.1	1.4676	TRFE_HUMAN	Serotransferrin	1913.67	H5N4F0S1	[138 224 22 73 1]
CGLVPVLAENYNK	12N(1913.6723), 1C(-17.0265)	3	MPI_CDG_Replicate1	2193.83	3372.4	1125.14	3372.39	1125.14	0.0042	19.124	9.993	0.9792	0	208663	0.9979	TRFE_HUMAN	Serotransferrin	1913.67	H5N4F0S1	[138 224 22 73 1]
CGLVPVLAENYNK	12N(1913.6723), 1C(57.0215)	3	MPI_CDG_Replicate1	1834.5	3389.42	1130.82	3389.42	1130.81	0.0023	25.73	13.324	1	0	180372	1.0089	TRFE_HUMAN	Serotransferrin	1913.67	H5N4F0S1	[138 224 22 73 1]
CGLVPVLAENYNK	12N(1914.6927), 1C(-17.0265)	2	MPI_CDG_Replicate1	2210.34	3373.4	1687.7	3373.41	1687.71	0.0075	24.815	15.761	1	0	0	1.4456	TRFE_HUMAN	Serotransferrin	1914.69	H5N4F2S0	[139 227 21 73 1]
CGLVPVLAENYNK	12N(2204.7677), 1C(-17.0265)	2	MPI_CDG_Replicate1	2201.17	3663.49	1832.75	3663.49	1832.75	0.0039	24.09	12.51	0.9994	0	235814	1.5758	TRFE_HUMAN	Serotransferrin	2204.77	H5N4F0S2	[149 241 23 81 1]
CGLVPVLAENYNK	12N(2204.7677), 1C(-17.0265)	3	MPI_CDG_Replicate1	2197.5	3663.49	1222.17	3663.49	1222.17	0.0029	38.752	10.896	1	0	2.19434e+06	1.1776	TRFE_HUMAN	Serotransferrin	2204.77	H5N4F0S2	[149 241 23 81 1]
CGLVPVLAENYNK	12N(2204.7677), 1C(57.0215)	2	MPI_CDG_Replicate1	1862	3680.51	1841.26	3680.51	1841.26	0.0002	26.438	12.405	1	0	127578	1.5384	TRFE_HUMAN	Serotransferrin	2204.77	H5N4F0S2	[149 241 23 81 1]
CGLVPVLAENYNK	12N(2204.7677), 1C(57.0215)	3	MPI_CDG_Replicate1	1856.5	3680.52	1227.85	3680.51	1227.84	0.0018	28.598	12.422	0.9599	0	2.47057e+06	1.0754	TRFE_HUMAN	Serotransferrin	2204.77	H5N4F0S2	[149 241 23 81 1]
CGLVPVLAENYNK	12N(2204.7677), 1C(57.0215)	4	MPI_CDG_Replicate1	1858.33	3680.52	921.137	3680.51	921.135	0.0013	16.484	8.326	1	0	946775	1.0001	TRFE_HUMAN	Serotransferrin	2204.77	H5N4F0S2	[149 241 23 81 1]
CSDGWSFDATTLDDNGTMLFFK	15N(1913.6723), 1C(-17.0265)	3	MPI_CDG_Replicate1	2822.72	4423.71	1475.58	4423.71	1475.58	0.0003	34.638	17.557	1	0	54027	1.1716	HEMO_HUMAN	Hemopexin	1913.67	H5N4F0S1	[184 277 31 91 2]
CSDGWSFDATTLDDNGTMLFFK	15N(1913.6723), 1C(57.0215)	3	MPI_CDG_Replicate1	2643.11	4440.74	1481.25	4440.74	1481.25	0.0002	17.178	11.631	0.9955	0	23291	1.1744	HEMO_HUMAN	Hemopexin	1913.67	H5N4F0S1	[184 277 31 91 2]
CSDGWSFDATTLDDNGTMLFFK	15N(2204.7677), 18M(15.9949), 1C(-17.0265)	3	MPI_CDG_Replicate1	2681.6	4730.83	1577.95	4730.8	1577.94	0.0085	13.821	7.895	0.9876	0	79850.7	1.2192	HEMO_HUMAN	Hemopexin	2204.77	H5N4F0S2	[195 294 32 100 2]
CSDGWSFDATTLDDNGTMLFFK	15N(2204.7677), 18M(15.9949), 1C(57.0215)	4	MPI_CDG_Replicate1	2516.64	4747.84	1187.97	4747.83	1187.96	0.0027	24.654	10.387	1	0	78519.3	0.9805	HEMO_HUMAN	Hemopexin	2204.77	H5N4F0S2	[195 294 32 100 2]
CSDGWSFDATTLDDNGTMLFFK	15N(2204.7677), 1C(-17.0265)	3	MPI_CDG_Replicate1	2837.39	4714.82	1572.61	4714.81	1572.61	0.0032	41.305	7.785	1	0	363006	1.2141	HEMO_HUMAN	Hemopexin	2204.77	H5N4F0S2	[195 294 32 99 2]
CSDGWSFDATTLDDNGTMLFFK	15N(2204.7677), 1C(-17.0265)	4	MPI_CDG_Replicate1	2841.06	4714.82	1179.71	4714.81	1179.71	0.0025	20.255	9.182	1	0	51054.1	1.0676	HEMO_HUMAN	Hemopexin	2204.77	H5N4F0S2	[195 294 32 99 2]
CSDGWSFDATTLDDNGTMLFFK	15N(2204.7677), 1C(57.0215)	3	MPI_CDG_Replicate1	2670.6	4731.83	1578.28	4731.84	1578.29	0.0013	22.933	10.813	0.9952	0	160490	1.2176	HEMO_HUMAN	Hemopexin	2204.77	H5N4F0S2	[195 294 32 99 2]
CSDGWSFDATTLDDNGTMLFFK	15N(2204.7677), 1C(57.0215)	4	MPI_CDG_Replicate1	2672.44	4731.86	1183.97	4731.84	1183.97	0.0054	42.413	11.926	1	0	151693	0.9634	HEMO_HUMAN	Hemopexin	2204.77	H5N4F0S2	[195 294 32 99 2]
DGDDEWTSVVVANVSK	13N(1955.7193)	2	MPI_CDG_Replicate1	1748.4	3675.53	1838.77	3675.51	1838.76	0.0062	16.838	11.931	0.9938	0	12586.1	1.5167	NRCAM_HUMAN	Neuronal cell adhesion molecule	1955.72	H4N5F2S0	[149 238 24 82 0]
DGDDEWTSVVVANVSK	13N(1955.7193)	3	MPI_CDG_Replicate1	1748.4	3675.51	1226.18	3675.51	1226.18	0.0002	38.306	10.816	1	0	125613	1.1036	NRCAM_HUMAN	Neuronal cell adhesion molecule	1955.72	H4N5F2S0	[149 238 24 82 0]
DGDDEWTSVVVANVSK	13N(2263.8131)	3	MPI_CDG_Replicate1	1719.07	3983.63	1328.88	3983.61	1328.88	0.0078	26.373	9.759	1	0	0	1.1292	NRCAM_HUMAN	Neuronal cell adhesion molecule	2263.81	H5N5F1S1	[160 255 25 91 0]
DLQSLEDILHQVENK	14N(1913.6723)	3	MPI_CDG_Replicate1	2465.3	3693.58	1232.2	3693.57	1232.2	0.0025	19.041	10.073	0.9533	0	63767.3	1.0468	FIBG_HUMAN	Fibrinogen gamma chain	1913.67	H5N4F0S1	[149 244 26 81 0]
DTFFNLSLK	5N(1864.6294)	2	MPI_CDG_Replicate1	2081.98	2948.19	1475.1	2948.19	1475.1	0.002	13.014	8.44	1	0	8073.41	1.3535	B3GN2_HUMAN	N-acetyllactosaminide beta-1,3-N-acetylglucosaminyltransferase 2	1864.63	H9N2F0S0	[121 193 13 70 0]
DYNPYNYSDSISPFNK	6N(2204.7677)	3	MPI_CDG_Replicate1	1904.16	4127.6	1376.87	4127.6	1376.87	0.0007	13.646	13.185	0.9808	0	215371	1.1269	CLAP2_HUMAN	CLIP-associating protein 2	2204.77	H5N4F0S2	[171 254 26 91 0]
EEQFNSTFR	5N(1606.5820)	2	MPI_CDG_Replicate1	1116.07	2763.11	1382.56	2763.1	1382.56	0.0075	22.259	17.091	0.9619	0	657288	1.1944	IGHG2_HUMAN	Immunoglobulin heavy constant gamma 2	1606.58	H4N4F1S0	[112 174 18 62 0]
EEQFNSTFR	5N(1768.6348)	2	MPI_CDG_Replicate1	1108.74	2925.16	1463.59	2925.15	1463.58	0.0055	17.821	13.141	1	0	242719	1.2551	IGHG2_HUMAN	Immunoglobulin heavy constant gamma 2	1768.63	H5N4F1S0	[118 184 18 67 0]
EEQFNSTFR	5N(1809.6614)	2	MPI_CDG_Replicate1	1125.24	2966.18	1484.1	2966.18	1484.1	0.0038	17.64	13.257	1	0	61790.4	1.2319	IGHG2_HUMAN	Immunoglobulin heavy constant gamma 2	1809.66	H4N5F1S0	[120 187 19 67 0]
EEQFNSTFR	5N(1897.6774)	2	MPI_CDG_Replicate1	1152.73	3054.21	1528.11	3054.19	1528.1	0.0074	17.708	16.027	0.9802	0	56718.8	1.3636	IGHG2_HUMAN	Immunoglobulin heavy constant gamma 2	1897.68	H4N4F1S1	[123 191 19 70 0]
EEQFNSTFR	5N(2059.7302)	3	MPI_CDG_Replicate1	1138.08	3216.26	1073.1	3216.24	1073.09	0.0061	20.574	16.732	0.9807	0	345026	0.9702	IGHG2_HUMAN	Immunoglobulin heavy constant gamma 2	2059.73	H5N4F1S1	[129 201 19 75 0]
EEQFNSTYR	5N(1606.5820)	2	MPI_CDG_Replicate1	890.642	2779.1	1390.56	2779.09	1390.55	0.0063	18.912	13.97	0.9872	0	422804	1.2208	IGHG4_HUMAN	Immunoglobulin heavy constant gamma 4	1606.58	H4N4F1S0	[112 174 18 63 0]
EEQFNSTYR	5N(1768.6348)	2	MPI_CDG_Replicate1	881.474	2941.16	1471.59	2941.14	1471.58	0.0066	18.786	13.983	1	0	72011.4	1.224	IGHG4_HUMAN	Immunoglobulin heavy constant gamma 4	1768.63	H5N4F1S0	[118 184 18 68 0]
EEQFNSTYR	5N(1809.6614)	2	MPI_CDG_Replicate1	899.818	2982.18	1492.1	2982.17	1492.09	0.0045	15.251	13.447	1	0	109328	1.3014	IGHG4_HUMAN	Immunoglobulin heavy constant gamma 4	1809.66	H4N5F1S0	[120 187 19 68 0]
EEQFNSTYR	5N(2059.7302)	2	MPI_CDG_Replicate1	905.323	3232.25	1617.13	3232.24	1617.13	0.0053	16.708	11.655	0.9524	0	99063.2	1.3582	IGHG4_HUMAN	Immunoglobulin heavy constant gamma 4	2059.73	H5N4F1S1	[129 201 19 76 0]
EEQFNSTYR	5N(2059.7302)	3	MPI_CDG_Replicate1	903.489	3232.24	1078.42	3232.24	1078.42	0.0014	20.755	17.368	0.9958	0	627146	0.9918	IGHG4_HUMAN	Immunoglobulin heavy constant gamma 4	2059.73	H5N4F1S1	[129 201 19 76 0]
EEQYNSTFR	5N(1897.6774)	2	MPI_CDG_Replicate1	919.981	3070.2	1536.11	3070.19	1536.1	0.0045	17.019	17.019	0.9761	0	38686.3	1.3663	IGHG3_HUMAN	Immunoglobulin heavy constant gamma 3	1897.68	H4N4F1S1	[123 191 19 71 0]
EEQYNSTYR	5N(1606.5820)	2	MPI_CDG_Replicate1	688.979	2795.09	1398.55	2795.09	1398.55	0.0023	22.196	14.534	0.9933	0	1909650	1.2621	IGHG1_HUMAN	Immunoglobulin heavy constant gamma 1	1606.58	H4N4F1S0	[112 174 18 64 0]
EEQYNSTYR	5N(1768.6348)	2	MPI_CDG_Replicate1	655.976	2957.14	1479.58	2957.14	1479.58	0.0006	13.826	11.819	1	0	16799.3	1.3063	IGHG1_HUMAN	Immunoglobulin heavy constant gamma 1	1768.63	H5N4F1S0	[118 184 18 69 0]
EEQYNSTYR	5N(1768.6348)	3	MPI_CDG_Replicate1	687.145	2957.15	986.723	2957.14	986.72	0.0028	20.492	12.118	0.9911	0	1.23156e+06	0.958	IGHG1_HUMAN	Immunoglobulin heavy constant gamma 1	1768.63	H5N4F1S0	[118 184 18 69 0]
EEQYNSTYR	5N(1809.6614)	2	MPI_CDG_Replicate1	710.995	2998.17	1500.09	2998.17	1500.09	0.0016	14.78	12.73	1	0	193687	1.2838	IGHG1_HUMAN	Immunoglobulin heavy constant gamma 1	1809.66	H4N5F1S0	[120 187 19 69 0]
EEQYNSTYR	5N(1809.6614)	3	MPI_CDG_Replicate1	709.159	2998.17	1000.4	2998.17	1000.4	0.0005	15.928	11.867	0.9867	0	255920	0.9817	IGHG1_HUMAN	Immunoglobulin heavy constant gamma 1	1809.66	H4N5F1S0	[120 187 19 69 0]
EEQYNSTYR	5N(2059.7302)	2	MPI_CDG_Replicate1	705.488	3248.25	1625.13	3248.23	1625.12	0.006	19.305	14.462	0.9889	0	142759	1.3171	IGHG1_HUMAN	Immunoglobulin heavy constant gamma 1	2059.73	H5N4F1S1	[129 201 19 77 0]
EEQYNSTYR	5N(2059.7302)	3	MPI_CDG_Replicate1	703.652	3248.23	1083.75	3248.23	1083.75	0.0006	16.739	13.102	0.9538	0	352723	1.0104	IGHG1_HUMAN	Immunoglobulin heavy constant gamma 1	2059.73	H5N4F1S1	[129 201 19 77 0]
EHEGAIYPDNTTDFQR	10N(2204.7677)	3	MPI_CDG_Replicate1	1299.23	4096.62	1366.55	4096.6	1366.54	0.0075	32.237	12.738	1	0	68310.6	1.0798	CERU_HUMAN	Ceruloplasmin	2204.77	H5N4F0S2	[165 253 29 91 0]
EHEGAIYPDNTTDFQR	10N(2204.7677)	4	MPI_CDG_Replicate1	1299.23	4096.61	1025.16	4096.6	1025.16	0.0018	37.347	12.862	1	0	126565	0.8793	CERU_HUMAN	Ceruloplasmin	2204.77	H5N4F0S2	[165 253 29 91 0]
ELHHLQEQNVSNAFLDK	9N(2204.7677)	4	MPI_CDG_Replicate1	1528.39	4225.76	1057.45	4225.76	1057.45	0	27.946	9.989	1	0	97181.2	0.883	CERU_HUMAN	Ceruloplasmin	2204.77	H5N4F0S2	[172 272 32 90 0]
ENLTAPGSDSAVFFEQGTTR	2N(2204.7677)	3	MPI_CDG_Replicate1	1869.33	4330.76	1444.59	4330.76	1444.59	0	30.229	11.882	1	0	104084	1.1434	CERU_HUMAN	Ceruloplasmin	2204.77	H5N4F0S2	[175 275 31 95 0]
ENLTAPGSDSAVFFEQGTTR	2N(2204.7677)	4	MPI_CDG_Replicate1	1867.5	4330.76	1083.7	4330.76	1083.7	0.0001	24.824	11.338	1	0	83775	0.9316	CERU_HUMAN	Ceruloplasmin	2204.77	H5N4F0S2	[175 275 31 95 0]
ERPPTFLTPEGNASNK	12N(1955.7193)	3	MPI_CDG_Replicate1	1310.23	3712.6	1238.54	3712.59	1238.54	0.0032	13.972	10.971	0.9536	1	62737.3	1.0632	NRCAM_HUMAN	Neuronal cell adhesion molecule	1955.72	H4N5F2S0	[152 245 27 79 0]
FSDGLESNSSTQFEVK	8N(1864.6294)	2	MPI_CDG_Replicate1	1489.91	3638.45	1820.23	3638.43	1820.22	0.0072	22.673	6.663	1	0	142056	1.4506	CO4A_HUMAN	Complement C4-A	1864.63	H9N2F0S0	[146 231 21 85 0]
FSDGLESNSSTQFEVK	8N(1864.6294)	3	MPI_CDG_Replicate1	1493.58	3638.44	1213.82	3638.43	1213.82	0.002	26.236	7.946	1	0	838712	1.0242	CO4A_HUMAN	Complement C4-A	1864.63	H9N2F0S0	[146 231 21 85 0]
GHVNITR	4N(2204.7677)	2	MPI_CDG_Replicate1	663.313	3000.21	1501.11	3000.2	1501.11	0.002	13.65	9.464	0.9899	0	20374.2	1.3243	THRB_HUMAN	Prothrombin	2204.77	H5N4F0S2	[117 193 19 71 0]
GHVNITR	4N(2204.7677)	3	MPI_CDG_Replicate1	659.644	3000.21	1001.08	3000.2	1001.07	0.0024	13.007	12.347	0.9921	0	171110	0.9472	THRB_HUMAN	Prothrombin	2204.77	H5N4F0S2	[117 193 19 71 0]
GLNVTLSSTGR	3N(2204.7677)	3	MPI_CDG_Replicate1	1346.9	3308.36	1103.79	3308.36	1103.79	0.0005	20.95	14.347	1	0	107168	1.0144	CO4A_HUMAN	Complement C4-A	2204.77	H5N4F0S2	[129 217 21 78 0]
GSNGTICDNQR	3N(1647.6085), 7C(57.0215)	3	MPI_CDG_Replicate1	553.571	2868.14	957.054	2868.13	957.05	0.0042	14.155	11.495	1	0	17831.4	0.9395	DKK3_HUMAN	Dickkopf-related protein 3	1647.61	H3N5F1S0	[109 181 23 64 1]
GSNGTICDNQR	3N(1955.7193), 7C(57.0215)	2	MPI_CDG_Replicate1	531.649	3176.24	1589.13	3176.24	1589.13	0.0022	19.455	13.125	0.9931	0	10066.5	1.3729	DKK3_HUMAN	Dickkopf-related protein 3	1955.72	H4N5F2S0	[121 201 23 73 1]
GSNGTICDNQR	3N(1955.7193), 7C(57.0215)	3	MPI_CDG_Replicate1	522.544	3176.23	1059.75	3176.24	1059.75	0.0035	18.341	14.31	0.9906	0	42754.2	0.9866	DKK3_HUMAN	Dickkopf-related protein 3	1955.72	H4N5F2S0	[121 201 23 73 1]
HLDLSNNSLVSLTYVSFR	6N(2100.7567)	3	MPI_CDG_Replicate1	2303.9	4164.84	1389.29	4164.82	1389.28	0.006	13.69	10.73	0.9526	0	1.1072e+06	1.1186	TPBG_HUMAN	Trophoblast glycoprotein	2100.76	H4N5F1S1	[173 277 31 86 0]
HLDLSNNSLVSLTYVSFR	6N(2116.7517)	4	MPI_CDG_Replicate1	2303.9	4180.84	1046.22	4180.82	1046.21	0.0049	13.102	9.95	0.9543	0	851832	1.0154	TPBG_HUMAN	Trophoblast glycoprotein	2116.75	H5N5F0S1	[173 277 31 87 0]
HLDLSNNSLVSLTYVSFR	6N(2204.7677)	2	MPI_CDG_Replicate1	2349.76	4268.85	2135.43	4268.83	2135.42	0.011	16.745	13.255	0.9752	0	100844	1.6924	TPBG_HUMAN	Trophoblast glycoprotein	2204.77	H5N4F0S2	[176 281 31 90 0]
HLDLSNNSLVSLTYVSFR	6N(2204.7677)	3	MPI_CDG_Replicate1	2351.59	4268.86	1423.96	4268.83	1423.95	0.0081	19.6	14.542	0.9833	0	4284518	1.1041	TPBG_HUMAN	Trophoblast glycoprotein	2204.77	H5N4F0S2	[176 281 31 90 0]
HNSTGCLR	2N(1216.4181), 6C(57.0215)	3	MPI_CDG_Replicate1	436.607	2159.86	720.96	2159.85	720.957	0.0038	13.551	10.071	0.9588	0	66126.8	0.8718	CLUS_HUMAN	Clusterin	1216.42	H5N2F0S0	[ 82 137 17 48 1]
HNSTGCLR	2N(2059.7302), 6C(57.0215)	3	MPI_CDG_Replicate1	487.874	3003.17	1002.06	3003.16	1002.06	0.0026	17.196	14.19	0.9952	0	114156	0.9688	CLUS_HUMAN	Clusterin	2059.73	H5N4F1S1	[115 190 20 70 1]
IVLDPSGSMNIYLVLDGSDSIGASNFTGAK	25N(2204.7677)	4	MPI_CDG_Replicate1	2762.23	5245.29	1312.33	5245.27	1312.33	0.0034	37.402	21.316	1	0	40827.1	1.0346	CFAB_HUMAN	Complement factor B	2204.77	H5N4F0S2	[217 349 39 107 1]
LANLTQGEDQYYLR	3N(1955.7193)	2	MPI_CDG_Replicate1	1607.23	3638.56	1820.29	3638.55	1820.28	0.005	16.296	12.677	0.9523	0	0	1.4014	CLUS_HUMAN	Clusterin	1955.72	H4N5F2S0	[150 239 25 78 0]
LANLTQGEDQYYLR	3N(3008.0567)	4	MPI_CDG_Replicate1	1664.08	4690.89	1173.73	4690.88	1173.73	0.001	28.085	15.739	0.9992	0	398605	0.9386	CLUS_HUMAN	Clusterin	3008.06	H6N5F1S3	[189 300 28 108 0]
LDAPTNLQFVNETDSTVLVR	11N(1809.6614)	3	MPI_CDG_Replicate1	2105.8	4040.82	1347.95	4040.8	1347.94	0.0052	27.593	10.729	1	0	58511.1	1.106	FINC_HUMAN	Fibronectin	1809.66	H4N5F1S0	[167 273 31 83 0]
LGACNDTLQQLMEVFK	4C(57.0215), 5N(2204.7677)	3	MPI_CDG_Replicate1	2727.44	4070.67	1357.9	4070.67	1357.9	0.0002	33.438	10.383	1	0	91824.1	1.1186	ANT3_HUMAN	Antithrombin-III	2204.77	H5N4F0S2	[164 267 27 87 2]
LGACNDTLQQLMEVFK	4C(57.0215), 5N(2204.7677)	4	MPI_CDG_Replicate1	2729.27	4070.69	1018.68	4070.67	1018.67	0.0055	20.443	9.79	1	0	43309.5	0.9329	ANT3_HUMAN	Antithrombin-III	2204.77	H5N4F0S2	[164 267 27 87 2]
LGNWSAMPSCK	10C(57.0215), 3N(2204.7677)	3	MPI_CDG_Replicate1	1433.06	3454.32	1152.45	3454.33	1152.45	0.0006	20.288	10.526	0.9967	0	165685	1.0128	APOH_HUMAN	Beta-2-glycoprotein 1	2204.77	H5N4F0S2	[137 219 21 77 2]
MLNTSSLLEQLNEQFNWVSR	3N(1809.6614)	4	MPI_CDG_Replicate1	2983.89	4217.85	1055.47	4217.84	1055.47	0.0022	34.414	10.709	1	0	61140.7	0.9752	CLUS_HUMAN	Clusterin	1809.66	H4N5F1S0	[175 280 34 83 1]
MLNTSSLLEQLNEQFNWVSR	3N(1955.7193)	4	MPI_CDG_Replicate1	2978.4	4363.89	1091.98	4363.9	1091.98	0.0019	15.104	11.414	1	0	0	0.9931	CLUS_HUMAN	Clusterin	1955.72	H4N5F2S0	[181 290 34 87 1]
MLNTSSLLEQLNEQFNWVSR	3N(1971.7142)	4	MPI_CDG_Replicate1	2976.57	4379.9	1095.98	4379.89	1095.98	0.0017	31.23	23.767	1	0	52438.6	0.9766	CLUS_HUMAN	Clusterin	1971.71	H5N5F1S0	[181 290 34 88 1]
MLNTSSLLEQLNEQFNWVSR	3N(2059.7302)	3	MPI_CDG_Replicate1	3024.16	4467.91	1490.31	4467.91	1490.31	0.0009	13.266	11.382	0.9613	0	26280.6	1.1834	CLUS_HUMAN	Clusterin	2059.73	H5N4F1S1	[184 294 34 91 1]
MLNTSSLLEQLNEQFNWVSR	3N(2059.7302)	4	MPI_CDG_Replicate1	3016.85	4467.91	1117.99	4467.91	1117.98	0.0005	32.879	12.79	1	0	71439.7	0.9832	CLUS_HUMAN	Clusterin	2059.73	H5N4F1S1	[184 294 34 91 1]
NFTENDLLVR	1N(2204.7677)	3	MPI_CDG_Replicate1	1664.08	3424.38	1142.47	3424.39	1142.47	0.0018	21.794	15.121	0.999	0	149735	1.0394	THRB_HUMAN	Prothrombin	2204.77	H5N4F0S2	[137 221 21 79 0]
NGSLFAFR	1N(2204.7677)	2	MPI_CDG_Replicate1	1744.73	3115.24	1558.63	3115.23	1558.62	0.0013	19.87	11.216	1	0	20980.5	1.3523	VTNC_HUMAN	Vitronectin	2204.77	H5N4F0S2	[126 198 18 72 0]
NITQIVGHSGCEAK	11C(57.0215), 1N(1955.7193)	3	MPI_CDG_Replicate1	1108.74	3468.46	1157.16	3468.45	1157.16	0.002	25.276	10.668	1	0	113828	1.0203	NBL1_HUMAN	Neuroblastoma suppressor of tumorigenicity 1	1955.72	H4N5F2S0	[138 229 25 75 1]
NWSLPNR	1N(1606.5820)	2	MPI_CDG_Replicate1	1306.56	2492.04	1247.03	2492.03	1247.02	0.0049	19.402	13.556	0.9881	0	39403.5	1.1762	PLTP_HUMAN	Phospholipid transfer protein	1606.58	H4N4F1S0	[101 161 17 55 0]
NYSHHQLNR	1N(1955.7193)	4	MPI_CDG_Replicate1	524.365	3123.29	781.829	3123.27	781.825	0.0036	13.753	9.432	1	0	7635.53	0.8933	SPRL1_HUMAN	SPARC-like protein 1	1955.72	H4N5F2S0	[125 198 24 68 0]
NYSHHQLNR	1N(2263.8131)	4	MPI_CDG_Replicate1	506.128	3431.38	858.853	3431.37	858.849	0.0042	14.959	9.954	1	0	0	0.8675	SPRL1_HUMAN	SPARC-like protein 1	2263.81	H5N5F1S1	[136 215 25 77 0]
PAPNNGTHGSLNHLLR	5N(1864.6294)	4	MPI_CDG_Replicate1	1182.05	3561.51	891.385	3561.51	891.384	0.0015	18.545	7.904	1	0	190666	0.9261	ENPP2_HUMAN	Ectonucleotide pyrophosphatase/phosphodiesterase family member 2	1864.63	H9N2F0S0	[142 232 28 77 0]
PSAGNNSLYR	5N(2204.7677)	3	MPI_CDG_Replicate1	811.809	3282.29	1095.1	3282.29	1095.1	0.001	14.174	12.194	0.9925	0	0	1.0002	APOH_HUMAN	Beta-2-glycoprotein 1	2204.77	H5N4F0S2	[129 207 21 77 0]
QLAHQSNSTNIFFSPVSIATAFAMLSLGTK	1Q(-17.0265), 7N(2204.7677)	4	MPI_CDG_Replicate1	3748.8	5368.38	1343.1	5368.37	1343.1	0.002	17.069	11.673	1	0	0	1.1015	A1AT_HUMAN	Alpha-1-antitrypsin	2204.77	H5N4F0S2	[227 358 42 104 1]
QLAHQSNSTNIFFSPVSIATAFAMLSLGTK	7N(2204.7677)	4	MPI_CDG_Replicate1	3591.94	5385.4	1347.36	5385.4	1347.36	0.0019	34.263	11.595	1	0	39008.6	1.0628	A1AT_HUMAN	Alpha-1-antitrypsin	2204.77	H5N4F0S2	[227 361 43 104 1]
QNQCFYNSSYLNVQR	4C(57.0215), 7N(3810.3423)	4	MPI_CDG_Replicate1	1691.58	5730.17	1433.55	5730.2	1433.56	0.0085	13.535	0	1	0	90106.2	1.0048	A1AG2_HUMAN	Alpha-1-acid glycoprotein 2	3810.34	H7N6F2S4	[228 357 35 132 1]
QQQHLFGSNVTDCSGNFCLFR	13C(57.0215), 18C(57.0215), 1Q(-17.0265), 9N(2204.7677)	3	MPI_CDG_Replicate1	2261.71	4701.85	1568.29	4701.86	1568.29	0.0026	42.128	16.803	1	0	60593.2	1.0924	TRFE_HUMAN	Serotransferrin	2204.77	H5N4F0S2	[191 292 38 95 2]
QQQHLFGSNVTDCSGNFCLFR	13C(57.0215), 18C(57.0215), 1Q(-17.0265), 9N(2204.7677)	4	MPI_CDG_Replicate1	2261.71	4701.86	1176.47	4701.86	1176.47	0.0009	51.756	15.134	1	0	200119	0.8999	TRFE_HUMAN	Serotransferrin	2204.77	H5N4F0S2	[191 292 38 95 2]
QQQHLFGSNVTDCSGNFCLFR	13C(57.0215), 18C(57.0215), 9N(1444.5292)	3	MPI_CDG_Replicate1	2067.31	3958.64	1320.55	3958.65	1320.56	0.0021	23.22	19.903	1	0	161169	1.0843	TRFE_HUMAN	Serotransferrin	1444.53	H3N4F1S0	[163 251 37 73 2]
QQQHLFGSNVTDCSGNFCLFR	13C(57.0215), 18C(57.0215), 9N(1548.5401)	3	MPI_CDG_Replicate1	2140.64	4062.66	1355.23	4062.66	1355.23	0.0013	15.517	11.16	0.9503	0	94218.8	1.0888	TRFE_HUMAN	Serotransferrin	1548.54	H4N3F0S1	[166 255 37 77 2]
QQQHLFGSNVTDCSGNFCLFR	13C(57.0215), 18C(57.0215), 9N(1647.6085)	3	MPI_CDG_Replicate1	2070.97	4161.73	1388.25	4161.73	1388.25	0.003	21.666	17.912	1	0	151832	1.0765	TRFE_HUMAN	Serotransferrin	1647.61	H3N5F1S0	[171 264 38 78 2]
QQQHLFGSNVTDCSGNFCLFR	13C(57.0215), 18C(57.0215), 9N(1913.6723)	3	MPI_CDG_Replicate1	2140.64	4427.8	1476.94	4427.79	1476.94	0.002	14.007	9.973	0.987	0	0	1.1126	TRFE_HUMAN	Serotransferrin	1913.67	H5N4F0S1	[180 278 38 87 2]
QQQHLFGSNVTDCSGNFCLFR	13C(57.0215), 18C(57.0215), 9N(1955.7193)	4	MPI_CDG_Replicate1	2050.8	4469.85	1118.47	4469.84	1118.47	0.0027	32.661	25.852	1	0	139755	0.9203	TRFE_HUMAN	Serotransferrin	1955.72	H4N5F2S0	[183 284 38 87 2]
QQQHLFGSNVTDCSGNFCLFR	13C(57.0215), 18C(57.0215), 9N(2204.7677)	3	MPI_CDG_Replicate1	2135.14	4718.9	1573.97	4718.89	1573.97	0.0048	39.105	13.554	1	0	271650	1.158	TRFE_HUMAN	Serotransferrin	2204.77	H5N4F0S2	[191 295 39 95 2]
QQQHLFGSNVTDCSGNFCLFR	13C(57.0215), 18C(57.0215), 9N(2204.7677)	4	MPI_CDG_Replicate1	2133.3	4718.88	1180.73	4718.89	1180.73	0.0004	47.033	12.262	1	0	1.41321e+06	0.9416	TRFE_HUMAN	Serotransferrin	2204.77	H5N4F0S2	[191 295 39 95 2]
SLTFNETYQDISELVYGAK	5N(2204.7677)	3	MPI_CDG_Replicate1	2743.92	4381.83	1461.62	4381.82	1461.61	0.0029	30.509	11.914	1	0	138636	1.1612	ANT3_HUMAN	Antithrombin-III	2204.77	H5N4F0S2	[182 284 28 95 0]
SLTFNETYQDISELVYGAK	5N(2204.7677)	4	MPI_CDG_Replicate1	2745.75	4381.83	1096.46	4381.82	1096.46	0.0018	28.968	10.365	1	0	145875	0.965	ANT3_HUMAN	Antithrombin-III	2204.77	H5N4F0S2	[182 284 28 95 0]
SVQEIQATFFYFTPNK	15N(3227.1310)	4	MPI_CDG_Replicate1	2393.79	5146.08	1287.53	5146.08	1287.53	0.0012	29.03	14.782	1	0	536325	1.0063	A1AG2_HUMAN	Alpha-1-acid glycoprotein 2	3227.13	H7N6F0S3	[214 329 29 115 0]
SVVAPATDGGLNLTSTFLR	12N(1241.4498)	2	MPI_CDG_Replicate1	2305.73	3159.46	1580.74	3159.47	1580.74	0.0024	40.394	13.555	1	0	315048	1.4047	PTGDS_HUMAN	Prostaglandin-H2 D-isomerase	1241.45	H3N3F1S0	[132 218 26 62 0]
SVVAPATDGGLNLTSTFLR	12N(1403.5026)	2	MPI_CDG_Replicate1	2272.71	3321.52	1661.77	3321.52	1661.77	0.0024	24.999	13.964	1	0	19853.9	1.4459	PTGDS_HUMAN	Prostaglandin-H2 D-isomerase	1403.5	H4N3F1S0	[138 228 26 67 0]
SVVAPATDGGLNLTSTFLR	12N(1444.5292)	2	MPI_CDG_Replicate1	2263.54	3362.55	1682.28	3362.55	1682.28	0.0048	32.273	13.66	1	0	97670.1	1.4605	PTGDS_HUMAN	Prostaglandin-H2 D-isomerase	1444.53	H3N4F1S0	[140 231 27 67 0]
SVVAPATDGGLNLTSTFLR	12N(1606.5820)	2	MPI_CDG_Replicate1	2259.87	3524.6	1763.3	3524.6	1763.31	0.0014	41.596	19.053	1	0	354183	1.4711	PTGDS_HUMAN	Prostaglandin-H2 D-isomerase	1606.58	H4N4F1S0	[146 241 27 72 0]
SVVAPATDGGLNLTSTFLR	12N(1647.6085)	2	MPI_CDG_Replicate1	2287.39	3565.62	1783.82	3565.62	1783.82	0	30.889	11.65	1	0	144178	1.5103	PTGDS_HUMAN	Prostaglandin-H2 D-isomerase	1647.61	H3N5F1S0	[148 244 28 72 0]
SVVAPATDGGLNLTSTFLR	12N(1647.6085)	3	MPI_CDG_Replicate1	2289.22	3565.63	1189.55	3565.62	1189.55	0.0027	37.038	12.29	1	0	897126	1.0936	PTGDS_HUMAN	Prostaglandin-H2 D-isomerase	1647.61	H3N5F1S0	[148 244 28 72 0]
SVVAPATDGGLNLTSTFLR	12N(1752.6399)	2	MPI_CDG_Replicate1	2247.03	3670.68	1836.35	3670.66	1836.34	0.0102	22.112	11.774	1	0	58351.6	1.5345	PTGDS_HUMAN	Prostaglandin-H2 D-isomerase	1752.64	H4N4F2S0	[152 251 27 76 0]
SVVAPATDGGLNLTSTFLR	12N(1752.6399)	3	MPI_CDG_Replicate1	2276.38	3670.67	1224.56	3670.66	1224.56	0.0044	28.174	13.653	1	0	109419	1.0677	PTGDS_HUMAN	Prostaglandin-H2 D-isomerase	1752.64	H4N4F2S0	[152 251 27 76 0]
SVVAPATDGGLNLTSTFLR	12N(1809.6614)	2	MPI_CDG_Replicate1	2281.89	3727.69	1864.85	3727.68	1864.85	0.0085	20.436	13.785	1	0	44940	1.5599	PTGDS_HUMAN	Prostaglandin-H2 D-isomerase	1809.66	H4N5F1S0	[154 254 28 77 0]
SVVAPATDGGLNLTSTFLR	12N(1809.6614)	3	MPI_CDG_Replicate1	2276.38	3727.7	1243.57	3727.68	1243.57	0.0064	28.163	14.419	0.9999	0	957861	1.0723	PTGDS_HUMAN	Prostaglandin-H2 D-isomerase	1809.66	H4N5F1S0	[154 254 28 77 0]
SVVAPATDGGLNLTSTFLR	12N(1897.6774)	2	MPI_CDG_Replicate1	2307.57	3815.7	1908.86	3815.69	1908.85	0.005	22.293	15.525	1	0	305975	1.5275	PTGDS_HUMAN	Prostaglandin-H2 D-isomerase	1897.68	H4N4F1S1	[157 258 28 80 0]
SVVAPATDGGLNLTSTFLR	12N(1897.6774)	3	MPI_CDG_Replicate1	2309.4	3815.7	1272.91	3815.69	1272.91	0.0019	22.253	11.385	1	0	246578	1.1016	PTGDS_HUMAN	Prostaglandin-H2 D-isomerase	1897.68	H4N4F1S1	[157 258 28 80 0]
SVVAPATDGGLNLTSTFLR	12N(1913.6723)	3	MPI_CDG_Replicate1	2307.57	3831.69	1278.24	3831.69	1278.24	0.0014	14.667	10.904	0.9761	0	0	1.0456	PTGDS_HUMAN	Prostaglandin-H2 D-isomerase	1913.67	H5N4F0S1	[157 258 28 81 0]
SVVAPATDGGLNLTSTFLR	12N(1955.7193)	2	MPI_CDG_Replicate1	2265.38	3873.75	1937.88	3873.74	1937.87	0.0074	15.814	12.691	0.9787	0	39748.6	1.5172	PTGDS_HUMAN	Prostaglandin-H2 D-isomerase	1955.72	H4N5F2S0	[160 264 28 81 0]
SVVAPATDGGLNLTSTFLR	12N(1955.7193)	3	MPI_CDG_Replicate1	2276.38	3873.75	1292.26	3873.74	1292.25	0.004	43.382	15.481	1	0	830173	1.082	PTGDS_HUMAN	Prostaglandin-H2 D-isomerase	1955.72	H4N5F2S0	[160 264 28 81 0]
SVVAPATDGGLNLTSTFLR	12N(1971.7142)	2	MPI_CDG_Replicate1	2263.54	3889.74	1945.88	3889.73	1945.87	0.0044	21.882	12.272	1	0	79784.8	1.5117	PTGDS_HUMAN	Prostaglandin-H2 D-isomerase	1971.71	H5N5F1S0	[160 264 28 82 0]
SVVAPATDGGLNLTSTFLR	12N(1971.7142)	3	MPI_CDG_Replicate1	2287.39	3889.74	1297.59	3889.73	1297.58	0.0028	16.537	11.835	0.9993	0	140272	1.1238	PTGDS_HUMAN	Prostaglandin-H2 D-isomerase	1971.71	H5N5F1S0	[160 264 28 82 0]
SVVAPATDGGLNLTSTFLR	12N(2059.7302)	2	MPI_CDG_Replicate1	2307.57	3977.75	1989.88	3977.75	1989.88	0.0032	23.622	12.466	0.9996	0	163735	1.5385	PTGDS_HUMAN	Prostaglandin-H2 D-isomerase	2059.73	H5N4F1S1	[163 268 28 85 0]
SVVAPATDGGLNLTSTFLR	12N(2059.7302)	3	MPI_CDG_Replicate1	2300.23	3977.75	1326.92	3977.75	1326.92	0.0018	34.558	15.655	0.9993	0	2210094	1.0691	PTGDS_HUMAN	Prostaglandin-H2 D-isomerase	2059.73	H5N4F1S1	[163 268 28 85 0]
SVVAPATDGGLNLTSTFLR	12N(2059.7302)	4	MPI_CDG_Replicate1	2302.06	3977.77	995.449	3977.75	995.444	0.0049	30.027	11.31	1	0	182420	1.037	PTGDS_HUMAN	Prostaglandin-H2 D-isomerase	2059.73	H5N4F1S1	[163 268 28 85 0]
SVVAPATDGGLNLTSTFLR	12N(2100.7567)	2	MPI_CDG_Replicate1	2325.91	4018.79	2010.4	4018.77	2010.39	0.0097	16.024	8.67	0.9986	0	46307.6	1.6336	PTGDS_HUMAN	Prostaglandin-H2 D-isomerase	2100.76	H4N5F1S1	[165 271 29 85 0]
SVVAPATDGGLNLTSTFLR	12N(2100.7567)	3	MPI_CDG_Replicate1	2305.73	4018.79	1340.6	4018.77	1340.6	0.0047	35.707	15.01	1	0	651029	1.0928	PTGDS_HUMAN	Prostaglandin-H2 D-isomerase	2100.76	H4N5F1S1	[165 271 29 85 0]
SVVAPATDGGLNLTSTFLR	12N(2263.8131)	2	MPI_CDG_Replicate1	2247.03	4181.85	2091.93	4181.83	2091.92	0.008	26.735	11.788	1	0	11946.4	1.6363	PTGDS_HUMAN	Prostaglandin-H2 D-isomerase	2263.81	H5N5F1S1	[171 281 29 90 0]
SVVAPATDGGLNLTSTFLR	12N(2263.8131)	3	MPI_CDG_Replicate1	2243.36	4181.85	1394.96	4181.83	1394.95	0.0068	35.43	14.454	1	0	1.40403e+06	1.1468	PTGDS_HUMAN	Prostaglandin-H2 D-isomerase	2263.81	H5N5F1S1	[171 281 29 90 0]
SVVAPATDGGLNLTSTFLR	12N(2263.8131)	4	MPI_CDG_Replicate1	2245.2	4181.85	1046.47	4181.83	1046.46	0.0059	22.367	11.769	1	0	183953	1.0628	PTGDS_HUMAN	Prostaglandin-H2 D-isomerase	2263.81	H5N5F1S1	[171 281 29 90 0]
SVVAPATDGGLNLTSTFLR	12N(2351.8291)	2	MPI_CDG_Replicate1	2347.92	4269.86	2135.94	4269.84	2135.93	0.0093	33.18	13.827	1	0	145225	1.6904	PTGDS_HUMAN	Prostaglandin-H2 D-isomerase	2351.83	H5N4F1S2	[174 285 29 93 0]
SVVAPATDGGLNLTSTFLR	12N(2408.8506)	3	MPI_CDG_Replicate1	2291.06	4326.9	1443.31	4326.87	1443.3	0.0128	15.648	11.155	0.9536	0	44964.8	1.237	PTGDS_HUMAN	Prostaglandin-H2 D-isomerase	2408.85	H5N5F0S2	[176 288 30 94 0]
SVVAPATDGGLNLTSTFLR	12N(2554.9085)	2	MPI_CDG_Replicate1	2355.26	4472.94	2237.48	4472.92	2237.47	0.0086	17.332	13.254	1	0	35882.1	1.7225	PTGDS_HUMAN	Prostaglandin-H2 D-isomerase	2554.91	H5N5F1S2	[182 298 30 98 0]
SVVAPATDGGLNLTSTFLR	12N(2554.9085)	3	MPI_CDG_Replicate1	2380.95	4472.93	1491.98	4472.92	1491.98	0.0003	17.254	11.471	0.995	0	62783.9	1.1922	PTGDS_HUMAN	Prostaglandin-H2 D-isomerase	2554.91	H5N5F1S2	[182 298 30 98 0]
SWPAVGNCSSALR	7N(2204.7677), 8C(57.0215)	2	MPI_CDG_Replicate1	1541.23	3608.44	1805.23	3608.43	1805.22	0.0035	21.158	12.608	0.9853	0	129622	1.4966	HEMO_HUMAN	Hemopexin	2204.77	H5N4F0S2	[143 229 25 80 1]
SWPAVGNCSSALR	7N(2204.7677), 8C(57.0215)	3	MPI_CDG_Replicate1	1539.39	3608.44	1203.82	3608.43	1203.82	0.0045	15.907	11.84	0.9659	0	1.84748e+06	1.0482	HEMO_HUMAN	Hemopexin	2204.77	H5N4F0S2	[143 229 25 80 1]
SWPAVGNCSSALR	7N(2204.7677), 8C(57.0215)	4	MPI_CDG_Replicate1	1541.23	3608.43	903.115	3608.43	903.115	0.0003	17.913	11.636	1	0	159531	0.856	HEMO_HUMAN	Hemopexin	2204.77	H5N4F0S2	[143 229 25 80 1]
SYLSESCNSSVGR	7C(57.0215), 8N(2059.7302)	3	MPI_CDG_Replicate1	877.806	3504.35	1169.12	3504.36	1169.13	0.0023	13.897	13.687	0.9819	0	50431.1	1.0068	MDM1_HUMAN	Nuclear protein MDM1	2059.73	H5N4F1S1	[136 221 23 81 1]
TLNQSSDELQLSMGNAMFVK	3N(2204.7677)	3	MPI_CDG_Replicate1	2208.51	4416.82	1473.28	4416.82	1473.28	0.0007	16.265	12.008	0.9907	0	22344.9	1.2091	AACT_HUMAN	Alpha-1-antichymotrypsin	2204.77	H5N4F0S2	[177 289 31 94 2]
TLNQSSDELQLSMGNAMFVK	3N(2263.8131)	3	MPI_CDG_Replicate1	2131.47	4475.89	1492.97	4475.86	1492.96	0.0089	18.305	10.822	1	0	0	1.1959	AACT_HUMAN	Alpha-1-antichymotrypsin	2263.81	H5N5F1S1	[180 295 31 95 2]
VCQDCPLLAPLNDTR	12N(2204.7677), 2C(57.0215), 5C(57.0215)	2	MPI_CDG_Replicate1	1871.17	3975.61	1988.81	3975.61	1988.81	0.0034	14.884	9.29	0.9922	0	0	1.5829	FETUA_HUMAN	Alpha-2-HS-glycoprotein	2204.77	H5N4F0S2	[157 258 28 86 2]
VCQDCPLLAPLNDTR	12N(2204.7677), 2C(57.0215), 5C(57.0215)	3	MPI_CDG_Replicate1	1863.83	3975.61	1326.21	3975.61	1326.21	0.0008	27.731	13.7	0.9846	0	335523	1.1333	FETUA_HUMAN	Alpha-2-HS-glycoprotein	2204.77	H5N4F0S2	[157 258 28 86 2]
VCQDCPLLAPLNDTR	12N(2204.7677), 2C(57.0215), 5C(57.0215)	4	MPI_CDG_Replicate1	1867.5	3975.61	994.91	3975.61	994.909	0.0012	25.346	13.464	1	0	112502	0.8771	FETUA_HUMAN	Alpha-2-HS-glycoprotein	2204.77	H5N4F0S2	[157 258 28 86 2]
VITVQVANFTLR	8N(2059.7302)	3	MPI_CDG_Replicate1	2118.63	3419.53	1140.85	3419.52	1140.85	0.0034	19.4	14.995	0.9998	0	60186.7	1.027	FCGBP_HUMAN	IgGFc-binding protein	2059.73	H5N4F1S1	[141 234 22 74 0]
VTISGVYDLGDVLEEMGIADLFTNQANFSR	27N(2204.7677)	4	MPI_CDG_Replicate1	3508.02	5478.36	1370.6	5478.35	1370.6	0.0011	27.251	13.248	1	0	20962.3	1.0573	CBG_HUMAN	Corticosteroid-binding globulin	2204.77	H5N4F0S2	[228 360 42 110 1]
VTQNLTLIEESLTSEFIHDIDR	4N(2204.7677)	4	MPI_CDG_Replicate1	3091.89	4777.08	1195.28	4777.07	1195.27	0.0021	23.274	9.004	1	0	36256.9	1.0248	PEDF_HUMAN	Pigment epithelium-derived factor	2204.77	H5N4F0S2	[196 317 35 101 0]
VTWKPQGAPVEWEEETVTNHTLR	19N(1955.7193)	4	MPI_CDG_Replicate1	1935.29	4662.06	1166.52	4662.06	1166.52	0.0012	21.842	12.297	1	1	49087.4	0.9523	NCHL1_HUMAN	Neural cell adhesion molecule L1-like protein	1955.72	H4N5F2S0	[197 308 38 91 0]
VYIHPFHLVIHNESTCEQLAK	12N(1444.5292), 16C(57.0215)	4	MPI_CDG_Replicate1	1786.86	3978.82	995.713	3978.8	995.708	0.0053	18.002	10.854	1	0	35804.8	0.8705	ANGT_HUMAN	Angiotensinogen	1444.53	H3N4F1S0	[171 267 35 71 1]
WFSAGLASNSSWLR	9N(1444.5292)	2	MPI_CDG_Replicate1	2190.16	3025.31	1513.66	3025.3	1513.66	0.0052	20.965	14.157	0.9969	0	409550	1.376	PTGDS_HUMAN	Prostaglandin-H2 D-isomerase	1444.53	H3N4F1S0	[129 196 24 59 0]
WFSAGLASNSSWLR	9N(1606.5820)	2	MPI_CDG_Replicate1	2160.82	3187.37	1594.69	3187.36	1594.68	0.0064	19.161	13.124	0.9911	0	281393	1.3947	PTGDS_HUMAN	Prostaglandin-H2 D-isomerase	1606.58	H4N4F1S0	[135 206 24 64 0]
WFSAGLASNSSWLR	9N(1647.6085)	2	MPI_CDG_Replicate1	2180.99	3228.39	1615.2	3228.38	1615.2	0.0039	30.694	12.495	1	0	522718	1.4213	PTGDS_HUMAN	Prostaglandin-H2 D-isomerase	1647.61	H3N5F1S0	[137 209 25 64 0]
WFSAGLASNSSWLR	9N(1752.6399)	2	MPI_CDG_Replicate1	2160.82	3333.42	1667.72	3333.41	1667.71	0.0014	14.289	12.458	0.973	0	69917	1.4356	PTGDS_HUMAN	Prostaglandin-H2 D-isomerase	1752.64	H4N4F2S0	[141 216 24 68 0]
WFSAGLASNSSWLR	9N(1809.6614)	2	MPI_CDG_Replicate1	2166.32	3390.44	1696.23	3390.43	1696.22	0.0013	37.967	17.456	1	0	457346	1.4541	PTGDS_HUMAN	Prostaglandin-H2 D-isomerase	1809.66	H4N5F1S0	[143 219 25 69 0]
WFSAGLASNSSWLR	9N(1809.6614)	3	MPI_CDG_Replicate1	2160.82	3390.45	1131.16	3390.43	1131.15	0.004	19.024	16.394	0.9732	0	1.58146e+06	1.0366	PTGDS_HUMAN	Prostaglandin-H2 D-isomerase	1809.66	H4N5F1S0	[143 219 25 69 0]
WFSAGLASNSSWLR	9N(1897.6774)	2	MPI_CDG_Replicate1	2243.36	3478.46	1740.24	3478.45	1740.23	0.0059	14.369	11.731	0.9948	0	14161.8	1.4787	PTGDS_HUMAN	Prostaglandin-H2 D-isomerase	1897.68	H4N4F1S1	[146 223 25 72 0]
WFSAGLASNSSWLR	9N(1897.6774)	3	MPI_CDG_Replicate1	2214.01	3478.45	1160.49	3478.45	1160.49	0.0011	16.942	14.4	0.96	0	114050	1.02	PTGDS_HUMAN	Prostaglandin-H2 D-isomerase	1897.68	H4N4F1S1	[146 223 25 72 0]
WFSAGLASNSSWLR	9N(1955.7193)	2	MPI_CDG_Replicate1	2158.98	3536.51	1769.26	3536.49	1769.25	0.0067	18.811	11.013	0.9954	0	147338	1.4937	PTGDS_HUMAN	Prostaglandin-H2 D-isomerase	1955.72	H4N5F2S0	[149 229 25 73 0]
WFSAGLASNSSWLR	9N(1955.7193)	3	MPI_CDG_Replicate1	2153.48	3536.49	1179.84	3536.49	1179.84	0.0007	16.674	15.048	0.9753	0	532411	1.0532	PTGDS_HUMAN	Prostaglandin-H2 D-isomerase	1955.72	H4N5F2S0	[149 229 25 73 0]
WFSAGLASNSSWLR	9N(1971.7142)	2	MPI_CDG_Replicate1	2158.98	3552.51	1777.26	3552.49	1777.25	0.01	16.215	12.084	0.986	0	193481	1.4952	PTGDS_HUMAN	Prostaglandin-H2 D-isomerase	1971.71	H5N5F1S0	[149 229 25 74 0]
WFSAGLASNSSWLR	9N(1971.7142)	3	MPI_CDG_Replicate1	2158.98	3552.5	1185.17	3552.49	1185.17	0.0036	34.39	15.975	1	0	1.02799e+06	1.0513	PTGDS_HUMAN	Prostaglandin-H2 D-isomerase	1971.71	H5N5F1S0	[149 229 25 74 0]
WFSAGLASNSSWLR	9N(2059.7302)	3	MPI_CDG_Replicate1	2190.16	3640.51	1214.51	3640.5	1214.51	0.0015	24.633	14.673	0.9929	0	601928	1.0514	PTGDS_HUMAN	Prostaglandin-H2 D-isomerase	2059.73	H5N4F1S1	[152 233 25 77 0]
WFSAGLASNSSWLR	9N(2100.7567)	2	MPI_CDG_Replicate1	2206.67	3681.53	1841.77	3681.53	1841.77	0.0006	20.017	13.226	0.9919	0	56123.3	1.5342	PTGDS_HUMAN	Prostaglandin-H2 D-isomerase	2100.76	H4N5F1S1	[154 236 26 77 0]
WFSAGLASNSSWLR	9N(2100.7567)	3	MPI_CDG_Replicate1	2193.83	3681.54	1228.19	3681.53	1228.18	0.0041	24.762	16.072	0.9955	0	0	1.0711	PTGDS_HUMAN	Prostaglandin-H2 D-isomerase	2100.76	H4N5F1S1	[154 236 26 77 0]
WFSAGLASNSSWLR	9N(2247.8182)	2	MPI_CDG_Replicate1	2188.33	3828.61	1915.31	3828.59	1915.3	0.009	16.461	12.585	1	0	0	1.5513	PTGDS_HUMAN	Prostaglandin-H2 D-isomerase	2247.82	H4N5F2S1	[160 246 26 81 0]
WFSAGLASNSSWLR	9N(2263.8131)	2	MPI_CDG_Replicate1	2215.84	3844.6	1923.31	3844.59	1923.3	0.0085	13.58	12.124	1	0	28014.3	1.5664	PTGDS_HUMAN	Prostaglandin-H2 D-isomerase	2263.81	H5N5F1S1	[160 246 26 82 0]
WFSAGLASNSSWLR	9N(2392.8557)	3	MPI_CDG_Replicate1	2232.35	3973.63	1325.55	3973.63	1325.55	0.0012	27.426	16.012	0.9991	0	496519	1.0504	PTGDS_HUMAN	Prostaglandin-H2 D-isomerase	2392.86	H4N5F1S2	[165 253 27 85 0]
YLGNATAIFFLPDEGK	4N(1548.5401)	2	MPI_CDG_Replicate1	2441.46	3303.44	1652.73	3303.43	1652.72	0.0044	36.267	13.692	1	0	9243.14	1.4673	A1AT_HUMAN	Alpha-1-antitrypsin	1548.54	H4N3F0S1	[142 218 22 67 0]
YLGNATAIFFLPDEGK	4N(2204.7677)	2	MPI_CDG_Replicate1	2437.79	3959.68	1980.85	3959.66	1980.84	0.0124	26.792	7.902	1	0	55429.2	1.6247	A1AT_HUMAN	Alpha-1-antitrypsin	2204.77	H5N4F0S2	[167 258 24 85 0]
YLGNATAIFFLPDEGK	4N(2204.7677)	3	MPI_CDG_Replicate1	2434.12	3959.66	1320.89	3959.66	1320.89	0.0003	46.105	12.169	1	0	4.6046e+06	1.1199	A1AT_HUMAN	Alpha-1-antitrypsin	2204.77	H5N4F0S2	[167 258 24 85 0]
YLGNATAIFFLPDEGK	4N(2204.7677)	4	MPI_CDG_Replicate1	2435.96	3959.66	990.922	3959.66	990.921	0.0007	34.145	9.37	1	0	2.76555e+06	0.9164	A1AT_HUMAN	Alpha-1-antitrypsin	2204.77	H5N4F0S2	[167 258 24 85 0]
AACAQLNDFLQEYGTQGCQV	18C(57.0215), 3C(57.0215)	2	MPI_CDG_Replicate2	2318.92	2271.99	1137	2271.99	1137	0.0003	14.946	8.897	0.9976	0	74351.1	1.1956	CO4B_HUMAN	Complement C4-B	0	H0N0F0S0	[ 95 145 27 34 2]
AADDTWEPFASGK		1	MPI_CDG_Replicate2	1738.81	1393.61	1394.62	1393.61	1394.62	0.001	32.72	11.447	1	0	251364	1.068	TTHY_HUMAN	Transthyretin	0	H0N0F0S0	[62 87 15 22 0]
AADDTWEPFASGK		2	MPI_CDG_Replicate2	1731.48	1393.61	697.814	1393.61	697.815	0.0005	13.901	9.27	0.9942	0	15588229	0.94	TTHY_HUMAN	Transthyretin	0	H0N0F0S0	[62 87 15 22 0]
AAPSVTLFPPSSEELQANK		2	MPI_CDG_Replicate2	2058.83	1985.01	993.51	1985.01	993.513	0.0025	17.749	10.448	1	0	991191	1.1209	IGLC2_HUMAN	Immunoglobulin lambda constant 2	0	H0N0F0S0	[ 88 140 22 30 0]
AASEFESSEGVFLFPELR		2	MPI_CDG_Replicate2	2694.3	2013.97	1007.99	2013.97	1007.99	0.0004	28.654	7.868	1	0	221308	1.1318	CSTN1_HUMAN	Calsyntenin-1	0	H0N0F0S0	[ 92 135 21 30 0]
AATVGSLAGQPLQER		2	MPI_CDG_Replicate2	1482.68	1496.79	749.404	1496.79	749.405	0.0003	16.244	8.808	1	0	936686	0.9908	APOE_HUMAN	Apolipoprotein E	0	H0N0F0S0	[ 63 108 20 22 0]
ADEPQWSLYPSDSQVSEEVK		2	MPI_CDG_Replicate2	1994.77	2293.04	1147.53	2293.04	1147.53	0.0006	16.914	9.262	0.9994	0	108968	1.2101	SCG1_HUMAN	Secretogranin-1	0	H0N0F0S0	[100 148 24 38 0]
ADLFYDVEALDLESPK		2	MPI_CDG_Replicate2	2589.97	1823.88	912.947	1823.88	912.949	0.0012	16.057	9.675	0.9978	0	84323.1	1.0959	HRG_HUMAN	Histidine-rich glycoprotein	0	H0N0F0S0	[ 83 125 17 29 0]
ADRDQYELLCLDNTR	10C(57.0215)	2	MPI_CDG_Replicate2	1782.68	1880.87	941.444	1880.87	941.442	0.0024	38.796	10.073	1	1	278302	1.0858	TRFE_HUMAN	Serotransferrin	0	H0N0F0S0	[ 77 124 24 29 1]
ADSQAQLLLSTVVGVFTAPGLHLK		3	MPI_CDG_Replicate2	3450.29	2464.38	822.466	2464.37	822.464	0.0028	14.8	9.611	0.9531	0	0	1.1121	ANGT_HUMAN	Angiotensinogen	0	H0N0F0S0	[112 185 29 33 0]
AFLEVNEEGSEAAASTAVVIAGR		2	MPI_CDG_Replicate2	2227.25	2290.15	1146.08	2290.14	1146.08	0.0021	36.697	8.62	1	0	32178.3	1.2159	ANT3_HUMAN	Antithrombin-III	0	H0N0F0S0	[ 98 159 27 36 0]
AFPALTSLDLSDNPGLGER		2	MPI_CDG_Replicate2	2445.27	1971.99	987.004	1971.99	987.002	0.0015	31.397	9.223	1	0	86694.1	1.1271	CD14_HUMAN	Monocyte differentiation antigen CD14	0	H0N0F0S0	[ 86 137 23 30 0]
AIQDGTIVLMGTYDDGATK		2	MPI_CDG_Replicate2	2035.04	1967.95	984.982	1967.95	984.983	0.0009	17.2	8.773	0.9996	0	151416	1.1479	FAM3C_HUMAN	Protein FAM3C	0	H0N0F0S0	[ 84 137 21 31 1]
ALEILQEEDLIDEDDIPVR		2	MPI_CDG_Replicate2	2527.73	2224.1	1113.06	2224.11	1113.06	0.0032	43.401	10.575	1	0	482156	1.1899	CO4B_HUMAN	Complement C4-B	0	H0N0F0S0	[ 96 157 23 37 0]
ALEILQEEDLIDEDDIPVR		3	MPI_CDG_Replicate2	2531.4	2224.11	742.378	2224.11	742.378	0.0004	16.306	8.885	0.998	0	48971	0.9641	CO4B_HUMAN	Complement C4-B	0	H0N0F0S0	[ 96 157 23 37 0]
ALGISPFHEHAEVVFTANDSGPR		2	MPI_CDG_Replicate2	1981.96	2450.2	1226.11	2450.2	1226.11	0.0006	49.567	8.807	1	0	178110	1.2568	TTHY_HUMAN	Transthyretin	0	H0N0F0S0	[109 163 31 34 0]
ALGISPFHEHAEVVFTANDSGPR		3	MPI_CDG_Replicate2	1981.96	2450.2	817.74	2450.2	817.74	0.0002	29.055	10.094	1	0	1.14586e+06	0.9143	TTHY_HUMAN	Transthyretin	0	H0N0F0S0	[109 163 31 34 0]
ANNIAYEDVVGGEDWNPVEEK		2	MPI_CDG_Replicate2	2095.42	2347.06	1174.54	2347.06	1174.54	0.0004	16.257	9.027	0.9981	0	16247.7	1.2136	SCG2_HUMAN	Secretogranin-2	0	H0N0F0S0	[102 150 26 38 0]
ANPTVTLFPPSSEELQANK		2	MPI_CDG_Replicate2	2051.52	2042.03	1022.02	2042.03	1022.02	0.0007	15.735	10.249	0.9993	0	158707	1.1453	IGLL5_HUMAN	Immunoglobulin lambda-like polypeptide 5	0	H0N0F0S0	[ 90 143 23 31 0]
AQGFTEDTIVFLPQTDK		1	MPI_CDG_Replicate2	2271.24	1908.95	1909.96	1908.95	1909.95	0.0013	27.124	8.05	1	0	65252.1	0.9912	PTGDS_HUMAN	Prostaglandin-H2 D-isomerase	0	H0N0F0S0	[ 86 132 20 29 0]
AQGFTEDTIVFLPQTDK		2	MPI_CDG_Replicate2	2265.73	1908.95	955.481	1908.95	955.481	0.0007	14.488	9.743	1	0	17279674	1.1152	PTGDS_HUMAN	Prostaglandin-H2 D-isomerase	0	H0N0F0S0	[ 86 132 20 29 0]
AQPVQVAEGSEPDGFWEALGGK		2	MPI_CDG_Replicate2	2355.59	2271.08	1136.55	2271.08	1136.55	0.0026	27.638	7.631	1	0	509475	1.1837	GELS_HUMAN	Gelsolin	0	H0N0F0S0	[101 150 26 34 0]
ASSIIDELFQDR		2	MPI_CDG_Replicate2	2511.24	1392.68	697.35	1392.69	697.351	0.0019	14.632	10.955	0.9867	0	1.34827e+06	0.9541	CLUS_HUMAN	Clusterin	0	H0N0F0S0	[60 96 16 22 0]
AVMDDFAAFVEK		1	MPI_CDG_Replicate2	2307.92	1341.63	1342.64	1341.63	1342.63	0.002	30.275	9.45	1	0	89136	1.3505	ALBU_HUMAN	Serum albumin	0	H0N0F0S0	[61 91 13 19 1]
AYYENSPQQVFSTEFEVK		2	MPI_CDG_Replicate2	2192.42	2165	1083.51	2164.99	1083.5	0.0015	16.855	9.426	0.9987	0	332823	1.2045	CO3_HUMAN	Complement C3	0	H0N0F0S0	[ 99 140 22 33 0]
CCAAADPHECYAK	10C(57.0215), 1C(-17.0265), 2C(57.0215)	2	MPI_CDG_Replicate2	1025.52	1534.57	768.29	1534.56	768.289	0.0008	20.468	0	1	0	4.23365e+06	0.9984	ALBU_HUMAN	Serum albumin	0	H0N0F0S0	[62 93 19 22 3]
CCAAADPHECYAK	10C(57.0215), 1C(57.0215), 2C(57.0215)	2	MPI_CDG_Replicate2	751.219	1551.59	776.8	1551.59	776.802	0.0024	14.807	0	0.9996	0	418707	0.9911	ALBU_HUMAN	Serum albumin	0	H0N0F0S0	[62 93 19 22 3]
CCTESLVNR	1C(-17.0265), 2C(57.0215)	1	MPI_CDG_Replicate2	1294.27	1120.47	1121.47	1120.46	1121.47	0.001	23.263	0	1	0	226961	1.1376	ALBU_HUMAN	Serum albumin	0	H0N0F0S0	[43 75 15 17 2]
CDPVDQCQDSETGTFYQIGDSWEK	1C(-17.0265), 7C(57.0215)	2	MPI_CDG_Replicate2	2296.91	2847.12	1424.57	2847.13	1424.57	0.0056	27.611	0	1	0	3032.27	1.3201	FINC_HUMAN	Fibronectin	0	H0N0F0S0	[120 173 31 47 2]
CEASAVPAPDFEWYR	1C(-17.0265)	2	MPI_CDG_Replicate2	2421.46	1779.75	890.883	1779.76	890.885	0.0028	16.57	0	0.9994	0	35406.1	1.0721	LSAMP_HUMAN	Limbic system-associated membrane protein	0	H0N0F0S0	[ 81 112 20 25 1]
CKPVNTFVHEPLVDVQNVCFQEK	19C(57.0215), 1C(-17.0265)	3	MPI_CDG_Replicate2	2262.07	2769.32	924.114	2769.33	924.116	0.0014	14.561	9.736	0.979	0	86425.2	0.9325	RNAS1_HUMAN	Ribonuclease pancreatic	0	H0N0F0S0	[123 191 33 37 2]
CLPGEFVSEALLVPEGCR	17C(57.0215), 1C(-17.0265)	2	MPI_CDG_Replicate2	3084.75	2014.95	1008.48	2014.95	1008.48	0.0028	34.949	8.558	1	0	144006	1.1365	APLP1_HUMAN	Amyloid-like protein 1	0	H0N0F0S0	[ 88 141 23 28 2]
CLPGEFVSEALLVPEGCR	17C(57.0215), 1C(57.0215)	2	MPI_CDG_Replicate2	2580.8	2031.97	1016.99	2031.98	1017	0.0041	18.923	6.515	0.9999	0	15226.4	1.1375	APLP1_HUMAN	Amyloid-like protein 1	0	H0N0F0S0	[ 88 141 23 28 2]
CLVGEFVSDALLVPDK	1C(57.0215)	2	MPI_CDG_Replicate2	2697.96	1760.9	881.458	1760.9	881.458	0.0003	13.423	10.062	0.9827	0	85278.3	1.0848	A4_HUMAN	Amyloid-beta precursor protein	0	H0N0F0S0	[ 79 128 18 25 1]
CSTSSLLEACTFR	10C(57.0215), 1C(-17.0265)	2	MPI_CDG_Replicate2	2133.82	1513.65	757.834	1513.65	757.834	0.0006	16.312	0	0.999	0	1.06767e+06	1.0535	TRFE_HUMAN	Serotransferrin	0	H0N0F0S0	[ 62 102 18 23 2]
CSTSSLLEACTFR	10C(57.0215), 1C(57.0215)	2	MPI_CDG_Replicate2	1824.72	1530.68	766.346	1530.68	766.348	0.0012	18.117	0	0.9999	0	942211	1.0261	TRFE_HUMAN	Serotransferrin	0	H0N0F0S0	[ 62 102 18 23 2]
DAPDHQELNLDVSLQLPSR		3	MPI_CDG_Replicate2	2150.3	2146.07	716.363	2146.07	716.362	0.0003	19.349	8.208	1	0	137203	0.9364	CO3_HUMAN	Complement C3	0	H0N0F0S0	[ 91 147 27 33 0]
DASGVTFTWTPSSGK		2	MPI_CDG_Replicate2	1819.22	1539.72	770.868	1539.72	770.867	0.0005	13.338	7.323	0.9904	0	234690	0.9846	IGHA1_HUMAN	Immunoglobulin heavy constant alpha 1	0	H0N0F0S0	[ 68 101 17 24 0]
DCHLAQVPSHTVVAR	2C(57.0215)	2	MPI_CDG_Replicate2	1239.48	1688.84	845.426	1688.84	845.428	0.002	27.823	6.637	1	0	112020	1.0956	TRFE_HUMAN	Serotransferrin	0	H0N0F0S0	[ 71 116 24 22 1]
DDNPNLPR		1	MPI_CDG_Replicate2	871.764	939.439	940.447	939.441	940.448	0.0016	14.639	0	1	0	224670	1.0266	ALBU_HUMAN	Serum albumin	0	H0N0F0S0	[38 61 13 15 0]
DGWHSWPIAHQWPQGPSAVDAAFSWEEK		4	MPI_CDG_Replicate2	2599.11	3218.46	805.622	3218.46	805.623	0.0007	13.474	8.288	0.986	0	56055.4	0.884	HEMO_HUMAN	Hemopexin	0	H0N0F0S0	[150 199 39 42 0]
DICEEQVNSLPGSITK	3C(57.0215)	2	MPI_CDG_Replicate2	1672.96	1788.85	895.433	1788.86	895.435	0.002	13.745	8.991	0.996	0	171880	1.0602	CO3_HUMAN	Complement C3	0	H0N0F0S0	[ 74 124 20 29 1]
DIENQYETQITQIEHEVSSSGQEVQSSAK		3	MPI_CDG_Replicate2	2392.22	3263.51	1088.84	3263.51	1088.84	0.0009	42.154	12.222	1	0	111401	1.0612	K1C9_HUMAN	Keratin, type I cytoskeletal 9	0	H0N0F0S0	[135 214 38 56 0]
DLEVVAATPTSLLISWDAPAVTVR		2	MPI_CDG_Replicate2	3031.84	2523.36	1262.69	2523.36	1262.69	0.0007	33.187	9.092	1	0	5550.72	1.2983	FINC_HUMAN	Fibronectin	0	H0N0F0S0	[114 186 28 36 0]
DPVASTSNLDMDFR		2	MPI_CDG_Replicate2	1804.62	1566.7	784.356	1566.7	784.356	0.0005	13.92	8.41	0.9943	0	127485	1.0058	PLTP_HUMAN	Phospholipid transfer protein	0	H0N0F0S0	[ 65 102 18 25 1]
DSITTWEILAVSMSDK		2	MPI_CDG_Replicate2	2791.29	1794.87	898.443	1794.87	898.443	0.0002	16.348	11.044	0.9999	0	197378	1.0954	CO3_HUMAN	Complement C3	0	H0N0F0S0	[ 78 126 18 28 1]
DSSCGTGYELTEDNSCK	16C(57.0215), 4C(57.0215)	2	MPI_CDG_Replicate2	1091.25	1921.73	961.872	1921.73	961.873	0.0002	14.283	0	0.999	0	132864	1.077	FBLN1_HUMAN	Fibulin-1	0	H0N0F0S0	[ 74 115 21 35 2]
DTEEEDFHVDQVTTVK		2	MPI_CDG_Replicate2	1499.15	1890.85	946.431	1890.85	946.431	0.0009	19.372	0	1	0	145737	1.13	A1AT_HUMAN	Alpha-1-antitrypsin	0	H0N0F0S0	[ 80 122 20 33 0]
DTMADGPWDSPALILELEDAVR		2	MPI_CDG_Replicate2	3210.69	2413.15	1207.58	2413.15	1207.58	0.001	36.993	6.213	1	0	10459.5	1.2467	NPTXR_HUMAN	Neuronal pentraxin receptor	0	H0N0F0S0	[105 164 26 37 1]
DTWVEHWPEEDECQDEENQK	13C(57.0215)	3	MPI_CDG_Replicate2	1689.44	2602.02	868.348	2602.02	868.347	0.0009	16.022	8.919	0.9975	0	244157	0.9326	CO3_HUMAN	Complement C3	0	H0N0F0S0	[109 151 29 44 1]
DVFLGMFLYEYAR		2	MPI_CDG_Replicate2	3035.5	1622.78	812.397	1622.78	812.397	0	13.84	6.521	0.9938	0	2811963	1.0735	ALBU_HUMAN	Serum albumin	0	H0N0F0S0	[ 78 110 16 20 1]
DVFLGMFLYEYAR	6M(15.9949)	2	MPI_CDG_Replicate2	2835.25	1638.77	820.394	1638.78	820.395	0.0003	13.121	8.171	0.9976	0	0	1.0743	ALBU_HUMAN	Serum albumin	0	H0N0F0S0	[ 78 110 16 21 1]
DVWGIEGPIDAAFTR		2	MPI_CDG_Replicate2	2575.31	1645.81	823.912	1645.81	823.912	0.0007	20.744	7.937	1	0	124312	1.0399	VTNC_HUMAN	Vitronectin	0	H0N0F0S0	[ 75 111 19 23 0]
DWSFYLLYYTEFTPTEK		2	MPI_CDG_Replicate2	3071.96	2202.02	1102.02	2202.02	1102.02	0	23.763	6.303	1	0	160235	1.1837	B2MG_HUMAN	Beta-2-microglobulin	0	H0N0F0S0	[108 143 19 31 0]
DYAGVFSDAGLTFTSSSGQQTAQR		2	MPI_CDG_Replicate2	2196.08	2493.14	1247.58	2493.14	1247.58	0.0017	32.588	9.513	1	0	48512.4	1.2813	CO3_HUMAN	Complement C3	0	H0N0F0S0	[106 160 30 40 0]
DYNLNDILLQLGIEEAFTSK		2	MPI_CDG_Replicate2	3332.62	2295.16	1148.59	2295.16	1148.59	0.0011	24	12.345	1	0	0	1.2618	AACT_HUMAN	Alpha-1-antichymotrypsin	0	H0N0F0S0	[103 162 24 35 0]
EAEGTEEGGEEEDDEEMDPQTIDSLIELSTK		2	MPI_CDG_Replicate2	2588.13	3424.45	1713.23	3424.44	1713.23	0.0055	78.865	45.007	1	0	186515	1.4694	VGF_HUMAN	Neurosecretory protein VGF	0	H0N0F0S0	[138 217 33 66 1]
EAEGTEEGGEEEDDEEMDPQTIDSLIELSTK	17M(15.9949)	2	MPI_CDG_Replicate2	2348.25	3440.42	1721.22	3440.43	1721.22	0.0051	53.944	0	1	0	40087.5	1.4746	VGF_HUMAN	Neurosecretory protein VGF	0	H0N0F0S0	[138 217 33 67 1]
EAEGTEEGGEEEDDEEMDPQTIDSLIELSTK	17M(15.9949)	3	MPI_CDG_Replicate2	2348.25	3440.43	1147.82	3440.43	1147.82	0.0001	20.957	0	1	0	143765	1.0673	VGF_HUMAN	Neurosecretory protein VGF	0	H0N0F0S0	[138 217 33 67 1]
ECVGFEAVQEVPVGLVQPASATLYDYYNPER	2C(57.0215)	3	MPI_CDG_Replicate2	2794.96	3499.66	1167.56	3499.66	1167.56	0.001	49.816	6.35	1	0	86711.8	1.0606	CO4B_HUMAN	Complement C4-B	0	H0N0F0S0	[157 234 38 51 1]
EDIPPADLSDQVPDTESETR		2	MPI_CDG_Replicate2	1619.86	2212.99	1107.5	2213	1107.51	0.003	29.013	10.358	1	0	88808.9	1.1523	CO3_HUMAN	Complement C3	0	H0N0F0S0	[ 91 144 24 40 0]
EDIPPADLSDQVPDTESETR		3	MPI_CDG_Replicate2	1636.36	2213	738.674	2213	738.673	0.0016	16.777	7.3	0.9987	0	118746	0.8705	CO3_HUMAN	Complement C3	0	H0N0F0S0	[ 91 144 24 40 0]
EDLIWELLNQAQEHFGK		2	MPI_CDG_Replicate2	3177.85	2069.03	1035.52	2069.02	1035.52	0.0024	16.433	7.536	0.9996	0	14708.5	1.1975	TRFE_HUMAN	Serotransferrin	0	H0N0F0S0	[ 94 140 24 29 0]
EEFPFALGVQTLPQTCDEPK	16C(57.0215)	2	MPI_CDG_Replicate2	2478.26	2305.1	1153.56	2305.09	1153.55	0.0027	23.292	6.247	1	0	118646	1.2186	A2MG_HUMAN	Alpha-2-macroglobulin	0	H0N0F0S0	[103 156 24 34 1]
EESPLLIGQQSTVSDVPR		2	MPI_CDG_Replicate2	1917.93	1954	978.008	1954	978.008	0.0001	29.752	8.254	1	0	28364.7	1.1782	FINC_HUMAN	Fibronectin	0	H0N0F0S0	[ 83 139 23 31 0]
EFEGEEEYLEILGITR		2	MPI_CDG_Replicate2	2714.43	1925.93	963.971	1925.93	963.97	0.0004	26.567	10.198	1	0	140045	1.0912	LSAMP_HUMAN	Limbic system-associated membrane protein	0	H0N0F0S0	[ 86 131 19 31 0]
EFNAETFTFHADICTLSEK	14C(57.0215)	2	MPI_CDG_Replicate2	2252.91	2259.02	1130.52	2259.02	1130.52	0.0005	36.05	10.405	1	0	861412	1.3062	ALBU_HUMAN	Serum albumin	0	H0N0F0S0	[100 146 24 34 1]
EFNAETFTFHADICTLSEK	14C(57.0215), 1E(-18.0106)	2	MPI_CDG_Replicate2	2496.59	2241	1121.51	2241	1121.51	0.0011	18.524	9.586	1	0	82135.3	1.2136	ALBU_HUMAN	Serum albumin	0	H0N0F0S0	[100 146 24 34 1]
EFYLFPTVFDENESLLLEDNIR		2	MPI_CDG_Replicate2	3205.22	2702.31	1352.16	2702.31	1352.16	0.0024	34.757	9.312	1	0	17915.4	1.3422	CERU_HUMAN	Ceruloplasmin	0	H0N0F0S0	[125 183 27 40 0]
EFYLFPTVFDENESLLLEDNIR		3	MPI_CDG_Replicate2	3203.4	2702.31	901.778	2702.31	901.778	0.0006	18.347	8.451	0.9994	0	89210.7	1.0528	CERU_HUMAN	Ceruloplasmin	0	H0N0F0S0	[125 183 27 40 0]
EGANYALVIDVDMVPSEGLWR		2	MPI_CDG_Replicate2	2866.3	2333.14	1167.58	2333.14	1167.58	0.0024	34.361	16.815	1	0	53079.4	1.2013	B4GA1_HUMAN	Beta-1,4-glucuronyltransferase 1	0	H0N0F0S0	[104 160 26 33 1]
EGLDLQVLEDSGR		2	MPI_CDG_Replicate2	2077.09	1429.7	715.859	1429.7	715.86	0.0005	16.734	0	0.9993	0	133965	0.993	CSTN1_HUMAN	Calsyntenin-1	0	H0N0F0S0	[59 99 17 24 0]
EGTCPEAPTDECKPVK	12C(57.0215), 4C(57.0215)	2	MPI_CDG_Replicate2	895.601	1816.79	909.404	1816.8	909.406	0.0013	18.99	0	1	0	168078	1.048	TRFE_HUMAN	Serotransferrin	0	H0N0F0S0	[ 74 120 20 29 2]
EHGDPLIEELNPGDALEPEGR		3	MPI_CDG_Replicate2	2159.44	2286.07	763.031	2286.08	763.033	0.0021	19.49	7.74	1	0	64146.7	0.9179	CRAC1_HUMAN	Cartilage acidic protein 1	0	H0N0F0S0	[ 97 151 27 37 0]
EIETYHNLLEGGQEDFESSGAGK		2	MPI_CDG_Replicate2	1872.26	2509.15	1255.58	2509.12	1255.57	0.0138	26.15	11.108	1	0	5271.5	1.243	K1C9_HUMAN	Keratin, type I cytoskeletal 9	0	H0N0F0S0	[107 160 28 42 0]
EIETYHNLLEGGQEDFESSGAGK		3	MPI_CDG_Replicate2	1870.42	2509.12	837.381	2509.12	837.382	0.0005	15.687	0	0.9952	0	171832	0.9401	K1C9_HUMAN	Keratin, type I cytoskeletal 9	0	H0N0F0S0	[107 160 28 42 0]
EINLAPDSSSVVVSGLMVATK		2	MPI_CDG_Replicate2	2491.09	2116.11	1059.06	2116.11	1059.06	0.001	13.508	8.242	0.9987	0	46963.1	1.2253	FINC_HUMAN	Fibronectin	0	H0N0F0S0	[ 91 157 23 32 1]
ELDESLQVAER		2	MPI_CDG_Replicate2	1391.25	1287.63	644.822	1287.63	644.823	0.0004	14.024	9.973	0.9874	0	253082	0.9128	CLUS_HUMAN	Clusterin	0	H0N0F0S0	[53 89 15 22 0]
ELTPEVLQEWLDELEEMMLVVHMPR		3	MPI_CDG_Replicate2	3799.19	3065.49	1022.84	3065.49	1022.84	0.0009	34.262	18.776	1	0	40828.7	1.1611	ANT3_HUMAN	Antithrombin-III	0	H0N0F0S0	[136 216 32 42 3]
EPCVESLVSQYFQTVTDYGK	3C(57.0215)	2	MPI_CDG_Replicate2	3011.8	2349.08	1175.55	2349.08	1175.55	0.0008	29.012	6.377	1	0	115130	1.225	APOA2_HUMAN	Apolipoprotein A-II	0	H0N0F0S0	[104 156 24 36 1]
EPFLSCCQFAESLR	6C(57.0215), 7C(57.0215)	2	MPI_CDG_Replicate2	2161.27	1742.78	872.395	1742.78	872.395	0.0003	21.145	0	1	0	93048.2	1.0469	CO4B_HUMAN	Complement C4-B	0	H0N0F0S0	[ 75 114 20 24 2]
EPGQDLVVLPLSITTDFIPSFR		2	MPI_CDG_Replicate2	3392.32	2443.29	1222.65	2443.3	1222.66	0.0041	33.123	7.907	1	0	78566.3	1.2751	CO3_HUMAN	Complement C3	0	H0N0F0S0	[113 178 26 34 0]
EPQVYTLPPSQEEMTK		2	MPI_CDG_Replicate2	1623.52	1875.89	938.954	1875.89	938.953	0.0008	16.177	8.152	1	0	245170	1.0855	IGHG4_HUMAN	Immunoglobulin heavy constant gamma 4	0	H0N0F0S0	[ 82 129 19 29 1]
EPQVYTLPPSRDELTK		2	MPI_CDG_Replicate2	1585.14	1871.97	936.99	1871.96	936.989	0.0017	22.727	8.836	1	1	259709	1.1272	IGHG1_HUMAN	Immunoglobulin heavy constant gamma 1	0	H0N0F0S0	[ 83 133 21 28 0]
EQLGEFYEALDCLR	12C(57.0215)	2	MPI_CDG_Replicate2	2498.42	1741.8	871.905	1741.8	871.906	0.0013	16.234	9.988	0.998	0	326901	1.0688	A1AG1_HUMAN	Alpha-1-acid glycoprotein 1	0	H0N0F0S0	[ 76 115 19 26 1]
EQLGPVTQEFWDNLEK		2	MPI_CDG_Replicate2	2487.42	1931.92	966.968	1931.93	966.971	0.0024	13.256	9.12	0.9881	0	366366	1.1237	APOA1_HUMAN	Apolipoprotein A-I	0	H0N0F0S0	[ 87 129 21 29 0]
EQSGDYECSASNDVAAPVVR	8C(57.0215)	2	MPI_CDG_Replicate2	1389.42	2152.93	1077.47	2152.93	1077.47	0.0039	30.628	6.486	1	0	54810	1.1316	NTRI_HUMAN	Neurotrimin	0	H0N0F0S0	[ 87 136 26 36 1]
ERADEPQWSLYPSDSQVSEEVK		3	MPI_CDG_Replicate2	1890.56	2578.18	860.4	2578.18	860.401	0.0013	24.391	7.035	1	1	254666	0.9381	SCG1_HUMAN	Secretogranin-1	0	H0N0F0S0	[111 167 29 42 0]
ERGPEEEHLGILGPVIWAEVGDTIR		4	MPI_CDG_Replicate2	2789.46	2771.43	693.864	2771.42	693.863	0.0006	17.853	8.413	1	1	35143.9	0.8608	CERU_HUMAN	Ceruloplasmin	0	H0N0F0S0	[123 194 34 39 0]
ESVPISDTIIPEVPQLTDLSFVDITDSSIGLR		3	MPI_CDG_Replicate2	3346.47	3455.8	1152.94	3455.79	1152.94	0.0016	29.062	10.895	1	0	5836.22	1.0847	FINC_HUMAN	Fibronectin	0	H0N0F0S0	[153 250 36 54 0]
ETCFAEEGK	3C(57.0215)	1	MPI_CDG_Replicate2	813.287	1069.44	1070.45	1069.44	1070.45	0.0018	17.9	0	1	0	62511.9	1.1201	ALBU_HUMAN	Serum albumin	0	H0N0F0S0	[44 67 11 18 1]
ETTFNSLLCPSGGEVSEELSLK	9C(57.0215)	2	MPI_CDG_Replicate2	2419.64	2396.14	1199.08	2396.14	1199.08	0.0003	33.164	8.189	1	0	223679	1.2458	A2MG_HUMAN	Alpha-2-macroglobulin	0	H0N0F0S0	[102 165 25 39 1]
ETYGEMADCCAK	10C(57.0215), 9C(57.0215)	1	MPI_CDG_Replicate2	1021.86	1433.53	1434.53	1433.53	1434.53	0.0011	22.164	8.778	1	0	53399.8	1.0923	ALBU_HUMAN	Serum albumin	0	H0N0F0S0	[56 87 15 23 3]
EVGTPHGIILDSVDAAFICPGSSR	19C(57.0215)	3	MPI_CDG_Replicate2	2417.82	2497.22	833.413	2497.23	833.416	0.0034	25.942	13.852	1	0	274406	0.9479	HEMO_HUMAN	Hemopexin	0	H0N0F0S0	[108 172 30 36 1]
EVPDEYEVGSFMEEVRQELEDLER		3	MPI_CDG_Replicate2	3362.86	2926.32	976.448	2926.32	976.447	0.0013	21.289	16.49	1	1	47981.1	1.0306	DKK3_HUMAN	Dickkopf-related protein 3	0	H0N0F0S0	[125 191 31 48 1]
EVVTSEDGSDCPEAMDLGTLSGIGTLDGFR	11C(57.0215)	2	MPI_CDG_Replicate2	2632.03	3127.4	1564.71	3127.4	1564.71	0.0023	50.595	32.188	1	0	10314.6	1.421	FIBA_HUMAN	Fibrinogen alpha chain	0	H0N0F0S0	[129 206 34 52 2]
EVYMPSSIFQDDFVIPDISEPGTWK		2	MPI_CDG_Replicate2	3081.09	2899.36	1450.69	2899.36	1450.69	0.0014	38.34	34.579	1	0	43921.8	1.3566	CO4B_HUMAN	Complement C4-B	0	H0N0F0S0	[134 194 28 42 1]
EWVAIESDSVQPVPR		2	MPI_CDG_Replicate2	1899.68	1710.86	856.437	1710.86	856.436	0.0006	13.575	0	0.9922	0	30193.6	1.0339	CNDP1_HUMAN	Beta-Ala-His dipeptidase	0	H0N0F0S0	[ 76 118 20 25 0]
EYLIMGLDGATYDLEGHPQYLLDSNSWIEEMPSER		3	MPI_CDG_Replicate2	2941.3	4070.85	1357.96	4070.86	1357.96	0.0006	51.684	43.684	1	0	90494.3	1.1569	CO4B_HUMAN	Complement C4-B	0	H0N0F0S0	[180 267 43 61 2]
EYLIMGLDGATYDLEGHPQYLLDSNSWIEEMPSER		4	MPI_CDG_Replicate2	2944.95	4070.86	1018.72	4070.86	1018.72	0	14.048	10.447	0.982	0	25698	1.0615	CO4B_HUMAN	Complement C4-B	0	H0N0F0S0	[180 267 43 61 2]
EYVLPSFEVIVEPTEK		2	MPI_CDG_Replicate2	2560.67	1877.97	939.991	1877.97	939.99	0.0004	14.635	9.046	0.999	0	539403	1.1022	CO3_HUMAN	Complement C3	0	H0N0F0S0	[ 88 135 17 28 0]
EYYFAEAQIADFSDPAFISK		2	MPI_CDG_Replicate2	2633.86	2311.07	1156.54	2311.07	1156.54	0.0017	19.079	7.626	1	0	57516.3	1.2504	HEP2_HUMAN	Heparin cofactor 2	0	H0N0F0S0	[109 150 22 34 0]
FDEFFSEGCAPGSK	9C(57.0215)	2	MPI_CDG_Replicate2	1758.94	1576.65	789.334	1576.65	789.332	0.0015	14.953	0	0.9999	0	3269022	1.0077	TRFE_HUMAN	Serotransferrin	0	H0N0F0S0	[70 96 16 24 1]
FDLVPVPTNLYGDFFTGDAYVILK		2	MPI_CDG_Replicate2	3357.38	2703.38	1352.7	2703.38	1352.7	0.0032	24.573	10.191	1	0	20650.8	1.3731	GELS_HUMAN	Gelsolin	0	H0N0F0S0	[131 190 26 36 0]
FIEDNIEYITIIAFAQYVQEATFEEMEK		3	MPI_CDG_Replicate2	3799.19	3383.62	1128.88	3383.62	1128.88	0.0002	17.919	9.965	0.9974	0	0	1.1044	AFAM_HUMAN	Afamin	0	H0N0F0S0	[156 230 32 50 1]
FLCTGGVSPYADPNTCR	16C(57.0215), 3C(57.0215)	2	MPI_CDG_Replicate2	1636.36	1913.84	957.929	1913.84	957.927	0.0022	20.126	4.654	1	0	52996.6	1.0961	CFAB_HUMAN	Complement factor B	0	H0N0F0S0	[ 81 123 23 27 2]
FLEQELETITIPDLR		2	MPI_CDG_Replicate2	2664.96	1815.96	908.988	1815.96	908.988	0.0003	20.276	9.489	1	0	66874.3	1.0917	PLTP_HUMAN	Phospholipid transfer protein	0	H0N0F0S0	[ 82 133 19 27 0]
FNAVLTNPQGDYDTSTGK		2	MPI_CDG_Replicate2	1577.83	1926.89	964.454	1926.9	964.455	0.001	19.121	9.492	1	0	129140	1.1095	C1QC_HUMAN	Complement C1q subcomponent subunit C	0	H0N0F0S0	[ 83 126 22 31 0]
FSGSGSGTDFTLTISR		2	MPI_CDG_Replicate2	1888.73	1631.78	816.895	1631.78	816.897	0.0015	26.572	8.567	1	0	330544	1.0428	KVD20_HUMAN	Immunoglobulin kappa variable 3D-20	0	H0N0F0S0	[ 70 109 19 26 0]
FSGSGSGTDFTLTISSLEPEDFAVYYCQQR	27C(57.0215)	3	MPI_CDG_Replicate2	2822.43	3361.51	1121.51	3361.51	1121.51	0.0001	19.006	8.481	0.9998	0	30132.3	1.0884	KV311_HUMAN	Immunoglobulin kappa variable 3-11	0	H0N0F0S0	[148 216 36 52 1]
FSGSNSGNTATLTISR		2	MPI_CDG_Replicate2	1347.33	1611.79	806.902	1611.79	806.9	0.0024	19.693	10.623	0.9999	0	122551	1.0328	LV39_HUMAN	Immunoglobulin lambda variable 3-9	0	H0N0F0S0	[ 66 109 21 26 0]
FVIEEVPGELMQEDLATDDVMLLDTWDQVFVWVGK		2	MPI_CDG_Replicate2	3806.48	4065.96	2033.99	4065.96	2033.99	0	23.97	9.248	1	0	0	1.7279	GELS_HUMAN	Gelsolin	0	H0N0F0S0	[186 280 40 58 2]
FVIEEVPGELMQEDLATDDVMLLDTWDQVFVWVGK		3	MPI_CDG_Replicate2	3806.48	4065.96	1356.33	4065.96	1356.33	0.0004	25.91	0	1	0	147542	1.1911	GELS_HUMAN	Gelsolin	0	H0N0F0S0	[186 280 40 58 2]
FVIEEVPGELMQEDLATDDVMLLDTWDQVFVWVGK	11M(15.9949)	3	MPI_CDG_Replicate2	3790.08	4081.96	1361.66	4081.96	1361.66	0.0012	30.111	30.111	1	0	76720.8	1.1756	GELS_HUMAN	Gelsolin	0	H0N0F0S0	[186 280 40 59 2]
GAGPESEPYIFQTPEGVPEQPTFLK		3	MPI_CDG_Replicate2	2447.1	2717.32	906.78	2717.32	906.781	0.001	19.421	12.086	1	0	128932	0.9539	NCHL1_HUMAN	Neural cell adhesion molecule L1-like protein	0	H0N0F0S0	[125 184 28 40 0]
GAYPLSIEPIGVR		2	MPI_CDG_Replicate2	2142.98	1370.76	686.388	1370.76	686.385	0.0027	14.078	0	0.9913	0	118093	0.9562	CERU_HUMAN	Ceruloplasmin	0	H0N0F0S0	[ 63 102 16 18 0]
GDQDATMSILDISMMTGFAPDTDDLK		2	MPI_CDG_Replicate2	2989.91	2787.24	1394.63	2787.23	1394.62	0.0034	28.287	8.24	1	0	15718	1.4126	CO3_HUMAN	Complement C3	0	H0N0F0S0	[116 186 28 45 3]
GEAGAPGEEDIQGPTK		2	MPI_CDG_Replicate2	1038.32	1554.71	778.365	1554.72	778.365	0.0008	14.745	7.476	0.9986	0	631130	0.9516	SCG1_HUMAN	Secretogranin-1	0	H0N0F0S0	[ 64 102 18 27 0]
GECQAEGVLFFQGDR	3C(57.0215)	2	MPI_CDG_Replicate2	2022.24	1711.76	856.888	1711.76	856.888	0.0009	23.89	9.912	1	0	251761	1.0239	HEMO_HUMAN	Hemopexin	0	H0N0F0S0	[ 73 109 21 25 1]
GECQAEGVLFFQGDREWFWDLATGTMK	3C(57.0215)	3	MPI_CDG_Replicate2	3099.35	3177.43	1060.15	3177.43	1060.15	0.0003	19.704	10.786	0.9999	1	62801.5	1.064	HEMO_HUMAN	Hemopexin	0	H0N0F0S0	[143 204 36 43 2]
GEVQAMLGQSTEELR		2	MPI_CDG_Replicate2	1868.59	1646.79	824.404	1646.79	824.404	0.0001	27.343	8.677	1	0	1.93828e+06	1.0269	APOE_HUMAN	Apolipoprotein E	0	H0N0F0S0	[ 67 114 20 26 1]
GEVQAMLGQSTEELR	6M(15.9949)	2	MPI_CDG_Replicate2	1446.1	1662.79	832.401	1662.79	832.401	0.0004	16.872	9.699	0.9998	0	1.19809e+06	1.0175	APOE_HUMAN	Apolipoprotein E	0	H0N0F0S0	[ 67 114 20 27 1]
GFGPIFEEQPINTIYPEESLEGK		2	MPI_CDG_Replicate2	2575.31	2593.26	1297.64	2593.26	1297.64	0.0008	28.909	8.571	1	0	118158	1.3082	CNTN1_HUMAN	Contactin-1	0	H0N0F0S0	[119 176 26 39 0]
GFYPSDIAVEWESNGQPENNYK		2	MPI_CDG_Replicate2	2258.4	2543.12	1272.57	2543.12	1272.57	0.0012	30.979	8.797	1	0	1.35327e+06	1.2596	IGHG1_HUMAN	Immunoglobulin heavy constant gamma 1	0	H0N0F0S0	[114 158 28 39 0]
GFYPSDISVEWESNGQPENNYK		2	MPI_CDG_Replicate2	2245.57	2559.09	1280.55	2559.12	1280.57	0.0122	17.263	9.224	0.9923	0	53331.4	1.2371	IGHG2_HUMAN	Immunoglobulin heavy constant gamma 2	0	H0N0F0S0	[114 158 28 40 0]
GGGGGGYGSGGSSYGSGGGSYGSGGGGGGGR		2	MPI_CDG_Replicate2	879.099	2382.95	1192.48	2382.94	1192.48	0.0024	58.501	21.321	1	0	150856	1.14	K2C1_HUMAN	Keratin, type II cytoskeletal 1	0	H0N0F0S0	[ 93 134 34 41 0]
GGSGGSYGGGGSGGGYGGGSGSR		2	MPI_CDG_Replicate2	659.65	1790.72	896.368	1790.72	896.367	0.0006	34.764	25.67	1	0	146428	1.0169	K1C9_HUMAN	Keratin, type I cytoskeletal 9	0	H0N0F0S0	[ 69 102 26 31 0]
GGTLGTPQTGSENDALYEYLR		2	MPI_CDG_Replicate2	2159.44	2241.06	1121.54	2241.05	1121.53	0.0012	31.559	7.746	1	0	93302.2	1.1801	TETN_HUMAN	Tetranectin	0	H0N0F0S0	[ 96 148 26 36 0]
GGVEDEVTLSAYITIALLEIPLTVTHPVVR		3	MPI_CDG_Replicate2	3806.48	3204.75	1069.26	3204.76	1069.26	0.0035	24.634	0	1	0	15488.5	1.0814	A2MG_HUMAN	Alpha-2-macroglobulin	0	H0N0F0S0	[146 241 35 45 0]
GHIYQGSEADSVFSGFLIFPSA		2	MPI_CDG_Replicate2	3009.98	2328.11	1165.06	2328.11	1165.06	0.0005	26.305	8.155	1	0	33258.3	1.2015	C1QA_HUMAN	Complement C1q subcomponent subunit A	0	H0N0F0S0	[108 153 25 33 0]
GIEVSSSELGMTFTGVDTMASYEEVLHLLR		3	MPI_CDG_Replicate2	3216.15	3270.58	1091.2	3270.58	1091.2	0.001	31.838	10.234	1	0	30110	1.0678	CSTN1_HUMAN	Calsyntenin-1	0	H0N0F0S0	[142 227 35 49 2]
GLEWMGIIYPGDSDTR		2	MPI_CDG_Replicate2	2546.01	1808.83	905.425	1808.84	905.427	0.0027	14.27	7.572	0.9907	0	29881.7	1.079	HV551_HUMAN	Immunoglobulin heavy variable 5-51	0	H0N0F0S0	[ 80 120 20 26 1]
GLLFPVCTPLPVEGELCHDPASR	17C(57.0215), 7C(57.0215)	3	MPI_CDG_Replicate2	2611.89	2563.25	855.425	2563.26	855.426	0.001	15.748	7.86	0.9971	0	69714.1	0.9582	DKK3_HUMAN	Dickkopf-related protein 3	0	H0N0F0S0	[113 178 30 34 2]
GNDDHWIVDTDYDTYAVQYSCR	21C(57.0215)	3	MPI_CDG_Replicate2	2047.86	2692.11	898.379	2692.11	898.378	0.0003	24.336	6.939	1	0	90089	0.9609	RET4_HUMAN	Retinol-binding protein 4	0	H0N0F0S0	[116 161 31 42 1]
GNDISSGTVLSDYVGSGPPK		2	MPI_CDG_Replicate2	1899.68	1948.94	975.477	1948.94	975.476	0.0005	21.588	0	1	0	52242.7	1.1255	PEBP1_HUMAN	Phosphatidylethanolamine-binding protein 1	0	H0N0F0S0	[ 83 132 22 32 0]
GPEDLDPGAEGAGAQVELLPDRDPDSDGTK		3	MPI_CDG_Replicate2	1855.79	3020.38	1007.8	3020.38	1007.8	0.0021	42.9	10.974	1	1	169690	1.0099	VTM2A_HUMAN	V-set and transmembrane domain-containing protein 2A	0	H0N0F0S0	[125 197 35 52 0]
GQWGTVCDNLWDLTDASVVCR	20C(57.0215), 7C(57.0215)	2	MPI_CDG_Replicate2	2615.55	2451.09	1226.55	2451.09	1226.55	0.0013	21.274	0	1	0	6200.86	1.244	LG3BP_HUMAN	Galectin-3-binding protein	0	H0N0F0S0	[104 158 30 35 2]
GTEAAGAMFLEAIPMSIPPEVK		2	MPI_CDG_Replicate2	2912.01	2258.13	1130.07	2258.13	1130.07	0.0011	13.104	6.565	1	0	139010	1.211	A1AT_HUMAN	Alpha-1-antitrypsin	0	H0N0F0S0	[101 163 23 31 2]
GTEAAGAMFLEAIPMSIPPEVK	15M(15.9949)	2	MPI_CDG_Replicate2	2683.3	2274.12	1138.07	2274.13	1138.07	0.0024	14.496	11.419	0.9996	0	61971.3	1.2091	A1AT_HUMAN	Alpha-1-antitrypsin	0	H0N0F0S0	[101 163 23 32 2]
GVVPLAGTDGETTTQGLDGLSER		2	MPI_CDG_Replicate2	1963.64	2272.11	1137.06	2272.12	1137.07	0.0025	25.982	14.151	1	0	44438.2	1.1983	ALDOC_HUMAN	Fructose-bisphosphate aldolase C	0	H0N0F0S0	[ 94 157 27 38 0]
GVYSSDVFDIFPGTYQTLEMFPR		2	MPI_CDG_Replicate2	3159.59	2668.25	1335.13	2668.25	1335.13	0.0007	34.816	8.789	1	0	17781	1.3164	CERU_HUMAN	Ceruloplasmin	0	H0N0F0S0	[124 177 27 37 1]
GYPGVQAPEDLEWER		2	MPI_CDG_Replicate2	1941.72	1744.81	873.41	1744.81	873.41	0	24.328	8.082	1	0	281632	1.0359	SCG1_HUMAN	Secretogranin-1	0	H0N0F0S0	[ 78 112 20 26 0]
GYQLSDVDGVTCEDIDECALPTGGHICSYR	12C(57.0215), 18C(57.0215), 27C(57.0215)	3	MPI_CDG_Replicate2	2089.92	3386.45	1129.82	3386.45	1129.82	0.0002	13.773	7.475	0.9916	0	24174.7	1.0351	FBLN1_HUMAN	Fibulin-1	0	H0N0F0S0	[140 215 39 53 3]
HIIVACEGSPYVPVHFDASVEDST	6C(57.0215)	3	MPI_CDG_Replicate2	2132	2628.22	877.079	2628.22	877.08	0.0001	15.484	6.562	0.9983	0	356138	0.971	RNAS1_HUMAN	Ribonuclease pancreatic	0	H0N0F0S0	[116 173 29 39 1]
HQPQEFPTYVEPTNDEICEAFR	18C(57.0215)	3	MPI_CDG_Replicate2	2130.18	2706.2	903.074	2706.2	903.075	0.0006	32.966	7.058	1	0	199027	0.955	VTDB_HUMAN	Vitamin D-binding protein	0	H0N0F0S0	[119 171 31 40 1]
HSGFEDELSEVLENQSSQAELK		3	MPI_CDG_Replicate2	2284.08	2475.15	826.056	2475.14	826.054	0.0018	13.348	0	0.9734	0	96034.9	0.923	CMGA_HUMAN	Chromogranin-A	0	H0N0F0S0	[104 162 28 42 0]
HYYIAAEEIIWNYAPSGIDIFTK		3	MPI_CDG_Replicate2	3000.86	2713.35	905.456	2713.34	905.455	0.0008	14.759	9.056	0.9999	0	21622.6	0.9826	CERU_HUMAN	Ceruloplasmin	0	H0N0F0S0	[130 184 28 36 0]
IDTIAADESFTQVDIGDR		2	MPI_CDG_Replicate2	1996.6	1964.93	983.474	1964.93	983.474	0.0008	31.318	9.041	1	0	95334.9	1.1177	EPHA4_HUMAN	Ephrin type-A receptor 4	0	H0N0F0S0	[ 83 132 22 33 0]
IECVSAETTEDCIAK	12C(57.0215), 3C(57.0215)	2	MPI_CDG_Replicate2	1319.9	1724.76	863.388	1724.76	863.387	0.001	13.96	0	0.9945	0	1.60785e+06	1.0579	TRFE_HUMAN	Serotransferrin	0	H0N0F0S0	[ 69 116 18 29 2]
IIEVEEEQEDPYLNDR		2	MPI_CDG_Replicate2	1700.43	1989.91	995.96	1989.92	995.966	0.0053	29.954	4.739	1	0	210709	1.1102	FBLN1_HUMAN	Fibulin-1	0	H0N0F0S0	[ 85 131 21 34 0]
ILLQGTPVAQMTEDAVDAER		2	MPI_CDG_Replicate2	2406.85	2156.08	1079.05	2156.08	1079.05	0.0009	28.452	0	1	0	456019	1.167	CO3_HUMAN	Complement C3	0	H0N0F0S0	[ 91 153 25 33 1]
ILLQGTPVAQMTEDAVDAER		3	MPI_CDG_Replicate2	2414.17	2156.08	719.699	2156.08	719.7	0.0005	13.134	0	0.9716	0	104635	0.9591	CO3_HUMAN	Complement C3	0	H0N0F0S0	[ 91 153 25 33 1]
ILLQGTPVAQMTEDAVDAER	11M(15.9949)	2	MPI_CDG_Replicate2	1943.55	2172.07	1087.04	2172.07	1087.04	0.0003	18.39	10.209	0.9999	0	62066.5	1.1582	CO3_HUMAN	Complement C3	0	H0N0F0S0	[ 91 153 25 34 1]
IMNGEADAMSLDGGFVYIAGK		2	MPI_CDG_Replicate2	2405.02	2158.01	1080.01	2158.01	1080.01	0.0009	24.311	9.252	1	0	1.19461e+06	1.185	TRFE_HUMAN	Serotransferrin	0	H0N0F0S0	[ 94 147 23 31 2]
IPIEDGSGEVVLSR		2	MPI_CDG_Replicate2	1687.61	1469.77	735.893	1469.77	735.894	0.0001	15.816	5.524	0.9998	0	125082	0.9788	CO3_HUMAN	Complement C3	0	H0N0F0S0	[ 63 107 17 23 0]
ITYGETGGNSPVQEFTVPGSK		2	MPI_CDG_Replicate2	1879.58	2167.05	1084.53	2167.04	1084.53	0.0027	13.303	6.443	0.9997	0	59909.6	1.145	FINC_HUMAN	Fibronectin	0	H0N0F0S0	[ 95 146 24 34 0]
IYTSPTWSAFVTDSSWSAR		2	MPI_CDG_Replicate2	2509.41	2161.01	1081.51	2161.01	1081.51	0.0016	31.463	9.593	1	0	101367	1.1852	LG3BP_HUMAN	Galectin-3-binding protein	0	H0N0F0S0	[ 99 140 24 31 0]
KAADDTWEPFASGK		2	MPI_CDG_Replicate2	1581.48	1521.71	761.864	1521.71	761.862	0.0013	16.984	0	0.9995	0	214560	0.9676	TTHY_HUMAN	Transthyretin	0	H0N0F0S0	[68 99 17 23 0]
KEAEGTEEGGEEEDDEEMDPQTIDSLIELSTK		3	MPI_CDG_Replicate2	2481.92	3552.54	1185.19	3552.53	1185.18	0.0018	36.83	0	1	0	5023.75	1.07	VGF_HUMAN	Neurosecretory protein VGF	0	H0N0F0S0	[144 229 35 67 1]
KLSENTDFLAPGVSSFTDSNQQESITK		3	MPI_CDG_Replicate2	2067.96	2942.41	981.811	2942.41	981.812	0.0012	26.023	10.373	1	0	113592	1.0266	SPRL1_HUMAN	SPARC-like protein 1	0	H0N0F0S0	[126 199 33 48 0]
KQELSEAEQATR		2	MPI_CDG_Replicate2	816.934	1388.69	695.352	1388.69	695.352	0.0001	13.541	7.764	0.992	0	62623.4	0.9373	CO3_HUMAN	Complement C3	0	H0N0F0S0	[56 96 18 23 0]
KVPQVSTPTLVEVSR		1	MPI_CDG_Replicate2	1704.08	1638.93	1639.94	1638.93	1639.94	0	22.909	10.427	1	0	175180	1.0834	ALBU_HUMAN	Serum albumin	0	H0N0F0S0	[ 72 126 20 23 0]
KVPQVSTPTLVEVSR		2	MPI_CDG_Replicate2	1702.25	1638.93	820.475	1638.93	820.472	0.0022	20.88	9.85	1	0	2.71328e+06	1.0464	ALBU_HUMAN	Serum albumin	0	H0N0F0S0	[ 72 126 20 23 0]
LAAAVSNFGYDLYR		2	MPI_CDG_Replicate2	2124.68	1558.78	780.396	1558.78	780.396	0.0001	14.16	0	0.9954	0	252696	1.0287	PEDF_HUMAN	Pigment epithelium-derived factor	0	H0N0F0S0	[ 72 106 18 21 0]
LDFTGNLIEDIEDGTFSK		2	MPI_CDG_Replicate2	2943.13	2012.96	1007.49	2012.96	1007.49	0.0011	14.446	9.291	0.9988	0	43166.9	1.1445	MIME_HUMAN	Mimecan	0	H0N0F0S0	[ 89 136 20 33 0]
LESEETMVLEAHDAQGDVPVTVTVHDFPGK		3	MPI_CDG_Replicate2	2141.15	3249.55	1084.19	3249.55	1084.19	0.0005	25.531	8.689	1	0	36373.1	1.0812	CO3_HUMAN	Complement C3	0	H0N0F0S0	[141 220 36 50 1]
LFDSDPITVTVPVEVSR		2	MPI_CDG_Replicate2	2353.75	1872.98	937.498	1872.98	937.499	0.0008	34.864	7.821	1	0	1.70995e+06	1.083	CLUS_HUMAN	Clusterin	0	H0N0F0S0	[ 84 136 20 28 0]
LGEHNIDVLEGNEQFINAAK		2	MPI_CDG_Replicate2	1996.6	2210.1	1106.06	2210.1	1106.06	0.0003	31.745	10.596	1	0	277160	1.2327	TRYP_PIG	Trypsin	0	H0N0F0S0	[ 96 151 27 33 0]
LGEHNIDVLEGNEQFINAAK		3	MPI_CDG_Replicate2	1992.94	2210.1	737.708	2210.1	737.706	0.0022	17.837	9.925	1	0	3.40112e+06	0.9097	TRYP_PIG	Trypsin	0	H0N0F0S0	[ 96 151 27 33 0]
LHLETDSLALVALGALDTALYAAGSK		3	MPI_CDG_Replicate2	3620.75	2612.4	871.807	2612.41	871.809	0.0021	20.087	8.341	1	0	3611.71	0.9823	CO4B_HUMAN	Complement C4-B	0	H0N0F0S0	[117 193 29 38 0]
LHTEAQIQEEGTVVELTGR		2	MPI_CDG_Replicate2	1757.11	2109.07	1055.54	2109.07	1055.54	0.0017	29.894	11.717	1	0	15984.9	1.1583	A2MG_HUMAN	Alpha-2-macroglobulin	0	H0N0F0S0	[ 89 148 26 33 0]
LHTEAQIQEEGTVVELTGR		3	MPI_CDG_Replicate2	1755.29	2109.07	704.032	2109.07	704.031	0.0013	20.353	10.924	0.9999	0	137510	0.8997	A2MG_HUMAN	Alpha-2-macroglobulin	0	H0N0F0S0	[ 89 148 26 33 0]
LLDLITWELEPDGALDR		2	MPI_CDG_Replicate2	2882.74	1968.02	985.017	1968.02	985.017	0.0004	32.298	9.513	1	0	739899	1.143	DKK3_HUMAN	Dickkopf-related protein 3	0	H0N0F0S0	[ 89 141 21 29 0]
LLLQQVSLPELPGEYSMK		2	MPI_CDG_Replicate2	2646.68	2044.09	1023.05	2044.09	1023.05	0.0006	19.357	6.29	1	0	120370	1.1646	A2MG_HUMAN	Alpha-2-macroglobulin	0	H0N0F0S0	[ 93 153 21 28 1]
LLNNWDVCADMVGTFTDTEDPAK	8C(57.0215)	2	MPI_CDG_Replicate2	2540.53	2611.14	1306.58	2611.16	1306.59	0.0063	34.239	10.942	1	0	65645.7	1.3053	RET4_HUMAN	Retinol-binding protein 4	0	H0N0F0S0	[112 170 28 40 2]
LLQDEFPGIPSPLDAAVECHR	19C(57.0215)	3	MPI_CDG_Replicate2	2463.6	2363.16	788.728	2363.16	788.727	0.001	22.308	11.944	1	0	100671	0.9766	HEMO_HUMAN	Hemopexin	0	H0N0F0S0	[104 162 28 33 1]
LQHLENELTHDIITK		2	MPI_CDG_Replicate2	1744.31	1802.95	902.482	1802.95	902.484	0.0015	15.962	7.084	0.9988	0	92632.7	1.087	A1AT_HUMAN	Alpha-1-antitrypsin	0	H0N0F0S0	[ 79 130 22 26 0]
LTYAYFAGGDAGDAFDGFDFGDDPSDK		2	MPI_CDG_Replicate2	2580.8	2833.18	1417.6	2833.17	1417.59	0.0086	44.505	0	1	0	61560.7	1.3221	FIBG_HUMAN	Fibrinogen gamma chain	0	H0N0F0S0	[128 168 28 46 0]
LVGGPMDASVEEEGVR		2	MPI_CDG_Replicate2	1586.96	1643.78	822.899	1643.78	822.898	0.0007	21.198	6.625	1	0	960042	1.0818	CYTC_HUMAN	Cystatin-C	0	H0N0F0S0	[ 68 113 19 26 1]
LVGGPMDASVEEEGVR	6M(15.9949)	2	MPI_CDG_Replicate2	1314.4	1659.78	830.896	1659.78	830.896	0.0004	20.894	11.775	1	0	229404	1.023	CYTC_HUMAN	Cystatin-C	0	H0N0F0S0	[ 68 113 19 27 1]
LVGGPMDASVEEEGVRR		2	MPI_CDG_Replicate2	1457.08	1799.89	900.95	1799.88	900.949	0.0009	14.667	10.596	0.9896	0	296088	1.1635	CYTC_HUMAN	Cystatin-C	0	H0N0F0S0	[ 74 125 23 27 1]
LVGGPMDASVEEEGVRR	6M(15.9949)	2	MPI_CDG_Replicate2	1226.71	1815.87	908.944	1815.88	908.947	0.0028	15.646	11.923	0.9865	0	59574.9	1.1365	CYTC_HUMAN	Cystatin-C	0	H0N0F0S0	[ 74 125 23 28 1]
LVNEVTEFAK		1	MPI_CDG_Replicate2	1601.57	1148.61	1149.61	1148.61	1149.62	0.0003	19.166	12.05	1	0	178612	1.285	ALBU_HUMAN	Serum albumin	0	H0N0F0S0	[52 84 12 17 0]
LVRPEVDVMCTAFHDNEETFLK	10C(57.0215)	2	MPI_CDG_Replicate2	2256.57	2649.26	1325.63	2649.26	1325.64	0.0008	55.082	8.698	1	0	207838	1.3103	ALBU_HUMAN	Serum albumin	0	H0N0F0S0	[116 180 30 37 2]
LVRPEVDVMCTAFHDNEETFLK	10C(57.0215)	3	MPI_CDG_Replicate2	2254.74	2649.26	884.094	2649.26	884.093	0.0016	16.819	4.758	1	0	1.80773e+06	1.0262	ALBU_HUMAN	Serum albumin	0	H0N0F0S0	[116 180 30 37 2]
LVRPEVDVMCTAFHDNEETFLK	10C(57.0215), 9M(15.9949)	3	MPI_CDG_Replicate2	1980.13	2665.25	889.425	2665.25	889.424	0.0006	14.081	6.093	0.996	0	150410	0.9727	ALBU_HUMAN	Serum albumin	0	H0N0F0S0	[116 180 30 38 2]
LYGSEAFATDFQDSAAAK		2	MPI_CDG_Replicate2	1925.24	1890.86	946.438	1890.86	946.439	0.0009	13.711	0	0.9971	0	221909	1.1215	AACT_HUMAN	Alpha-1-antichymotrypsin	0	H0N0F0S0	[ 84 122 20 30 0]
LYHSEAFTVNFGDTEEAK		2	MPI_CDG_Replicate2	1863.11	2056.95	1029.48	2056.94	1029.48	0.0041	21.743	9.439	1	0	26964.2	1.1778	A1AT_HUMAN	Alpha-1-antitrypsin	0	H0N0F0S0	[ 92 132 22 32 0]
MCPQLQQYEMHGPEGLR	2C(57.0215)	3	MPI_CDG_Replicate2	1762.61	2072.92	691.982	2072.92	691.982	0.0003	14.848	0	0.9972	0	111428	0.8998	A2MG_HUMAN	Alpha-2-macroglobulin	0	H0N0F0S0	[ 87 136 26 27 3]
MFTTAPDQVDKEDEDFQESNK		2	MPI_CDG_Replicate2	1526.58	2473.05	1237.53	2473.06	1237.54	0.0032	20.094	10.842	0.9951	1	0	1.2256	CERU_HUMAN	Ceruloplasmin	0	H0N0F0S0	[104 156 26 42 1]
MPCAEDYLSVVLNQLCVLHEK	16C(57.0215), 1M(15.9949), 3C(57.0215)	3	MPI_CDG_Replicate2	3046.43	2533.2	845.408	2533.2	845.408	0.0002	15.295	0	0.998	0	138372	1.0277	ALBU_HUMAN	Serum albumin	0	H0N0F0S0	[109 176 28 35 3]
MPCAEDYLSVVLNQLCVLHEK	16C(57.0215), 3C(57.0215)	3	MPI_CDG_Replicate2	3150.48	2517.21	840.078	2517.21	840.076	0.0017	16.453	7.508	0.9995	0	475803	1.0325	ALBU_HUMAN	Serum albumin	0	H0N0F0S0	[109 176 28 34 3]
MQEDEFDQGNQEQEDNSNAEMEEENASNVNK		3	MPI_CDG_Replicate2	1341.84	3601.39	1201.47	3601.4	1201.47	0.0033	23.472	0	1	0	22381.5	1.0382	SPRL1_HUMAN	SPARC-like protein 1	0	H0N0F0S0	[140 212 42 66 2]
MTQIMFETFNTPAMYVAIQAVLSLYASGR	1M(15.9949)	3	MPI_CDG_Replicate2	3801.01	3268.6	1090.54	3268.6	1090.54	0.0002	14.515	13.16	0.999	0	0	1.1083	ACTB_HUMAN	Actin, cytoplasmic 1	0	H0N0F0S0	[147 229 35 43 3]
MYLGYEYVTAIR		2	MPI_CDG_Replicate2	2227.25	1477.73	739.872	1477.73	739.871	0.0006	18.47	9.203	1	0	1.55561e+06	0.9977	TRFE_HUMAN	Serotransferrin	0	H0N0F0S0	[ 69 103 15 19 1]
MYLGYEYVTAIR	1M(15.9949)	2	MPI_CDG_Replicate2	2053.35	1493.73	747.87	1493.72	747.868	0.0015	16.007	9.656	1	0	221747	0.9936	TRFE_HUMAN	Serotransferrin	0	H0N0F0S0	[ 69 103 15 20 1]
NIPTVNENLENYYLEVNQLEK		2	MPI_CDG_Replicate2	2485.59	2535.25	1268.63	2535.25	1268.63	0.0004	16.482	0	0.9989	0	8469.86	1.2163	LUM_HUMAN	Lumican	0	H0N0F0S0	[112 174 28 39 0]
NNEGTYYSPNYNPQSR		2	MPI_CDG_Replicate2	1217.57	1902.81	952.413	1902.81	952.414	0.0014	15.558	0	0.9992	0	93622	1.0563	CERU_HUMAN	Ceruloplasmin	0	H0N0F0S0	[ 81 114 24 30 0]
NPCQDPYILTPENR	3C(57.0215)	2	MPI_CDG_Replicate2	1588.8	1715.79	858.903	1715.79	858.904	0.001	19.88	9.144	1	0	149434	1.0439	FBLN3_HUMAN	EGF-containing fibulin-like extracellular matrix protein 1	0	H0N0F0S0	[ 73 113 21 25 1]
NSDPALGLDDDPDAPAAQLAR		2	MPI_CDG_Replicate2	1866.76	2120.99	1061.5	2121	1061.51	0.0016	23.983	7.066	1	0	45605.1	1.1642	PCS1N_HUMAN	ProSAAS	0	H0N0F0S0	[ 88 140 26 35 0]
NTEILTGSWSDQTYPEGTQAIYK		2	MPI_CDG_Replicate2	2097.25	2601.22	1301.62	2601.22	1301.62	0.0012	30.507	8.252	1	0	16464.5	1.3038	CFAH_HUMAN	Complement factor H	0	H0N0F0S0	[115 172 28 41 0]
NTFAEVTGLSPGVTYYFK		2	MPI_CDG_Replicate2	2485.59	1992.98	997.497	1992.98	997.499	0.0019	15.485	10.804	0.9979	0	58321.2	1.1319	FINC_HUMAN	Fibronectin	0	H0N0F0S0	[ 94 136 20 28 0]
NYGVVDPDDLYDVYCYAEDLNGELFLGDPPEK	15C(57.0215)	3	MPI_CDG_Replicate2	3212.51	3693.63	1232.22	3693.63	1232.22	0.0012	16.065	10.751	0.9855	0	0	1.1094	PGCB_HUMAN	Brevican core protein	0	H0N0F0S0	[166 236 36 58 1]
QALNEHFQSILQTLEEQVSGER		3	MPI_CDG_Replicate2	2904.68	2555.26	852.76	2555.26	852.761	0.0014	26.335	9.946	1	0	141239	0.9718	APLP1_HUMAN	Amyloid-like protein 1	0	H0N0F0S0	[109 174 32 39 0]
QALNEHFQSILQTLEEQVSGER	1Q(-17.0265)	2	MPI_CDG_Replicate2	3199.75	2538.24	1270.13	2538.23	1270.12	0.0006	41.538	14.291	1	0	9513.04	1.2818	APLP1_HUMAN	Amyloid-like protein 1	0	H0N0F0S0	[109 171 31 39 0]
QALNEHFQSILQTLEEQVSGER	1Q(-17.0265)	3	MPI_CDG_Replicate2	3201.57	2538.24	847.089	2538.23	847.086	0.0033	25.604	6.994	1	0	20382.6	1.0192	APLP1_HUMAN	Amyloid-like protein 1	0	H0N0F0S0	[109 171 31 39 0]
QCDQFVAEYEPVLIEILVEVMDPSFVCLK	27C(57.0215), 2C(57.0215)	3	MPI_CDG_Replicate2	3817.42	3469.68	1157.57	3469.69	1157.57	0.0012	32.889	23.175	1	0	20432.6	1.1015	SAP_HUMAN	Prosaposin	0	H0N0F0S0	[157 244 34 48 3]
QDSLSSQNQLGVLPLSWDIPELVNMGQWK		3	MPI_CDG_Replicate2	3339.06	3281.65	1094.89	3281.64	1094.89	0.0038	20.849	14.903	1	0	49441.3	1.0345	CO3_HUMAN	Complement C3	0	H0N0F0S0	[146 228 38 46 1]
QDSLSSQNQLGVLPLSWDIPELVNMGQWK	1Q(-17.0265)	3	MPI_CDG_Replicate2	3502.18	3264.6	1089.21	3264.61	1089.21	0.0036	18.566	11.546	1	0	19448.2	1.0336	CO3_HUMAN	Complement C3	0	H0N0F0S0	[146 225 37 46 1]
QFSFPLSSEPFQGSYK		2	MPI_CDG_Replicate2	2351.92	1847.87	924.944	1847.87	924.944	0.0001	19.168	8.859	1	0	196265	1.0916	A2MG_HUMAN	Alpha-2-macroglobulin	0	H0N0F0S0	[ 87 121 19 26 0]
QGFEPPSFVGWFLGWDDDYWSVDPLDR		2	MPI_CDG_Replicate2	3675.72	3229.43	1615.72	3229.45	1615.73	0.0065	51.756	8.74	1	0	43271.8	1.4544	GELS_HUMAN	Gelsolin	0	H0N0F0S0	[154 200 34 44 0]
QGFEPPSFVGWFLGWDDDYWSVDPLDR		3	MPI_CDG_Replicate2	3675.72	3229.45	1077.49	3229.45	1077.49	0.0001	33.638	9.176	1	0	53984	1.0343	GELS_HUMAN	Gelsolin	0	H0N0F0S0	[154 200 34 44 0]
QGFEPPSFVGWFLGWDDDYWSVDPLDR	1Q(-17.0265)	2	MPI_CDG_Replicate2	3804.66	3212.41	1607.21	3212.42	1607.22	0.0022	41.569	7.403	1	0	33109.6	1.4367	GELS_HUMAN	Gelsolin	0	H0N0F0S0	[154 197 33 44 0]
QGFEPPSFVGWFLGWDDDYWSVDPLDR	1Q(-17.0265)	3	MPI_CDG_Replicate2	3804.66	3212.42	1071.81	3212.42	1071.81	0.0001	15.916	6.739	0.999	0	0	1.0264	GELS_HUMAN	Gelsolin	0	H0N0F0S0	[154 197 33 44 0]
QGPVNLLSDPEQGVEVTGQYER		2	MPI_CDG_Replicate2	2084.42	2414.16	1208.09	2414.17	1208.09	0.0055	21.007	9.399	1	0	13890	1.2278	ITIH4_HUMAN	Inter-alpha-trypsin inhibitor heavy chain H4	0	H0N0F0S0	[103 163 29 38 0]
QHMDSDSSPSSSSTYCNQMMR	16C(57.0215)	2	MPI_CDG_Replicate2	1171.8	2434.92	1218.47	2434.92	1218.47	0.0013	31.805	23.499	1	0	19306.9	1.189	RNAS1_HUMAN	Ribonuclease pancreatic	0	H0N0F0S0	[ 93 146 30 39 4]
QHMDSDSSPSSSSTYCNQMMR	16C(57.0215)	3	MPI_CDG_Replicate2	1164.48	2434.92	812.648	2434.92	812.649	0.0006	32.377	26.299	1	0	631657	0.8897	RNAS1_HUMAN	Ribonuclease pancreatic	0	H0N0F0S0	[ 93 146 30 39 4]
QHMDSDSSPSSSSTYCNQMMR	16C(57.0215), 19M(15.9949)	3	MPI_CDG_Replicate2	976.116	2450.91	817.979	2450.92	817.98	0.0018	19.217	19.217	1	0	11640.9	0.8939	RNAS1_HUMAN	Ribonuclease pancreatic	0	H0N0F0S0	[ 93 146 30 40 4]
QHMDSDSSPSSSSTYCNQMMR	16C(57.0215), 1Q(-17.0265)	2	MPI_CDG_Replicate2	1329.04	2417.9	1209.96	2417.9	1209.96	0.0011	39.684	0	1	0	53668.5	1.1732	RNAS1_HUMAN	Ribonuclease pancreatic	0	H0N0F0S0	[ 93 143 29 39 4]
QHMDSDSSPSSSSTYCNQMMR	16C(57.0215), 1Q(-17.0265)	3	MPI_CDG_Replicate2	1334.53	2417.9	806.973	2417.9	806.973	0	36.275	0	1	0	99740.7	0.8848	RNAS1_HUMAN	Ribonuclease pancreatic	0	H0N0F0S0	[ 93 143 29 39 4]
QHMDSDSSPSSSSTYCNQMMR	16C(57.0215), 3M(15.9949)	3	MPI_CDG_Replicate2	1100.41	2450.92	817.981	2450.92	817.98	0.0001	14.593	0	0.9996	0	28162.6	0.8972	RNAS1_HUMAN	Ribonuclease pancreatic	0	H0N0F0S0	[ 93 146 30 40 4]
QIVAGVNYFLDVELGR		2	MPI_CDG_Replicate2	2719.93	1791.95	896.983	1791.95	896.983	0	18.339	6.189	1	0	348169	1.0999	CYTC_HUMAN	Cystatin-C	0	H0N0F0S0	[ 82 129 21 24 0]
QIVAGVNYFLDVELGR	1Q(-17.0265)	2	MPI_CDG_Replicate2	3228.9	1774.93	888.474	1774.93	888.47	0.0044	28.359	8.441	1	0	125984	1.1097	CYTC_HUMAN	Cystatin-C	0	H0N0F0S0	[ 82 126 20 24 0]
QKPDGVFQEDAPVIHQEMIGGLR	1Q(-17.0265)	3	MPI_CDG_Replicate2	2192.42	2546.26	849.761	2546.26	849.76	0.0009	31.547	10.582	1	0	120200	0.9516	CO3_HUMAN	Complement C3	0	H0N0F0S0	[112 175 31 35 1]
QMSYGFLFPPYLSSSPEAK		2	MPI_CDG_Replicate2	2716.26	2148.03	1075.02	2148.02	1075.02	0.0021	13.264	13.264	0.9911	0	48589.7	1.2287	ENPP2_HUMAN	Ectonucleotide pyrophosphatase/phosphodiesterase family member 2	0	H0N0F0S0	[101 145 21 29 1]
QNCELFEQLGEYK	1Q(-17.0265), 3C(57.0215)	2	MPI_CDG_Replicate2	2287.74	1639.72	820.867	1639.72	820.867	0.0004	13.625	0	0.9969	0	5206362	1.042	ALBU_HUMAN	Serum albumin	0	H0N0F0S0	[ 72 105 17 25 1]
QNCELFEQLGEYK	3C(57.0215)	2	MPI_CDG_Replicate2	2036.88	1656.75	829.383	1656.75	829.38	0.0032	13.295	7.925	0.9601	0	13778732	1.0403	ALBU_HUMAN	Serum albumin	0	H0N0F0S0	[ 72 108 18 25 1]
QPNCDDPETEEAALVAIDYINQNLPWGYK	1Q(-17.0265), 4C(57.0215)	3	MPI_CDG_Replicate2	3413.38	3345.5	1116.17	3345.51	1116.18	0.0038	27.616	0	1	0	0	1.0381	FETUA_HUMAN	Alpha-2-HS-glycoprotein	0	H0N0F0S0	[148 216 36 51 1]
QPNCDDPETEEAALVAIDYINQNLPWGYK	4C(57.0215)	3	MPI_CDG_Replicate2	3223.44	3362.53	1121.85	3362.54	1121.85	0.0032	18.61	7.508	0.9999	0	38536.1	1.2292	FETUA_HUMAN	Alpha-2-HS-glycoprotein	0	H0N0F0S0	[148 219 37 51 1]
QRPPDLDTSSNAVDLLFFTDESGDSR		3	MPI_CDG_Replicate2	2509.41	2881.34	961.452	2881.34	961.453	0.0003	42.413	9.582	1	0	89097	0.9861	C1R_HUMAN	Complement C1r subcomponent	0	H0N0F0S0	[122 188 34 47 0]
QTQVSVLPEGGETPLFK		2	MPI_CDG_Replicate2	2148.47	1828.96	915.487	1828.96	915.486	0.0011	21.757	9.109	1	0	274941	1.0572	GELS_HUMAN	Gelsolin	0	H0N0F0S0	[ 82 132 20 27 0]
RHPDYSVVLLLR		2	MPI_CDG_Replicate2	2075.26	1466.84	734.426	1466.84	734.425	0.0005	14.564	9.847	0.9992	0	193066	1.0149	ALBU_HUMAN	Serum albumin	0	H0N0F0S0	[ 67 110 20 17 0]
RIPIEDGSGEVVLSR		2	MPI_CDG_Replicate2	1649.18	1625.87	813.94	1625.87	813.944	0.0038	23.212	9.028	1	0	48308.1	1.0502	CO3_HUMAN	Complement C3	0	H0N0F0S0	[ 69 119 21 24 0]
RLDFTGNLIEDIEDGTFSK		3	MPI_CDG_Replicate2	2767.48	2169.06	724.028	2169.06	724.027	0.0007	17.244	6.88	0.9993	0	69211	0.9077	MIME_HUMAN	Mimecan	0	H0N0F0S0	[ 95 148 24 34 0]
RMPCAEDYLSVVLNQLCVLHEK	17C(57.0215), 4C(57.0215)	3	MPI_CDG_Replicate2	3006.34	2673.31	892.11	2673.31	892.11	0.0003	16.752	5.647	1	0	28330.9	1.0884	ALBU_HUMAN	Serum albumin	0	H0N0F0S0	[115 188 32 35 3]
RMPCAEDYLSVVLNQLCVLHEK	17C(57.0215), 4C(57.0215)	4	MPI_CDG_Replicate2	2997.22	2673.31	669.334	2673.31	669.334	0.0003	13.12	7.161	1	0	279045	0.9271	ALBU_HUMAN	Serum albumin	0	H0N0F0S0	[115 188 32 35 3]
RPCFSALEVDETYVPK	3C(57.0215)	2	MPI_CDG_Replicate2	1961.82	1909.92	955.969	1909.92	955.969	0.0008	27.44	10.019	1	0	2905580	1.1134	ALBU_HUMAN	Serum albumin	0	H0N0F0S0	[ 85 131 21 27 1]
RPEDQELESLSAIEAELEK		3	MPI_CDG_Replicate2	2456.27	2185.08	729.366	2185.07	729.366	0.0009	16.01	8.52	0.9999	0	129411	0.884	CMGA_HUMAN	Chromogranin-A	0	H0N0F0S0	[ 92 152 24 37 0]
RPGGEPSPEGTTGQSYNQYSQR		3	MPI_CDG_Replicate2	1052.92	2395.07	799.366	2395.08	799.367	0.0013	14.869	9.09	0.9832	0	155734	0.9017	FINC_HUMAN	Fibronectin	0	H0N0F0S0	[ 99 150 32 38 0]
RTVAAPSVFIFPPSDEQLK		3	MPI_CDG_Replicate2	2284.08	2101.12	701.381	2101.12	701.381	0.0007	13.698	6.335	0.9911	0	1.56496e+06	0.8702	IGKC_HUMAN	Immunoglobulin kappa constant	0	H0N0F0S0	[ 97 152 24 28 0]
RYTIAALLSPYSYSTTAVVTNPK		3	MPI_CDG_Replicate2	2502.09	2515.33	839.451	2515.33	839.451	0.0001	23.383	9.269	1	0	231320	0.9753	TTHY_HUMAN	Transthyretin	0	H0N0F0S0	[115 182 28 35 0]
RYTIAALLSPYSYSTTAVVTNPKE		2	MPI_CDG_Replicate2	2503.92	2644.37	1323.19	2644.37	1323.19	0.0031	31.754	10.032	1	0	0	1.3704	TTHY_HUMAN	Transthyretin	0	H0N0F0S0	[120 189 29 38 0]
RYTIAALLSPYSYSTTAVVTNPKE		3	MPI_CDG_Replicate2	2500.26	2644.38	882.466	2644.37	882.466	0.0002	25.775	6.675	1	0	880790	0.9658	TTHY_HUMAN	Transthyretin	0	H0N0F0S0	[120 189 29 38 0]
SAEFPDFYDSEEPVSTHQEAENEK		3	MPI_CDG_Replicate2	1822.88	2784.17	929.063	2784.17	929.063	0	16.545	9.307	0.9949	0	274972	0.9596	SCG1_HUMAN	Secretogranin-1	0	H0N0F0S0	[120 169 29 48 0]
SAGWNIPIGLLYCDLPEPR	13C(57.0215)	2	MPI_CDG_Replicate2	2968.02	2170.08	1086.05	2170.09	1086.05	0.0017	34.402	0	1	0	422455	1.1779	TRFE_HUMAN	Serotransferrin	0	H0N0F0S0	[ 99 151 25 28 1]
SAGWNIPIGLLYCDLPEPR	13C(57.0215)	3	MPI_CDG_Replicate2	2969.84	2170.09	724.369	2170.09	724.37	0.0008	14.13	0	0.9961	0	160116	0.9871	TRFE_HUMAN	Serotransferrin	0	H0N0F0S0	[ 99 151 25 28 1]
SALLYDSLQTESVPFEGLLSEGNTIR		2	MPI_CDG_Replicate2	2906.51	2838.43	1420.22	2838.43	1420.22	0.0006	26.729	10.458	1	0	13623.6	1.396	SE6L1_HUMAN	Seizure 6-like protein	0	H0N0F0S0	[125 199 31 44 0]
SDTSLEMTMGNALFLDGSLELLESFSADIK		3	MPI_CDG_Replicate2	3797.36	3233.54	1078.85	3233.54	1078.85	0.002	17.579	10.37	0.995	0	4763.87	1.1368	CBG_HUMAN	Corticosteroid-binding globulin	0	H0N0F0S0	[140 224 32 51 2]
SEFVVPDLELPSWLTTGNYR		2	MPI_CDG_Replicate2	3040.96	2322.15	1162.08	2322.15	1162.08	0.0015	24.387	7.619	1	0	45649.2	1.2134	SAP3_HUMAN	Ganglioside GM2 activator	0	H0N0F0S0	[107 159 25 33 0]
SELEEQLTPVAEETR		2	MPI_CDG_Replicate2	1649.18	1729.84	865.925	1729.84	865.926	0.0003	30.056	7.822	1	0	2.40347e+06	1.0437	APOE_HUMAN	Apolipoprotein E	0	H0N0F0S0	[ 72 119 19 30 0]
SGAGTEDSACIPWAYYSTVDQVK	10C(57.0215)	2	MPI_CDG_Replicate2	2263.9	2504.12	1253.07	2504.12	1253.07	0.0029	21.79	7.833	1	0	54123.5	1.2784	CERU_HUMAN	Ceruloplasmin	0	H0N0F0S0	[109 161 27 39 1]
SGNTFRPEVHLLPPPSEELALNELVTLTCLAR	29C(57.0215)	4	MPI_CDG_Replicate2	3181.5	3572.88	894.226	3572.87	894.224	0.0024	29.654	9.298	1	0	37951.2	0.9594	IGHA1_HUMAN	Immunoglobulin heavy constant alpha 1	0	H0N0F0S0	[158 257 43 49 1]
SGSDEVQVGQQR		2	MPI_CDG_Replicate2	742.045	1288.6	645.309	1288.6	645.308	0.0018	13.524	0	0.997	0	173668	0.8965	CO3_HUMAN	Complement C3	0	H0N0F0S0	[50 84 18 22 0]
SGTASVVCLLNNFYPR	8C(57.0215)	2	MPI_CDG_Replicate2	2703.46	1796.89	899.453	1796.89	899.451	0.0018	22.22	11.65	1	0	249516	1.0939	IGKC_HUMAN	Immunoglobulin kappa constant	0	H0N0F0S0	[ 79 124 22 24 1]
SHCIAEVENDEMPADLPSLAADFVESK	12M(15.9949), 3C(57.0215)	2	MPI_CDG_Replicate2	2480.09	2989.33	1495.67	2989.33	1495.67	0.0008	49.642	6.988	1	0	42604.1	1.3929	ALBU_HUMAN	Serum albumin	0	H0N0F0S0	[126 196 32 48 2]
SHCIAEVENDEMPADLPSLAADFVESK	12M(15.9949), 3C(57.0215)	3	MPI_CDG_Replicate2	2474.6	2989.33	997.452	2989.33	997.451	0.0006	40.863	9.402	1	0	3769948	1.0118	ALBU_HUMAN	Serum albumin	0	H0N0F0S0	[126 196 32 48 2]
SHCIAEVENDEMPADLPSLAADFVESK	3C(57.0215)	2	MPI_CDG_Replicate2	2670.46	2973.34	1487.68	2973.34	1487.68	0.0001	75.954	7.207	1	0	535489	1.3937	ALBU_HUMAN	Serum albumin	0	H0N0F0S0	[126 196 32 47 2]
SHCIAEVENDEMPADLPSLAADFVESK	3C(57.0215)	3	MPI_CDG_Replicate2	2326.26	2973.35	992.123	2973.34	992.12	0.0031	27.999	7.66	1	0	32634.8	1.0059	ALBU_HUMAN	Serum albumin	0	H0N0F0S0	[126 196 32 47 2]
SNLDEDIIAEENIVSR		2	MPI_CDG_Replicate2	2111.88	1815.88	908.948	1815.88	908.95	0.0018	22.086	8.327	1	0	418741	1.0825	CO3_HUMAN	Complement C3	0	H0N0F0S0	[ 75 125 21 31 0]
SPHWGSTYSVSVVETDYDQYALLYSQGSK		2	MPI_CDG_Replicate2	2452.6	3266.51	1634.26	3266.5	1634.26	0.0003	35.814	9.404	1	0	4209.61	1.4654	PTGDS_HUMAN	Prostaglandin-H2 D-isomerase	0	H0N0F0S0	[147 211 35 50 0]
SPHWGSTYSVSVVETDYDQYALLYSQGSK		3	MPI_CDG_Replicate2	2447.1	3266.5	1089.84	3266.5	1089.84	0.0012	22.427	7.925	1	0	4.67842e+06	1.0403	PTGDS_HUMAN	Prostaglandin-H2 D-isomerase	0	H0N0F0S0	[147 211 35 50 0]
SPHWGSTYSVSVVETDYDQYALLYSQGSK		4	MPI_CDG_Replicate2	2450.77	3266.51	817.635	3266.5	817.633	0.0016	18.394	11.624	1	0	251234	0.9744	PTGDS_HUMAN	Prostaglandin-H2 D-isomerase	0	H0N0F0S0	[147 211 35 50 0]
SQETGDLDVGGLQETDK		2	MPI_CDG_Replicate2	1440.6	1790.82	896.415	1790.82	896.416	0.0002	16.434	9.59	0.9983	0	471618	1.0543	FBLN1_HUMAN	Fibulin-1	0	H0N0F0S0	[ 72 118 20 33 0]
SQREDEEEEEGENYQK		2	MPI_CDG_Replicate2	681.564	1997.8	999.91	1997.81	999.912	0.0019	23.919	9.773	1	1	75608.9	1.0627	SCG1_HUMAN	Secretogranin-1	0	H0N0F0S0	[ 79 119 23 38 0]
SSNNPHSPIVEEFQVPYNK		3	MPI_CDG_Replicate2	1875.92	2185.04	729.355	2185.04	729.355	0	14.805	0	0.9918	0	75453.2	0.9	C1S_HUMAN	Complement C1s subcomponent	0	H0N0F0S0	[ 97 144 26 32 0]
STQDTVIALDALSAYWIASHTTEER		3	MPI_CDG_Replicate2	2993.56	2777.35	926.792	2777.35	926.791	0.0007	30.604	10.279	1	0	140195	1.1827	CO4B_HUMAN	Complement C4-B	0	H0N0F0S0	[121 188 32 43 0]
SVPSDIFQIQATTIYANTINTFR		3	MPI_CDG_Replicate2	2997.22	2599.32	867.449	2599.33	867.45	0.0013	14.402	7.299	0.9889	0	21485.8	1.0762	FBLN3_HUMAN	EGF-containing fibulin-like extracellular matrix protein 1	0	H0N0F0S0	[117 182 30 37 0]
SVQGELGWIASPLEGGWEEVSIMDEK		2	MPI_CDG_Replicate2	3055.54	2845.35	1423.68	2845.35	1423.68	0.0014	32.025	12.251	1	0	21518.2	1.362	EPHA4_HUMAN	Ephrin type-A receptor 4	0	H0N0F0S0	[126 192 30 43 1]
SVVAPATDGGLNLTSTFLR		2	MPI_CDG_Replicate2	2450.77	1918.02	960.019	1918.02	960.015	0.0036	23.099	12.018	1	0	68069.8	1.1219	PTGDS_HUMAN	Prostaglandin-H2 D-isomerase	0	H0N0F0S0	[ 84 139 23 28 0]
SWFEPLVEDMQR		2	MPI_CDG_Replicate2	2480.09	1535.71	768.861	1535.71	768.861	0.0003	14.022	8.102	0.9977	0	588510	0.9979	APOE_HUMAN	Apolipoprotein E	0	H0N0F0S0	[ 69 101 17 21 1]
SWVPHTFESELSDPVELLVAES		2	MPI_CDG_Replicate2	3033.67	2470.19	1236.1	2470.19	1236.1	0.0005	27.299	8.962	1	0	208942	1.253	A1BG_HUMAN	Alpha-1B-glycoprotein	0	H0N0F0S0	[112 167 25 38 0]
SYSCQVTHEGSTVEK	4C(57.0215)	2	MPI_CDG_Replicate2	893.768	1710.74	856.378	1710.75	856.383	0.0048	25.29	8.671	1	0	593146	1.0547	IGLC2_HUMAN	Immunoglobulin lambda constant 2	0	H0N0F0S0	[ 70 110 20 28 1]
TALASGGVLDASGDYR		2	MPI_CDG_Replicate2	1608.9	1551.75	776.884	1551.75	776.884	0.0004	15.03	7.965	0.9977	0	177724	1.0139	B4GA1_HUMAN	Beta-1,4-glucuronyltransferase 1	0	H0N0F0S0	[ 65 105 19 25 0]
TAMDVFVCTYFMPAAQLPELPDVELPTNK	8C(57.0215)	3	MPI_CDG_Replicate2	3174.21	3296.58	1099.87	3296.58	1099.87	0.0004	13.73	7.261	0.9913	0	4585.88	1.0657	VTDB_HUMAN	Vitamin D-binding protein	0	H0N0F0S0	[149 229 33 45 3]
TCVADESAENCDK	11C(57.0215), 2C(57.0215)	1	MPI_CDG_Replicate2	652.332	1497.57	1498.58	1497.57	1498.58	0.0003	25.902	0	1	0	79476.4	0.9707	ALBU_HUMAN	Serum albumin	0	H0N0F0S0	[56 91 17 27 2]
TDGAAPNVAPSDVGGGGGR		2	MPI_CDG_Replicate2	1074.84	1653.77	827.892	1653.77	827.893	0.0008	27.743	8.258	1	0	55359.2	1.0137	CNTN1_HUMAN	Contactin-1	0	H0N0F0S0	[ 66 107 23 27 0]
TDTSHHDQDHPTFNK		2	MPI_CDG_Replicate2	666.947	1778.76	890.386	1778.76	890.388	0.0018	13.197	0	0.9944	0	52825.4	1.0298	A1AT_HUMAN	Alpha-1-antitrypsin	0	H0N0F0S0	[ 74 106 24 28 0]
TEFLSNYLTNVDDITLVPGTLGR		2	MPI_CDG_Replicate2	2908.34	2537.31	1269.66	2537.3	1269.66	0.0059	28.982	11	1	0	32646.7	1.3334	ENPP2_HUMAN	Ectonucleotide pyrophosphatase/phosphodiesterase family member 2	0	H0N0F0S0	[113 180 28 38 0]
TEIDKPSQMQVTDVQDNSISVK		3	MPI_CDG_Replicate2	1601.57	2461.2	821.408	2461.2	821.407	0.001	18.022	9.22	0.9975	0	75206.7	0.8827	FINC_HUMAN	Fibronectin	0	H0N0F0S0	[102 172 28 40 1]
TITLEVEPSDTIENVK		2	MPI_CDG_Replicate2	1963.64	1786.92	894.468	1786.92	894.467	0.0006	16.786	7.678	1	0	234109	1.0984	UBB_HUMAN	Polyubiquitin-B	0	H0N0F0S0	[ 77 130 18 30 0]
TLEIPGNSDPNMIPDGDFNSYVR		2	MPI_CDG_Replicate2	2302.42	2550.18	1276.1	2550.17	1276.09	0.0031	19.074	9.468	1	0	99093.6	1.2536	CO4B_HUMAN	Complement C4-B	0	H0N0F0S0	[110 167 29 39 1]
TLEIPGNSDPNMIPDGDFNSYVR		3	MPI_CDG_Replicate2	2304.25	2550.17	851.063	2550.17	851.064	0.0005	20.162	7.618	1	0	156896	0.9411	CO4B_HUMAN	Complement C4-B	0	H0N0F0S0	[110 167 29 39 1]
TLEIPGNSDPNMIPDGDFNSYVR	12M(15.9949)	2	MPI_CDG_Replicate2	2146.65	2566.17	1284.09	2566.16	1284.09	0.0025	16.099	9.768	1	0	10734	1.2375	CO4B_HUMAN	Complement C4-B	0	H0N0F0S0	[110 167 29 40 1]
TLNQPDSQLQLTTGNGLFLSEGLK		2	MPI_CDG_Replicate2	2456.27	2573.34	1287.68	2573.33	1287.67	0.0021	41.535	10.288	1	0	191277	1.3062	A1AT_HUMAN	Alpha-1-antitrypsin	0	H0N0F0S0	[112 184 30 39 0]
TMLLQPAGSLGSYSYR		2	MPI_CDG_Replicate2	2071.61	1742.86	872.439	1742.87	872.44	0.0011	28.513	9.641	1	0	9599782	1.0977	PTGDS_HUMAN	Prostaglandin-H2 D-isomerase	0	H0N0F0S0	[ 77 122 20 24 1]
TMLLQPAGSLGSYSYR	2M(15.9949)	2	MPI_CDG_Replicate2	1892.39	1758.86	880.437	1758.86	880.438	0.0011	28.792	8.22	1	0	2.93914e+06	1.0739	PTGDS_HUMAN	Prostaglandin-H2 D-isomerase	0	H0N0F0S0	[ 77 122 20 25 1]
TPEVTCVVVDVSHEDPEVK	6C(57.0215)	2	MPI_CDG_Replicate2	1934.4	2138.03	1070.02	2138.02	1070.02	0.0025	32.408	8.355	1	0	170582	1.2402	IGHG1_HUMAN	Immunoglobulin heavy constant gamma 1	0	H0N0F0S0	[ 91 147 23 34 1]
TPSAAYLWVGTGASEAEK		2	MPI_CDG_Replicate2	2003.91	1836.89	919.455	1836.89	919.452	0.0028	18.034	8.953	1	0	303118	1.0946	GELS_HUMAN	Gelsolin	0	H0N0F0S0	[ 82 124 20 28 0]
TQPNLDNCPFHDQPHLK	8C(57.0215)	2	MPI_CDG_Replicate2	1440.6	2059.96	1030.98	2059.95	1030.98	0.0009	16.452	0	0.9991	0	96257.6	1.1427	CYTC_HUMAN	Cystatin-C	0	H0N0F0S0	[ 89 133 27 28 1]
TSESGELHGLTTEEEFVEGIYK		2	MPI_CDG_Replicate2	2265.73	2454.15	1228.08	2454.14	1228.08	0.0027	50.171	12.49	1	0	1.86802e+06	1.2819	TTHY_HUMAN	Transthyretin	0	H0N0F0S0	[107 163 25 41 0]
TSESGELHGLTTEEEFVEGIYK		3	MPI_CDG_Replicate2	2263.9	2454.14	819.055	2454.14	819.055	0.0003	24.088	12.245	1	0	14223102	0.902	TTHY_HUMAN	Transthyretin	0	H0N0F0S0	[107 163 25 41 0]
TSESGELHGLTTEEEFVEGIYKVEIDTK		2	MPI_CDG_Replicate2	2613.72	3139.5	1570.76	3139.51	1570.76	0.0029	77.299	11.436	1	1	140002	1.5201	TTHY_HUMAN	Transthyretin	0	H0N0F0S0	[137 214 32 52 0]
TSESGELHGLTTEEEFVEGIYKVEIDTK		3	MPI_CDG_Replicate2	2611.89	3139.5	1047.51	3139.51	1047.51	0.0016	44.87	11.22	1	1	2.32694e+06	1.0784	TTHY_HUMAN	Transthyretin	0	H0N0F0S0	[137 214 32 52 0]
TTPPMLDSDGSFFLYSK		2	MPI_CDG_Replicate2	2406.85	1904.89	953.452	1904.89	953.451	0.0012	14.003	8.556	0.9974	0	2.42765e+06	1.099	IGHG2_HUMAN	Immunoglobulin heavy constant gamma 2	0	H0N0F0S0	[ 87 128 18 28 1]
TTPPVLDSDGSFFLYSK		2	MPI_CDG_Replicate2	2362.91	1872.91	937.464	1872.91	937.465	0.0007	14.277	8.39	0.9971	0	8.07337e+06	1.0954	IGHG1_HUMAN	Immunoglobulin heavy constant gamma 1	0	H0N0F0S0	[ 87 128 18 28 0]
TTPPVLDSDGSFFLYSR		2	MPI_CDG_Replicate2	2394.05	1900.92	951.467	1900.92	951.467	0.0009	25.996	8.335	1	0	1.85564e+06	1.1103	IGHG4_HUMAN	Immunoglobulin heavy constant gamma 4	0	H0N0F0S0	[ 87 128 20 28 0]
TVAAPSVFIFPPSDEQLK		2	MPI_CDG_Replicate2	2458.1	1945.02	973.516	1945.02	973.517	0.0014	17.811	7.169	1	0	2.38087e+06	1.1328	IGKC_HUMAN	Immunoglobulin kappa constant	0	H0N0F0S0	[ 91 140 20 27 0]
TYIYDHGFPYTDPVGVLYEDGDDTVATR		3	MPI_CDG_Replicate2	2458.1	3178.43	1060.48	3178.44	1060.49	0.0035	26.831	8.054	1	0	8327.19	1.0362	LCAT_HUMAN	Phosphatidylcholine-sterol acyltransferase	0	H0N0F0S0	[144 203 33 49 0]
VAVPYSPAAGVDFELESFSER		2	MPI_CDG_Replicate2	2586.3	2269.1	1135.56	2269.09	1135.55	0.0049	27.974	9.677	1	0	37638.8	1.2212	CBPE_HUMAN	Carboxypeptidase E	0	H0N0F0S0	[103 152 24 34 0]
VDNALQSGNSQESVTEQDSK		2	MPI_CDG_Replicate2	968.798	2134.95	1068.48	2134.96	1068.49	0.0049	16.035	9.25	0.9874	0	26069.4	1.1336	IGKC_HUMAN	Immunoglobulin kappa constant	0	H0N0F0S0	[ 84 138 26 39 0]
VDNALQSGNSQESVTEQDSK		3	MPI_CDG_Replicate2	992.562	2134.96	712.661	2134.96	712.661	0.0003	13.35	8.261	0.9884	0	5370377	0.8692	IGKC_HUMAN	Immunoglobulin kappa constant	0	H0N0F0S0	[ 84 138 26 39 0]
VEAVDADCSPQFSQICSYEIITPDVPFTVDK	16C(57.0215), 8C(57.0215)	3	MPI_CDG_Replicate2	2659.48	3529.62	1177.55	3529.63	1177.55	0.0009	23.74	9.778	1	0	38266.7	1.0709	CSTN1_HUMAN	Calsyntenin-1	0	H0N0F0S0	[155 236 36 54 2]
VEYELSEEGDEPQYLDLPSTATSVNIPDLLPGR		3	MPI_CDG_Replicate2	2776.63	3645.75	1216.26	3645.76	1216.26	0.0022	48.397	6.108	1	0	63302.5	1.0843	FINC_HUMAN	Fibronectin	0	H0N0F0S0	[160 248 38 59 0]
VEYELSEEGDEPQYLDLPSTATSVNIPDLLPGRK		3	MPI_CDG_Replicate2	2637.52	3773.85	1258.96	3773.85	1258.96	0.0006	19.155	9.661	0.9992	0	2468.18	1.1145	FINC_HUMAN	Fibronectin	0	H0N0F0S0	[166 260 40 60 0]
VFDEFKPLVEEPQNLIK		2	MPI_CDG_Replicate2	2364.74	2044.09	1023.05	2044.09	1023.05	0.0001	33.117	9.105	1	0	1.91989e+06	1.1594	ALBU_HUMAN	Serum albumin	0	H0N0F0S0	[ 96 149 21 28 0]
VFDEFKPLVEEPQNLIK		3	MPI_CDG_Replicate2	2362.91	2044.09	682.369	2044.09	682.37	0.001	14.229	7.099	1	0	14716559	0.8759	ALBU_HUMAN	Serum albumin	0	H0N0F0S0	[ 96 149 21 28 0]
VGEEDEEAAEAEAEAEEAER		2	MPI_CDG_Replicate2	1570.51	2161.88	1081.95	2161.88	1081.95	0.0007	50.111	27.023	1	0	304191	1.1088	VGF_HUMAN	Neurosecretory protein VGF	0	H0N0F0S0	[ 85 131 23 43 0]
VGEVLNSIFFELEADER		2	MPI_CDG_Replicate2	2899.18	1965.97	983.993	1965.97	983.991	0.0015	26.266	15.173	1	0	69717.2	1.1389	ANGT_HUMAN	Angiotensinogen	0	H0N0F0S0	[ 88 135 21 30 0]
VHTECCHGDLLECADDR	13C(57.0215), 5C(57.0215), 6C(57.0215)	2	MPI_CDG_Replicate2	1208.43	2085.83	1043.92	2085.83	1043.92	0.0018	32.759	0	1	0	93199	1.1397	ALBU_HUMAN	Serum albumin	0	H0N0F0S0	[ 81 127 27 32 3]
VHTECCHGDLLECADDR	13C(57.0215), 5C(57.0215), 6C(57.0215)	3	MPI_CDG_Replicate2	1206.6	2085.84	696.287	2085.83	696.284	0.003	16.592	9.896	0.9783	0	487753	0.8966	ALBU_HUMAN	Serum albumin	0	H0N0F0S0	[ 81 127 27 32 3]
VHTECCHGDLLECADDRADLAK	13C(57.0215), 5C(57.0215), 6C(57.0215)	2	MPI_CDG_Replicate2	1433.27	2584.13	1293.07	2584.11	1293.06	0.0088	32.638	7.721	1	1	7268.02	1.2849	ALBU_HUMAN	Serum albumin	0	H0N0F0S0	[103 165 33 39 3]
VLEPMPSTAEISTSGAVLK		2	MPI_CDG_Replicate2	2049.69	1929.01	965.515	1929.01	965.514	0.001	14.882	10.351	0.9995	0	64706	1.1554	CNTN1_HUMAN	Contactin-1	0	H0N0F0S0	[ 84 144 20 29 1]
VPGQGSSEDDLQEEEQIEQAIK		2	MPI_CDG_Replicate2	1930.74	2428.12	1215.07	2428.12	1215.07	0.0005	31.812	10.433	1	0	57454.1	1.2483	SCG2_HUMAN	Secretogranin-2	0	H0N0F0S0	[100 161 27 43 0]
VPGTSTSATLTGLTR		2	MPI_CDG_Replicate2	1585.14	1460.79	731.4	1460.78	731.399	0.001	14.093	9.526	0.9881	0	50304.5	0.9874	FINC_HUMAN	Fibronectin	0	H0N0F0S0	[ 61 108 18 23 0]
VPQVSTPTLVEVSR		2	MPI_CDG_Replicate2	1808.27	1510.84	756.426	1510.84	756.425	0.001	25.119	9.842	1	0	1.91327e+06	0.9928	ALBU_HUMAN	Serum albumin	0	H0N0F0S0	[ 66 114 18 22 0]
VPTADLEDVLPLAEDITNILSK		2	MPI_CDG_Replicate2	3589.14	2365.26	1183.64	2365.26	1183.64	0.0021	23.398	10.812	1	0	31177.8	1.2792	VTDB_HUMAN	Vitamin D-binding protein	0	H0N0F0S0	[105 176 24 37 0]
VPVAVQGEDTVQSLTQGDGVAK		2	MPI_CDG_Replicate2	1901.5	2197.12	1099.57	2197.12	1099.57	0.0009	40.335	9.269	1	0	238047	1.1825	CO3_HUMAN	Complement C3	0	H0N0F0S0	[ 93 156 26 35 0]
VPVAVQGEDTVQSLTQGDGVAK		3	MPI_CDG_Replicate2	1903.33	2197.12	733.38	2197.12	733.381	0.0011	13.418	0	0.9945	0	302128	0.8789	CO3_HUMAN	Complement C3	0	H0N0F0S0	[ 93 156 26 35 0]
VPVDPATYGQFYGGDSYIILYNYR		3	MPI_CDG_Replicate2	2635.69	2770.32	924.448	2770.33	924.45	0.0015	24.673	8.139	1	0	48510.8	1.0932	GELS_HUMAN	Gelsolin	0	H0N0F0S0	[131 183 29 38 0]
VQAAVGTSAAPVPSDNH		2	MPI_CDG_Replicate2	1146.2	1619.79	810.903	1619.79	810.902	0.0002	14.74	0	0.9986	0	836319	1.0043	APOE_HUMAN	Apolipoprotein E	0	H0N0F0S0	[ 68 109 21 25 0]
VQLSNDFDEYIMAIEQTIK		2	MPI_CDG_Replicate2	3214.33	2256.1	1129.06	2256.1	1129.06	0.0002	19.864	0	1	0	68140.9	1.2245	CO3_HUMAN	Complement C3	0	H0N0F0S0	[100 157 23 34 1]
VQVAFPFDEYFQIECEAK	15C(57.0215)	2	MPI_CDG_Replicate2	2796.79	2219.02	1110.52	2219.02	1110.52	0.002	18.546	8.661	1	0	17002.3	1.1792	NCHL1_HUMAN	Neural cell adhesion molecule L1-like protein	0	H0N0F0S0	[103 146 22 31 1]
VTASDPLDTLGSEGALSPGGVASLLR		2	MPI_CDG_Replicate2	2785.79	2482.29	1242.15	2482.29	1242.15	0.001	29.676	9.886	1	0	170333	1.3269	CO4B_HUMAN	Complement C4-B	0	H0N0F0S0	[106 179 29 39 0]
VTMTTDTSTSTAYMELR		2	MPI_CDG_Replicate2	1764.44	1906.86	954.439	1906.87	954.44	0.0007	29.013	10.426	1	0	76520.1	1.0958	HV118_HUMAN	Immunoglobulin heavy variable 1-18	0	H0N0F0S0	[ 78 130 20 31 2]
VTTVASHTSDSDVPSGVTEVVVK		2	MPI_CDG_Replicate2	1640.02	2313.17	1157.59	2313.17	1157.59	0.0023	48.024	7.961	1	0	204846	1.2711	CLUS_HUMAN	Clusterin	0	H0N0F0S0	[ 98 164 26 38 0]
VVEQMCITQYER	6C(57.0215)	2	MPI_CDG_Replicate2	1592.45	1554.72	778.366	1554.72	778.366	0.0001	17.608	0	0.9998	0	167436	0.9918	PRIO_HUMAN	Major prion protein	0	H0N0F0S0	[ 65 106 18 22 2]
VWPQQPSGELFEIEIDTLETTCHVLDPTPVAR	22C(57.0215)	3	MPI_CDG_Replicate2	3274.36	3676.81	1226.61	3676.81	1226.61	0.0007	40.223	7.732	1	0	93196.3	1.1361	FETUA_HUMAN	Alpha-2-HS-glycoprotein	0	H0N0F0S0	[164 253 41 53 1]
VYACEVTHQGLSSPVTK	4C(57.0215)	2	MPI_CDG_Replicate2	1372.94	1874.92	938.466	1874.92	938.467	0.0006	16.663	10.526	0.9998	0	539868	1.1619	IGKC_HUMAN	Immunoglobulin kappa constant	0	H0N0F0S0	[ 81 130 22 27 1]
VYAYYNLEESCTR	11C(57.0215)	2	MPI_CDG_Replicate2	1619.86	1666.73	834.374	1666.73	834.372	0.0018	21.966	7.481	1	0	144094	1.0531	CO3_HUMAN	Complement C3	0	H0N0F0S0	[ 73 106 18 25 1]
VYDYYETDEFAIAEYNAPCSK	19C(57.0215)	2	MPI_CDG_Replicate2	2141.15	2547.08	1274.55	2547.08	1274.55	0.0028	41.41	9.45	1	0	185642	1.2988	A2MG_HUMAN	Alpha-2-macroglobulin	0	H0N0F0S0	[115 158 24 40 1]
WELLQQVDTSTR		2	MPI_CDG_Replicate2	2014.91	1474.74	738.377	1474.74	738.378	0.0008	15.777	6.647	1	0	138724	0.9883	K2C1_HUMAN	Keratin, type II cytoskeletal 1	0	H0N0F0S0	[ 64 102 18 22 0]
WVNLPEESLLRPAYVVPWQDPWEPFYVAGGK		3	MPI_CDG_Replicate2	3197.93	3641.85	1214.96	3641.83	1214.95	0.0055	16.626	9.434	1	0	4899.81	1.1256	B4GA1_HUMAN	Beta-1,4-glucuronyltransferase 1	0	H0N0F0S0	[176 248 40 45 0]
WVQTLSEQVQEELLSSQVTQELR		2	MPI_CDG_Replicate2	2718.1	2729.39	1365.7	2729.39	1365.7	0.0001	60.782	15.566	1	0	267830	1.333	APOE_HUMAN	Apolipoprotein E	0	H0N0F0S0	[118 192 32 42 0]
WVQTLSEQVQEELLSSQVTQELR		3	MPI_CDG_Replicate2	2716.26	2729.4	910.806	2729.39	910.803	0.0033	31.425	9.298	1	0	795381	1.0816	APOE_HUMAN	Apolipoprotein E	0	H0N0F0S0	[118 192 32 42 0]
YDAFLVTNMVPMYPAFK		2	MPI_CDG_Replicate2	2880.91	2005.97	1003.99	2005.97	1003.99	0.001	14.466	8.778	0.9964	0	31194.4	1.1637	ENPP2_HUMAN	Ectonucleotide pyrophosphatase/phosphodiesterase family member 2	0	H0N0F0S0	[ 96 139 19 24 2]
YDILYHTDFESGYSEIFLMPLWTSYTVSK		3	MPI_CDG_Replicate2	3281	3504.66	1169.23	3504.65	1169.22	0.0042	30.928	7.953	1	0	15934.6	1.0903	ENPP2_HUMAN	Ectonucleotide pyrophosphatase/phosphodiesterase family member 2	0	H0N0F0S0	[166 233 33 49 1]
YFPETWIWDLVVVNSAGVAEVGVTVPDTITEWK		3	MPI_CDG_Replicate2	3786.44	3719.87	1240.96	3719.88	1240.97	0.0029	29.233	9.179	1	0	36891.3	1.1735	A2MG_HUMAN	Alpha-2-macroglobulin	0	H0N0F0S0	[176 258 38 51 0]
YGPFGPEMTNPLR		2	MPI_CDG_Replicate2	2104.58	1477.7	739.857	1477.7	739.858	0.0009	15.876	8.705	0.9987	0	129321	0.9688	ENPP2_HUMAN	Ectonucleotide pyrophosphatase/phosphodiesterase family member 2	0	H0N0F0S0	[67 99 17 19 1]
YICENQDSISSK	3C(57.0215)	1	MPI_CDG_Replicate2	965.142	1442.63	1443.64	1442.63	1443.64	0.0014	21.294	14.086	1	0	125524	1.0878	ALBU_HUMAN	Serum albumin	0	H0N0F0S0	[59 94 16 24 1]
YPGPQAEGDSEGLSQGLVDR		2	MPI_CDG_Replicate2	1652.84	2073.96	1037.99	2073.96	1037.99	0.0001	19.602	8.448	1	0	32746.5	1.1294	CMGA_HUMAN	Chromogranin-A	0	H0N0F0S0	[ 87 135 25 34 0]
YQEDTCYGDAGSAFAVHDLEEDTWYATGILSFDK	6C(57.0215)	3	MPI_CDG_Replicate2	2973.48	3873.66	1292.23	3873.66	1292.23	0.0004	40.51	11.499	1	0	134109	1.1249	HPT_HUMAN	Haptoglobin	0	H0N0F0S0	[172 240 40 61 1]
YRGDQDATMSILDISMMTGFAPDTDDLK		3	MPI_CDG_Replicate2	2864.47	3106.39	1036.47	3106.39	1036.47	0.0013	39.629	9.695	1	1	196890	1.0428	CO3_HUMAN	Complement C3	0	H0N0F0S0	[131 207 33 48 3]
YSSDYFQAPSDYR		2	MPI_CDG_Replicate2	1610.74	1597.67	799.84	1597.67	799.841	0.0012	14.034	7.62	0.9977	0	115363	1.0236	LG3BP_HUMAN	Galectin-3-binding protein	0	H0N0F0S0	[72 95 17 25 0]
YTIAALLSPYSYSTTAVVTNPK		2	MPI_CDG_Replicate2	2663.13	2359.23	1180.62	2359.23	1180.62	0.0004	28.694	12.082	1	0	426244	1.3154	TTHY_HUMAN	Transthyretin	0	H0N0F0S0	[109 170 24 34 0]
YTIAALLSPYSYSTTAVVTNPKE		2	MPI_CDG_Replicate2	2657.65	2488.26	1245.14	2488.27	1245.14	0.0056	44.565	11.763	1	0	3.44216e+06	1.308	TTHY_HUMAN	Transthyretin	0	H0N0F0S0	[114 177 25 37 0]
YTIAALLSPYSYSTTAVVTNPKE		3	MPI_CDG_Replicate2	2663.13	2488.28	830.433	2488.27	830.432	0.0015	13.089	9.216	0.9823	0	341062	1.0389	TTHY_HUMAN	Transthyretin	0	H0N0F0S0	[114 177 25 37 0]
YVSHFETEGPHVLLYFDSVPTSR		4	MPI_CDG_Replicate2	2322.59	2679.3	670.832	2679.3	670.832	0.0005	14.245	8.909	0.9861	0	19503.3	0.8544	CO4B_HUMAN	Complement C4-B	0	H0N0F0S0	[124 178 30 37 0]
AALAAFNAQNNGSNFQLEEISR	11N(2204.7677)	3	MPI_CDG_Replicate2	2025.9	4568.91	1523.98	4568.91	1523.98	0.0002	25.156	10.529	1	0	41417.4	1.183	FETUA_HUMAN	Alpha-2-HS-glycoprotein	2204.77	H5N4F0S2	[185 293 37 96 0]
AALAAFNAQNNGSNFQLEEISR	11N(2204.7677)	4	MPI_CDG_Replicate2	2024.06	4568.92	1143.24	4568.91	1143.24	0.0019	50.519	10.322	1	0	394579	0.9842	FETUA_HUMAN	Alpha-2-HS-glycoprotein	2204.77	H5N4F0S2	[185 293 37 96 0]
AALAAFNAQNNGSNFQLEEISR	11N(2204.7677)	5	MPI_CDG_Replicate2	2027.73	4568.93	914.792	4568.91	914.79	0.0023	23.552	11.096	1	0	103173	0.9101	FETUA_HUMAN	Alpha-2-HS-glycoprotein	2204.77	H5N4F0S2	[185 293 37 96 0]
AALSMCKSVVAPATDGGLNLTSTFLR	19N(1864.6294), 5M(15.9949), 6C(57.0215)	3	MPI_CDG_Replicate2	2373.9	4559.95	1520.99	4560	1521.01	0.0146	15.862	8.983	1	1	20226	1.178	PTGDS_HUMAN	Prostaglandin-H2 D-isomerase	1864.63	H9N2F0S0	[185 310 34 93 2]
ADGTVNQIEGEATPVNLTEPAK	16N(2204.7677)	3	MPI_CDG_Replicate2	1693.1	4457.87	1486.96	4457.88	1486.97	0.0044	30.324	12.231	1	0	22764.5	1.1635	APOD_HUMAN	Apolipoprotein D	2204.77	H5N4F0S2	[179 292 32 98 0]
ADGTVNQIEGEATPVNLTEPAK	16N(2204.7677)	4	MPI_CDG_Replicate2	1694.94	4457.89	1115.48	4457.88	1115.48	0.0025	15.338	10.304	0.9981	0	0	0.9387	APOD_HUMAN	Apolipoprotein D	2204.77	H5N4F0S2	[179 292 32 98 0]
ADGTVNQIEGEATPVNLTEPAK	16N(3008.0567)	3	MPI_CDG_Replicate2	1691.27	5261.17	1754.73	5261.17	1754.73	0	16.193	11.017	0.9975	0	0	1.2716	APOD_HUMAN	Apolipoprotein D	3008.06	H6N5F1S3	[210 342 34 120 0]
ADTHDEILEGLNFNLTEIPEAQIHEGFQELLR	14N(2204.7677)	4	MPI_CDG_Replicate2	3048.26	5895.6	1474.91	5895.58	1474.9	0.0045	60.103	12.098	1	0	104046	1.0734	A1AT_HUMAN	Alpha-1-antitrypsin	2204.77	H5N4F0S2	[247 387 49 116 0]
ADTHDEILEGLNFNLTEIPEAQIHEGFQELLR	14N(2204.7677)	5	MPI_CDG_Replicate2	3044.6	5895.59	1180.12	5895.58	1180.12	0.0003	55.976	8.695	1	0	402659	0.9603	A1AT_HUMAN	Alpha-1-antitrypsin	2204.77	H5N4F0S2	[247 387 49 116 0]
ADTHDEILEGLNFNLTEIPEAQIHEGFQELLR	14N(2861.9988)	5	MPI_CDG_Replicate2	3073.79	6552.83	1311.57	6552.82	1311.57	0.0021	38.832	9.561	1	0	277787	0.9849	A1AT_HUMAN	Alpha-1-antitrypsin	2862	H6N5F0S3	[272 427 51 134 0]
ADTHDEILEGLNFNLTEIPEAQIHEGFQELLR	14N(3008.0567)	5	MPI_CDG_Replicate2	3088.41	6698.86	1340.78	6698.87	1340.78	0.003	41.394	8.853	1	0	174046	1.0099	A1AT_HUMAN	Alpha-1-antitrypsin	3008.06	H6N5F1S3	[278 437 51 138 0]
AIIANLTCK	5N(2204.7677), 8C(57.0215)	2	MPI_CDG_Replicate2	1389.42	3207.32	1604.67	3207.32	1604.67	0.0004	16.194	14.543	0.9961	0	4825.1	1.4241	ENPP2_HUMAN	Ectonucleotide pyrophosphatase/phosphodiesterase family member 2	2204.77	H5N4F0S2	[127 214 18 74 1]
AIIANLTCK	5N(2204.7677), 8C(57.0215)	3	MPI_CDG_Replicate2	1382.09	3207.32	1070.12	3207.32	1070.11	0.0009	21.32	11.879	0.9969	0	105610	1.009	ENPP2_HUMAN	Ectonucleotide pyrophosphatase/phosphodiesterase family member 2	2204.77	H5N4F0S2	[127 214 18 74 1]
ALGFENATQALGR	6N(3008.0567)	3	MPI_CDG_Replicate2	1773.56	4354.75	1452.59	4354.75	1452.59	0.0007	19.622	12.436	0.9998	0	22536.3	1.1462	LG3BP_HUMAN	Galectin-3-binding protein	3008.06	H6N5F1S3	[173 280 26 102 0]
ALPQPQNVTSLLGCTH	14C(57.0215), 7N(2204.7677)	3	MPI_CDG_Replicate2	2044.2	3939.64	1314.22	3939.64	1314.22	0.0008	30.696	16.693	1	0	239743	1.0813	HEMO_HUMAN	Hemopexin	2204.77	H5N4F0S2	[158 258 28 85 1]
ALPQPQNVTSLLGCTH	14C(57.0215), 7N(2204.7677)	4	MPI_CDG_Replicate2	2040.54	3939.64	985.917	3939.64	985.917	0.0004	22.928	10.265	1	0	347496	0.9207	HEMO_HUMAN	Hemopexin	2204.77	H5N4F0S2	[158 258 28 85 1]
AVNITSENLIDDVVSLIR	3N(2204.7677)	3	MPI_CDG_Replicate2	3268.65	4174.83	1392.62	4174.84	1392.62	0.0035	27.503	14.747	1	0	0	1.1533	CO9_HUMAN	Complement component C9	2204.77	H5N4F0S2	[169 283 29 91 0]
CGLVPVLAENYNK	12N(1913.6723), 1C(-17.0265)	3	MPI_CDG_Replicate2	2196.08	3372.4	1125.14	3372.39	1125.14	0.003	19.816	8.229	1	0	131143	1.021	TRFE_HUMAN	Serotransferrin	1913.67	H5N4F0S1	[138 224 22 73 1]
CGLVPVLAENYNK	12N(1913.6723), 1C(57.0215)	3	MPI_CDG_Replicate2	1839.36	3389.42	1130.82	3389.42	1130.81	0.0022	21.356	12.137	1	0	86302.2	1.0323	TRFE_HUMAN	Serotransferrin	1913.67	H5N4F0S1	[138 224 22 73 1]
CGLVPVLAENYNK	12N(2204.7677), 1C(-17.0265)	2	MPI_CDG_Replicate2	2203.41	3663.5	1832.76	3663.49	1832.75	0.0078	20.093	11.086	0.9998	0	46759.7	1.5065	TRFE_HUMAN	Serotransferrin	2204.77	H5N4F0S2	[149 241 23 81 1]
CGLVPVLAENYNK	12N(2204.7677), 1C(-17.0265)	3	MPI_CDG_Replicate2	2199.75	3663.49	1222.17	3663.49	1222.17	0	40.024	13.74	1	0	2367973	1.0705	TRFE_HUMAN	Serotransferrin	2204.77	H5N4F0S2	[149 241 23 81 1]
CGLVPVLAENYNK	12N(2204.7677), 1C(57.0215)	2	MPI_CDG_Replicate2	1866.76	3680.51	1841.26	3680.51	1841.26	0.0022	19.12	13.221	0.9527	0	0	1.5239	TRFE_HUMAN	Serotransferrin	2204.77	H5N4F0S2	[149 241 23 81 1]
CGLVPVLAENYNK	12N(2204.7677), 1C(57.0215)	3	MPI_CDG_Replicate2	1859.45	3680.52	1227.85	3680.51	1227.84	0.0025	27.084	11.332	1	0	1.36793e+06	1.0734	TRFE_HUMAN	Serotransferrin	2204.77	H5N4F0S2	[149 241 23 81 1]
CGLVPVLAENYNK	12N(2863.0192), 1C(-17.0265)	3	MPI_CDG_Replicate2	2199.75	4321.73	1441.58	4321.74	1441.59	0.0032	18.68	14.158	0.9863	0	0	1.1507	TRFE_HUMAN	Serotransferrin	2863.02	H6N5F2S2	[175 284 24 99 1]
CSDGWSFDATTLDDNGTMLFFK	15N(1913.6723), 1C(-17.0265)	3	MPI_CDG_Replicate2	2820.6	4423.71	1475.58	4423.71	1475.58	0.0003	18.468	0	1	0	28878.1	1.1686	HEMO_HUMAN	Hemopexin	1913.67	H5N4F0S1	[184 277 31 91 2]
CSDGWSFDATTLDDNGTMLFFK	15N(2204.7677), 18M(15.9949), 1C(-17.0265)	3	MPI_CDG_Replicate2	2679.63	4730.82	1577.95	4730.8	1577.94	0.0058	22.519	8.749	1	0	0	1.2127	HEMO_HUMAN	Hemopexin	2204.77	H5N4F0S2	[195 294 32 100 2]
CSDGWSFDATTLDDNGTMLFFK	15N(2204.7677), 18M(15.9949), 1C(57.0215)	4	MPI_CDG_Replicate2	2513.07	4747.84	1187.97	4747.83	1187.96	0.0015	13.616	10.152	0.9763	0	29601.8	0.9971	HEMO_HUMAN	Hemopexin	2204.77	H5N4F0S2	[195 294 32 100 2]
CSDGWSFDATTLDDNGTMLFFK	15N(2204.7677), 1C(-17.0265)	3	MPI_CDG_Replicate2	2835.25	4714.79	1572.6	4714.81	1572.61	0.0057	33.126	9.1	1	0	208088	1.2179	HEMO_HUMAN	Hemopexin	2204.77	H5N4F0S2	[195 294 32 99 2]
CSDGWSFDATTLDDNGTMLFFK	15N(2204.7677), 1C(-17.0265)	4	MPI_CDG_Replicate2	2840.75	4714.81	1179.71	4714.81	1179.71	0.0001	25.606	9.229	1	0	62873.7	0.9886	HEMO_HUMAN	Hemopexin	2204.77	H5N4F0S2	[195 294 32 99 2]
CSDGWSFDATTLDDNGTMLFFK	15N(2204.7677), 1C(57.0215)	3	MPI_CDG_Replicate2	2670.46	4731.83	1578.28	4731.84	1578.29	0.001	33.05	0	1	0	65129	1.2165	HEMO_HUMAN	Hemopexin	2204.77	H5N4F0S2	[195 294 32 99 2]
CSDGWSFDATTLDDNGTMLFFK	15N(2204.7677), 1C(57.0215)	4	MPI_CDG_Replicate2	2672.29	4731.85	1183.97	4731.84	1183.97	0.0028	45.874	10.486	1	0	134141	0.9749	HEMO_HUMAN	Hemopexin	2204.77	H5N4F0S2	[195 294 32 99 2]
DGDDEWTSVVVANVSK	13N(1955.7193)	3	MPI_CDG_Replicate2	1751.64	3675.53	1226.18	3675.51	1226.18	0.0037	22.247	9.577	1	0	36952.9	1.0952	NRCAM_HUMAN	Neuronal cell adhesion molecule	1955.72	H4N5F2S0	[149 238 24 82 0]
DGDDEWTSVVVANVSK	13N(2263.8131)	3	MPI_CDG_Replicate2	1720.52	3983.63	1328.88	3983.61	1328.88	0.0079	27.085	11.154	1	0	18004.1	1.1158	NRCAM_HUMAN	Neuronal cell adhesion molecule	2263.81	H5N5F1S1	[160 255 25 91 0]
DTFVNASR	5N(2204.7677)	3	MPI_CDG_Replicate2	857.088	3113.21	1038.74	3113.2	1038.74	0.0027	14.416	12.232	0.9803	0	23491.6	0.9506	IC1_HUMAN	Plasma protease C1 inhibitor	2204.77	H5N4F0S2	[122 196 18 75 0]
EEQFNSTFR	5N(1403.5026)	2	MPI_CDG_Replicate2	1113.22	2560.03	1281.02	2560.02	1281.02	0.0068	16.692	14.264	1	0	254458	1.1694	IGHG2_HUMAN	Immunoglobulin heavy constant gamma 2	1403.5	H4N3F1S0	[104 161 17 57 0]
EEQFNSTFR	5N(1606.5820)	2	MPI_CDG_Replicate2	1116.88	2763.1	1382.56	2763.1	1382.56	0.0038	20.459	13.995	0.9999	0	181664	1.1834	IGHG2_HUMAN	Immunoglobulin heavy constant gamma 2	1606.58	H4N4F1S0	[112 174 18 62 0]
EEQFNSTFR	5N(1768.6348)	2	MPI_CDG_Replicate2	1109.56	2925.15	1463.58	2925.15	1463.58	0.0017	16.007	15.528	0.9926	0	89127.2	1.289	IGHG2_HUMAN	Immunoglobulin heavy constant gamma 2	1768.63	H5N4F1S0	[118 184 18 67 0]
EEQFNSTFR	5N(1897.6774)	3	MPI_CDG_Replicate2	1151.68	3054.2	1019.07	3054.19	1019.07	0.002	18.485	16.057	0.9972	0	233337	0.9808	IGHG2_HUMAN	Immunoglobulin heavy constant gamma 2	1897.68	H4N4F1S1	[123 191 19 70 0]
EEQFNSTFR	5N(2059.7302)	2	MPI_CDG_Replicate2	1140.7	3216.25	1609.13	3216.24	1609.13	0.0004	19.945	12.919	0.9999	0	22295.5	1.3534	IGHG2_HUMAN	Immunoglobulin heavy constant gamma 2	2059.73	H5N4F1S1	[129 201 19 75 0]
EEQFNSTFR	5N(2059.7302)	3	MPI_CDG_Replicate2	1142.54	3216.25	1073.09	3216.24	1073.09	0.0026	17.137	14.063	0.9953	0	0	0.9541	IGHG2_HUMAN	Immunoglobulin heavy constant gamma 2	2059.73	H5N4F1S1	[129 201 19 75 0]
EEQFNSTYR	5N(1606.5820)	2	MPI_CDG_Replicate2	888.266	2779.09	1390.55	2779.09	1390.55	0.0005	21.438	14.241	0.9997	0	200298	1.25	IGHG4_HUMAN	Immunoglobulin heavy constant gamma 4	1606.58	H4N4F1S0	[112 174 18 63 0]
EEQFNSTYR	5N(1768.6348)	2	MPI_CDG_Replicate2	882.765	2941.14	1471.58	2941.14	1471.58	0.0031	17.861	13.812	0.9947	0	54826.4	1.2835	IGHG4_HUMAN	Immunoglobulin heavy constant gamma 4	1768.63	H5N4F1S0	[118 184 18 68 0]
EEQFNSTYR	5N(1897.6774)	2	MPI_CDG_Replicate2	917.594	3070.18	1536.1	3070.19	1536.1	0.0016	19.091	14.436	1	0	0	1.3612	IGHG4_HUMAN	Immunoglobulin heavy constant gamma 4	1897.68	H4N4F1S1	[123 191 19 71 0]
EEQFNSTYR	5N(2059.7302)	2	MPI_CDG_Replicate2	904.773	3232.24	1617.13	3232.24	1617.13	0.0015	18.885	17.559	1	0	0	1.3595	IGHG4_HUMAN	Immunoglobulin heavy constant gamma 4	2059.73	H5N4F1S1	[129 201 19 76 0]
EEQYNSTFR	5N(1768.6348)	2	MPI_CDG_Replicate2	890.101	2941.14	1471.58	2941.14	1471.58	0	15.588	15.362	0.9964	0	63543.4	1.2922	IGHG3_HUMAN	Immunoglobulin heavy constant gamma 3	1768.63	H5N4F1S0	[118 184 18 68 0]
EEQYNSTYR	5N(1403.5026)	2	MPI_CDG_Replicate2	690.68	2592.02	1297.02	2592.01	1297.01	0.006	19.518	12.535	1	0	200082	1.2187	IGHG1_HUMAN	Immunoglobulin heavy constant gamma 1	1403.5	H4N3F1S0	[104 161 17 59 0]
EEQYNSTYR	5N(1606.5820)	2	MPI_CDG_Replicate2	692.506	2795.09	1398.55	2795.09	1398.55	0.0007	22.777	13.883	1	0	1.11794e+06	1.2589	IGHG1_HUMAN	Immunoglobulin heavy constant gamma 1	1606.58	H4N4F1S0	[112 174 18 64 0]
EEQYNSTYR	5N(1768.6348)	2	MPI_CDG_Replicate2	688.857	2957.14	1479.58	2957.14	1479.58	0.001	19.856	11.909	1	0	786085	1.2882	IGHG1_HUMAN	Immunoglobulin heavy constant gamma 1	1768.63	H5N4F1S0	[118 184 18 69 0]
EEQYNSTYR	5N(1809.6614)	2	MPI_CDG_Replicate2	714.523	2998.17	1500.09	2998.17	1500.09	0.0041	13.433	11.713	1	0	106068	1.3061	IGHG1_HUMAN	Immunoglobulin heavy constant gamma 1	1809.66	H4N5F1S0	[120 187 19 69 0]
EHEGAIYPDNTTDFQR	10N(2204.7677)	3	MPI_CDG_Replicate2	1305.26	4096.6	1366.54	4096.6	1366.54	0.0002	19.061	9.681	1	0	18333.2	1.0859	CERU_HUMAN	Ceruloplasmin	2204.77	H5N4F0S2	[165 253 29 91 0]
EHEGAIYPDNTTDFQR	10N(2204.7677)	4	MPI_CDG_Replicate2	1301.59	4096.61	1025.16	4096.6	1025.16	0.0022	33.799	9.543	1	0	61993.4	0.8821	CERU_HUMAN	Ceruloplasmin	2204.77	H5N4F0S2	[165 253 29 91 0]
ENLTAPGSDSAVFFEQGTTR	2N(2204.7677)	3	MPI_CDG_Replicate2	1868.59	4330.75	1444.59	4330.76	1444.59	0.0018	31.415	12.899	1	0	47083.2	1.1492	CERU_HUMAN	Ceruloplasmin	2204.77	H5N4F0S2	[175 275 31 95 0]
ERPPTFLTPEGNASNK	12N(1954.6989)	3	MPI_CDG_Replicate2	1307.08	3711.6	1238.21	3711.57	1238.2	0.009	17.392	9.752	1	1	0	1.0688	NRCAM_HUMAN	Neuronal cell adhesion molecule	1954.7	H4N5F0S1	[151 242 28 79 0]
EVATEEFNSDISLSDNTTPVK	16N(1095.3919)	2	MPI_CDG_Replicate2	2172.25	3390.45	1696.23	3390.47	1696.24	0.0107	14.7	14.011	1	0	23610	1.456	RIF1_HUMAN	Telomere-associated protein RIF1	1095.39	H3N3F0S0	[139 223 27 70 0]
GSNGTICDNQR	3N(2263.8131), 7C(57.0215)	3	MPI_CDG_Replicate2	502.688	3484.34	1162.45	3484.33	1162.45	0.0011	18.476	14.379	0.9964	0	12497.9	1.0136	DKK3_HUMAN	Dickkopf-related protein 3	2263.81	H5N5F1S1	[132 218 24 82 1]
HNFSHCCSK	2N(2204.7677), 6C(57.0215), 7C(57.0215)	4	MPI_CDG_Replicate2	455.257	3380.23	846.064	3380.23	846.064	0.0003	14.247	0	0.9972	0	0	0.8726	AFAM_HUMAN	Afamin	2204.77	H5N4F0S2	[131 205 23 76 2]
HNSTGCLR	2N(1216.4181), 6C(57.0215)	3	MPI_CDG_Replicate2	438.842	2159.86	720.959	2159.85	720.957	0.0026	17.958	0	0.9999	0	43367.6	0.868	CLUS_HUMAN	Clusterin	1216.42	H5N2F0S0	[ 82 137 17 48 1]
ICHSFSSLFNLSTSK	10N(2204.7677), 2C(57.0215)	2	MPI_CDG_Replicate2	2238.24	3931.6	1966.81	3931.6	1966.81	0.002	13.773	12.085	0.9815	0	0	1.5945	TMM71_HUMAN	Transmembrane protein 71	2204.77	H5N4F0S2	[160 254 26 85 1]
LANLTQGEDQYYLR	3N(2351.8291)	3	MPI_CDG_Replicate2	1671.13	4034.66	1345.89	4034.66	1345.89	0	24.813	12.168	0.9997	0	345229	1.1076	CLUS_HUMAN	Clusterin	2351.83	H5N4F1S2	[164 260 26 90 0]
LGACNDTLQQLMEVFK	4C(57.0215), 5N(2204.7677)	3	MPI_CDG_Replicate2	2725.42	4070.67	1357.9	4070.67	1357.9	0.0003	16.844	9.626	0.9996	0	52983.9	1.1189	ANT3_HUMAN	Antithrombin-III	2204.77	H5N4F0S2	[164 267 27 87 2]
LGACNDTLQQLMEVFK	4C(57.0215), 5N(2204.7677)	4	MPI_CDG_Replicate2	2730.92	4070.67	1018.67	4070.67	1018.67	0.0004	16.45	9.702	0.9974	0	26946.6	0.9301	ANT3_HUMAN	Antithrombin-III	2204.77	H5N4F0S2	[164 267 27 87 2]
MLNTSSLLEQLNEQFNWVSR	3N(1216.4181)	3	MPI_CDG_Replicate2	3037.32	3624.6	1209.21	3624.6	1209.21	0.0016	23.351	11.442	1	0	29783.7	1.1031	CLUS_HUMAN	Clusterin	1216.42	H5N2F0S0	[151 241 31 69 1]
MLNTSSLLEQLNEQFNWVSR	3N(2059.7302)	4	MPI_CDG_Replicate2	3019.09	4467.93	1117.99	4467.91	1117.98	0.0048	30.433	10.799	1	0	0	0.9732	CLUS_HUMAN	Clusterin	2059.73	H5N4F1S1	[184 294 34 91 1]
NETGGEGDRR	1N(2425.8659)	3	MPI_CDG_Replicate2	418.791	3515.36	1172.8	3515.35	1172.79	0.0059	14.96	13.301	0.9967	0	0	1.0198	SI1L2_HUMAN	Signal-induced proliferation-associated 1-like protein 2	2425.86	H6N5F1S1	[133 219 23 86 0]
NFSAEEASFR	1N(2059.7302)	2	MPI_CDG_Replicate2	1144.37	3216.25	1609.13	3216.24	1609.13	0.0006	18.194	16.288	0.9995	0	17958.4	1.3641	ATG2B_HUMAN	Autophagy-related protein 2 homolog B	2059.73	H5N4F1S1	[129 201 19 75 0]
NFTENDLLVR	1N(2204.7677)	3	MPI_CDG_Replicate2	1669.3	3424.39	1142.47	3424.39	1142.47	0.0021	18.862	12.262	0.9902	0	48440.9	1.0416	THRB_HUMAN	Prothrombin	2204.77	H5N4F0S2	[137 221 21 79 0]
PAPNNGTHGSLNHLLR	5N(1864.6294)	4	MPI_CDG_Replicate2	1184.64	3561.5	891.383	3561.51	891.384	0.0007	24.596	10.669	1	0	6895.65	0.8181	ENPP2_HUMAN	Ectonucleotide pyrophosphatase/phosphodiesterase family member 2	1864.63	H9N2F0S0	[142 232 28 77 0]
QLAHQSNSTNIFFSPVSIATAFAMLSLGTK	7N(2204.7677)	4	MPI_CDG_Replicate2	3595.59	5385.4	1347.36	5385.4	1347.36	0.0002	30.817	13.067	1	0	0	1.0746	A1AT_HUMAN	Alpha-1-antitrypsin	2204.77	H5N4F0S2	[227 361 43 104 1]
QQQHLFGSNVTDCSGNFCLFR	13C(57.0215), 18C(57.0215), 1Q(-17.0265), 9N(2204.7677)	3	MPI_CDG_Replicate2	2263.9	4701.86	1568.29	4701.86	1568.29	0.0007	42.631	13.713	1	0	37461.2	1.1907	TRFE_HUMAN	Serotransferrin	2204.77	H5N4F0S2	[191 292 38 95 2]
QQQHLFGSNVTDCSGNFCLFR	13C(57.0215), 18C(57.0215), 1Q(-17.0265), 9N(2204.7677)	4	MPI_CDG_Replicate2	2262.07	4701.87	1176.47	4701.86	1176.47	0.003	53.341	10.945	1	0	199328	0.9061	TRFE_HUMAN	Serotransferrin	2204.77	H5N4F0S2	[191 292 38 95 2]
QQQHLFGSNVTDCSGNFCLFR	13C(57.0215), 18C(57.0215), 9N(1955.7193)	4	MPI_CDG_Replicate2	2053.35	4469.84	1118.47	4469.84	1118.47	0.002	16.596	14.999	0.9878	0	42043.7	0.9509	TRFE_HUMAN	Serotransferrin	1955.72	H4N5F2S0	[183 284 38 87 2]
QQQHLFGSNVTDCSGNFCLFR	13C(57.0215), 18C(57.0215), 9N(2204.7677)	3	MPI_CDG_Replicate2	2137.48	4718.9	1573.97	4718.89	1573.97	0.0044	35.292	16.049	1	0	59826.2	1.196	TRFE_HUMAN	Serotransferrin	2204.77	H5N4F0S2	[191 295 39 95 2]
QQQHLFGSNVTDCSGNFCLFR	13C(57.0215), 18C(57.0215), 9N(2204.7677)	4	MPI_CDG_Replicate2	2135.66	4718.88	1180.73	4718.89	1180.73	0.0007	42.519	9.5	1	0	1.07165e+06	0.9645	TRFE_HUMAN	Serotransferrin	2204.77	H5N4F0S2	[191 295 39 95 2]
QQQHLFGSNVTDCSGNFCLFR	13C(57.0215), 18C(57.0215), 9N(2204.7677)	5	MPI_CDG_Replicate2	2139.31	4718.89	944.786	4718.89	944.784	0.0013	23.409	9.991	1	0	148947	0.9744	TRFE_HUMAN	Serotransferrin	2204.77	H5N4F0S2	[191 295 39 95 2]
SLTFNETYQDISELVYGAK	5N(2204.7677)	3	MPI_CDG_Replicate2	2745.53	4381.82	1461.62	4381.82	1461.61	0.0013	26.631	13.281	1	0	91204.8	1.1699	ANT3_HUMAN	Antithrombin-III	2204.77	H5N4F0S2	[182 284 28 95 0]
SLTFNETYQDISELVYGAK	5N(2204.7677)	4	MPI_CDG_Replicate2	2747.35	4381.82	1096.46	4381.82	1096.46	0.0011	27.452	11.344	1	0	64812.8	0.963	ANT3_HUMAN	Antithrombin-III	2204.77	H5N4F0S2	[182 284 28 95 0]
SLTFNETYQDISELVYGAK	5N(2351.8291)	3	MPI_CDG_Replicate2	2751.02	4528.89	1510.64	4528.88	1510.63	0.0022	23.077	9.649	1	0	12000.1	1.2083	ANT3_HUMAN	Antithrombin-III	2351.83	H5N4F1S2	[188 294 28 99 0]
SVQEIQATFFYFTPNK	15N(3227.1310)	4	MPI_CDG_Replicate2	2384.9	5146.09	1287.53	5146.08	1287.53	0.0021	37.835	13.769	1	0	244418	0.9987	A1AG2_HUMAN	Alpha-1-acid glycoprotein 2	3227.13	H7N6F0S3	[214 329 29 115 0]
SVQEIQATFFYFTPNKTEDTIFLR	15N(3518.2265)	5	MPI_CDG_Replicate2	2780.29	6412.68	1283.54	6412.68	1283.54	0.0008	15.443	12.39	1	1	44986.3	1.0604	A1AG2_HUMAN	Alpha-1-acid glycoprotein 2	3518.23	H7N6F0S4	[269 415 41 137 0]
SVVAPATDGGLNLTSTFLR	12N(1444.5292)	2	MPI_CDG_Replicate2	2276.74	3362.55	1682.28	3362.55	1682.28	0.0007	19.389	13.1	1	0	13615.8	1.4547	PTGDS_HUMAN	Prostaglandin-H2 D-isomerase	1444.53	H3N4F1S0	[140 231 27 67 0]
SVVAPATDGGLNLTSTFLR	12N(1606.5820)	2	MPI_CDG_Replicate2	2267.57	3524.61	1763.31	3524.6	1763.31	0.0038	26.538	11.491	1	0	41850.5	1.489	PTGDS_HUMAN	Prostaglandin-H2 D-isomerase	1606.58	H4N4F1S0	[146 241 27 72 0]
SVVAPATDGGLNLTSTFLR	12N(1606.5820)	3	MPI_CDG_Replicate2	2269.4	3524.61	1175.88	3524.6	1175.87	0.0051	23.195	11.135	1	0	54944.7	1.0701	PTGDS_HUMAN	Prostaglandin-H2 D-isomerase	1606.58	H4N4F1S0	[146 241 27 72 0]
SVVAPATDGGLNLTSTFLR	12N(1647.6085)	2	MPI_CDG_Replicate2	2289.58	3565.63	1783.82	3565.62	1783.82	0.0039	16.697	11.729	1	0	0	1.5065	PTGDS_HUMAN	Prostaglandin-H2 D-isomerase	1647.61	H3N5F1S0	[148 244 28 72 0]
SVVAPATDGGLNLTSTFLR	12N(1809.6614)	3	MPI_CDG_Replicate2	2273.07	3727.7	1243.58	3727.68	1243.57	0.0092	27.771	13.557	1	0	257475	1.0714	PTGDS_HUMAN	Prostaglandin-H2 D-isomerase	1809.66	H4N5F1S0	[154 254 28 77 0]
SVVAPATDGGLNLTSTFLR	12N(1955.7193)	2	MPI_CDG_Replicate2	2273.07	3873.73	1937.87	3873.74	1937.87	0.0012	19.987	13.068	1	0	37685.5	1.5968	PTGDS_HUMAN	Prostaglandin-H2 D-isomerase	1955.72	H4N5F2S0	[160 264 28 81 0]
SVVAPATDGGLNLTSTFLR	12N(1955.7193)	3	MPI_CDG_Replicate2	2236.4	3873.73	1292.25	3873.74	1292.25	0.0019	15.907	12.243	0.9664	0	0	1.0962	PTGDS_HUMAN	Prostaglandin-H2 D-isomerase	1955.72	H4N5F2S0	[160 264 28 81 0]
SVVAPATDGGLNLTSTFLR	12N(1971.7142)	2	MPI_CDG_Replicate2	2269.4	3889.75	1945.88	3889.73	1945.87	0.0077	25.059	11.792	1	0	21598.8	1.5821	PTGDS_HUMAN	Prostaglandin-H2 D-isomerase	1971.71	H5N5F1S0	[160 264 28 82 0]
SVVAPATDGGLNLTSTFLR	12N(1971.7142)	3	MPI_CDG_Replicate2	2263.9	3889.75	1297.59	3889.73	1297.58	0.0057	29.643	13.347	1	0	572930	1.1185	PTGDS_HUMAN	Prostaglandin-H2 D-isomerase	1971.71	H5N5F1S0	[160 264 28 82 0]
SVVAPATDGGLNLTSTFLR	12N(2059.7302)	2	MPI_CDG_Replicate2	2306.08	3977.76	1989.89	3977.75	1989.88	0.0076	22.083	13.171	1	0	12473.4	1.6068	PTGDS_HUMAN	Prostaglandin-H2 D-isomerase	2059.73	H5N4F1S1	[163 268 28 85 0]
SVVAPATDGGLNLTSTFLR	12N(2059.7302)	3	MPI_CDG_Replicate2	2300.58	3977.75	1326.92	3977.75	1326.92	0.0014	32.964	14.162	1	0	1138885	1.1007	PTGDS_HUMAN	Prostaglandin-H2 D-isomerase	2059.73	H5N4F1S1	[163 268 28 85 0]
SVVAPATDGGLNLTSTFLR	12N(2059.7302)	4	MPI_CDG_Replicate2	2302.42	3977.76	995.446	3977.75	995.444	0.0023	29.433	11.509	1	0	214737	0.9983	PTGDS_HUMAN	Prostaglandin-H2 D-isomerase	2059.73	H5N4F1S1	[163 268 28 85 0]
SVVAPATDGGLNLTSTFLR	12N(2100.7567)	3	MPI_CDG_Replicate2	2306.08	4018.78	1340.6	4018.77	1340.6	0.0031	20.634	13.606	0.987	0	338083	1.1173	PTGDS_HUMAN	Prostaglandin-H2 D-isomerase	2100.76	H4N5F1S1	[165 271 29 85 0]
SVVAPATDGGLNLTSTFLR	12N(2100.7567)	4	MPI_CDG_Replicate2	2309.75	4018.78	1005.7	4018.77	1005.7	0.0008	15.118	11.343	0.9748	0	103822	0.9551	PTGDS_HUMAN	Prostaglandin-H2 D-isomerase	2100.76	H4N5F1S1	[165 271 29 85 0]
SVVAPATDGGLNLTSTFLR	12N(2263.8131)	2	MPI_CDG_Replicate2	2251.07	4181.83	2091.92	4181.83	2091.92	0.0027	20.313	14.674	1	0	0	1.6637	PTGDS_HUMAN	Prostaglandin-H2 D-isomerase	2263.81	H5N5F1S1	[171 281 29 90 0]
SVVAPATDGGLNLTSTFLR	12N(2263.8131)	3	MPI_CDG_Replicate2	2243.74	4181.87	1394.96	4181.83	1394.95	0.0123	27.293	11.02	1	0	810407	1.1376	PTGDS_HUMAN	Prostaglandin-H2 D-isomerase	2263.81	H5N5F1S1	[171 281 29 90 0]
SVVAPATDGGLNLTSTFLR	12N(2263.8131)	4	MPI_CDG_Replicate2	2247.41	4181.86	1046.47	4181.83	1046.46	0.0068	19.199	10.409	1	0	93846.7	1.0274	PTGDS_HUMAN	Prostaglandin-H2 D-isomerase	2263.81	H5N5F1S1	[171 281 29 90 0]
SVVAPATDGGLNLTSTFLR	12N(2351.8291)	2	MPI_CDG_Replicate2	2350.08	4269.86	2135.94	4269.84	2135.93	0.0074	21.699	11.205	1	0	7362.36	1.6787	PTGDS_HUMAN	Prostaglandin-H2 D-isomerase	2351.83	H5N4F1S2	[174 285 29 93 0]
SWPAVGNCSSALR	7N(2204.7677), 8C(57.0215)	2	MPI_CDG_Replicate2	1546.68	3608.42	1805.22	3608.43	1805.22	0.006	18.078	12.542	1	0	7277.12	1.5005	HEMO_HUMAN	Hemopexin	2204.77	H5N4F0S2	[143 229 25 80 1]
SWPAVGNCSSALR	7N(2204.7677), 8C(57.0215)	3	MPI_CDG_Replicate2	1541.19	3608.43	1203.82	3608.43	1203.82	0.0015	20.508	11.936	1	0	655523	1.0525	HEMO_HUMAN	Hemopexin	2204.77	H5N4F0S2	[143 229 25 80 1]
TVLTPATNHMGNVTFTIPANR	12N(1378.4710)	4	MPI_CDG_Replicate2	1921.59	3632.62	909.163	3632.62	909.163	0.0002	18.579	9.209	1	0	67452.1	0.9887	CO3_HUMAN	Complement C3	1378.47	H6N2F0S0	[150 245 31 70 1]
VCQDCPLLAPLNDTR	12N(2204.7677), 2C(57.0215), 5C(57.0215)	3	MPI_CDG_Replicate2	1866.76	3975.61	1326.21	3975.61	1326.21	0.0019	23.785	10.197	1	0	250296	1.1175	FETUA_HUMAN	Alpha-2-HS-glycoprotein	2204.77	H5N4F0S2	[157 258 28 86 2]
VCQDCPLLAPLNDTR	12N(2204.7677), 2C(57.0215), 5C(57.0215)	4	MPI_CDG_Replicate2	1866.76	3975.61	994.911	3975.61	994.909	0.0019	23.702	11.908	0.9985	0	145441	0.9057	FETUA_HUMAN	Alpha-2-HS-glycoprotein	2204.77	H5N4F0S2	[157 258 28 86 2]
VTISGVYDLGDVLEEMGIADLFTNQANFSR	27N(2204.7677)	4	MPI_CDG_Replicate2	3509.45	5478.35	1370.59	5478.35	1370.6	0.0016	23.732	11.806	1	0	0	1.0635	CBG_HUMAN	Corticosteroid-binding globulin	2204.77	H5N4F0S2	[228 360 42 110 1]
VTQNLTLIEESLTSEFIHDIDR	4N(2204.7677)	4	MPI_CDG_Replicate2	3092.07	4777.08	1195.28	4777.07	1195.27	0.0017	28.887	11.044	1	0	0	1.0193	PEDF_HUMAN	Pigment epithelium-derived factor	2204.77	H5N4F0S2	[196 317 35 101 0]
VTQNLTLIEESLTSEFIHDIDR	4N(2351.8291)	3	MPI_CDG_Replicate2	3061.01	4924.12	1642.38	4924.13	1642.38	0.0035	33.27	12.998	1	0	29205	1.2478	PEDF_HUMAN	Pigment epithelium-derived factor	2351.83	H5N4F1S2	[202 327 35 105 0]
WFSAGLASNSSWLR	9N(1809.6614)	2	MPI_CDG_Replicate2	2170.42	3390.45	1696.23	3390.43	1696.22	0.01	17.834	10.377	1	0	33656.2	1.4515	PTGDS_HUMAN	Prostaglandin-H2 D-isomerase	1809.66	H4N5F1S0	[143 219 25 69 0]
WFSAGLASNSSWLR	9N(1809.6614)	3	MPI_CDG_Replicate2	2168.59	3390.44	1131.15	3390.43	1131.15	0.0024	20.651	14.564	1	0	1170315	1.0336	PTGDS_HUMAN	Prostaglandin-H2 D-isomerase	1809.66	H4N5F1S0	[143 219 25 69 0]
WFSAGLASNSSWLR	9N(1955.7193)	3	MPI_CDG_Replicate2	2164.92	3536.51	1179.84	3536.49	1179.84	0.0042	13.823	10.327	0.9833	0	115179	1.1098	PTGDS_HUMAN	Prostaglandin-H2 D-isomerase	1955.72	H4N5F2S0	[149 229 25 73 0]
YLGNATAIFFLPDEGK	4N(2204.7677)	2	MPI_CDG_Replicate2	2441.6	3959.67	1980.84	3959.66	1980.84	0.0079	26.652	14.134	1	0	0	1.6089	A1AT_HUMAN	Alpha-1-antitrypsin	2204.77	H5N4F0S2	[167 258 24 85 0]
YLGNATAIFFLPDEGK	4N(2204.7677)	3	MPI_CDG_Replicate2	2434.28	3959.67	1320.9	3959.66	1320.89	0.0037	48.745	11.858	1	0	2.13034e+06	1.1213	A1AT_HUMAN	Alpha-1-antitrypsin	2204.77	H5N4F0S2	[167 258 24 85 0]
YLGNATAIFFLPDEGK	4N(2204.7677)	4	MPI_CDG_Replicate2	2434.28	3959.66	990.923	3959.66	990.921	0.0017	29.891	8.749	1	0	1.7422e+06	0.9311	A1AT_HUMAN	Alpha-1-antitrypsin	2204.77	H5N4F0S2	[167 258 24 85 0]
AACAQLNDFLQEYGTQGCQV	18C(57.0215), 3C(57.0215)	2	SLC35A1_CDG_Replicate1	2324.75	2271.99	1137	2271.99	1137	0.0011	14.832	7.632	0.9916	0	279280	1.2205	CO4B_HUMAN	Complement C4-B	0	H0N0F0S0	[ 95 145 27 34 2]
AALEGFLAALQADPPQAER		2	SLC35A1_CDG_Replicate1	2642.07	1967.01	984.512	1967.01	984.513	0.0005	20.16	11.311	1	0	169634	1.1341	APLP1_HUMAN	Amyloid-like protein 1	0	H0N0F0S0	[ 87 138 24 28 0]
AAPSVTLFPPSSEELQANK		2	SLC35A1_CDG_Replicate1	2011.07	1985.01	993.514	1985.01	993.513	0.0015	13.336	8.531	0.9922	0	1.19625e+06	1.1447	IGLC2_HUMAN	Immunoglobulin lambda constant 2	0	H0N0F0S0	[ 88 140 22 30 0]
AASEFESSEGVFLFPELR		2	SLC35A1_CDG_Replicate1	2678.76	2013.97	1007.99	2013.97	1007.99	0.0011	25.693	8.352	1	0	500468	1.1608	CSTN1_HUMAN	Calsyntenin-1	0	H0N0F0S0	[ 92 135 21 30 0]
AATVGSLAGQPLQER		2	SLC35A1_CDG_Replicate1	1466.32	1496.79	749.403	1496.79	749.405	0.0015	20.755	9.303	0.9995	0	2.01555e+06	1.0114	APOE_HUMAN	Apolipoprotein E	0	H0N0F0S0	[ 63 108 20 22 0]
ADEPQWSLYPSDSQVSEEVK		2	SLC35A1_CDG_Replicate1	1983.55	2293.04	1147.53	2293.04	1147.53	0.0012	20.067	8.764	0.9985	0	330315	1.2173	SCG1_HUMAN	Secretogranin-1	0	H0N0F0S0	[100 148 24 38 0]
ADLFYDVEALDLESPK		2	SLC35A1_CDG_Replicate1	2583.38	1823.88	912.948	1823.88	912.949	0.0008	16.4	9.674	0.9987	0	352380	1.1233	HRG_HUMAN	Histidine-rich glycoprotein	0	H0N0F0S0	[ 83 125 17 29 0]
ADRDQYELLCLDNTR	10C(57.0215)	2	SLC35A1_CDG_Replicate1	1770.78	1880.87	941.444	1880.87	941.442	0.0022	38.851	10.303	1	1	1961152	1.112	TRFE_HUMAN	Serotransferrin	0	H0N0F0S0	[ 77 124 24 29 1]
ADRDQYELLCLDNTR	10C(57.0215)	3	SLC35A1_CDG_Replicate1	1781.78	1880.87	627.963	1880.87	627.963	0.0008	16.521	6.14	0.9543	1	2.8518e+06	0.929	TRFE_HUMAN	Serotransferrin	0	H0N0F0S0	[ 77 124 24 29 1]
ADSQAQLLLSTVVGVFTAPGLHLK		3	SLC35A1_CDG_Replicate1	3459.51	2464.37	822.464	2464.37	822.464	0.0001	17.404	8.186	0.9992	0	70879.2	0.9789	ANGT_HUMAN	Angiotensinogen	0	H0N0F0S0	[112 185 29 33 0]
AEEEHLGILGPQLHADVGDK		2	SLC35A1_CDG_Replicate1	1763.44	2127.06	1064.54	2127.06	1064.54	0.0015	22.072	8.117	0.9993	0	107831	1.174	CERU_HUMAN	Ceruloplasmin	0	H0N0F0S0	[ 92 146 26 32 0]
AEFAEVSK		1	SLC35A1_CDG_Replicate1	956.639	879.433	880.441	879.434	880.441	0.0003	13.579	0	0.9966	0	470211	1.1083	ALBU_HUMAN	Serum albumin	0	H0N0F0S0	[39 61 9 14 0]
AFLEVNEEGSEAAASTAVVIAGR		2	SLC35A1_CDG_Replicate1	2223.85	2290.14	1146.08	2290.14	1146.08	0.0022	41.097	10.657	1	0	297916	1.2486	ANT3_HUMAN	Antithrombin-III	0	H0N0F0S0	[ 98 159 27 36 0]
AFLEVNEEGSEAAASTAVVIAGR		3	SLC35A1_CDG_Replicate1	2231.19	2290.15	764.389	2290.14	764.389	0.0008	15.624	0	0.9937	0	192122	1.0765	ANT3_HUMAN	Antithrombin-III	0	H0N0F0S0	[ 98 159 27 36 0]
AFPALTSLDLSDNPGLGER		2	SLC35A1_CDG_Replicate1	2432.98	1971.99	987.003	1971.99	987.002	0.0009	33.864	9.813	1	0	399283	1.1548	CD14_HUMAN	Monocyte differentiation antigen CD14	0	H0N0F0S0	[ 86 137 23 30 0]
AFQPFFVELTMPYSVIR		2	SLC35A1_CDG_Replicate1	3194.07	2044.05	1023.03	2044.05	1023.03	0.0005	19.25	10.963	0.9993	0	76442.6	1.2041	A2MG_HUMAN	Alpha-2-macroglobulin	0	H0N0F0S0	[ 99 145 21 24 1]
AGDFLEANYMNLQR		2	SLC35A1_CDG_Replicate1	2064.27	1640.76	821.389	1640.76	821.388	0.0014	16.138	10.339	0.9932	0	238018	1.0522	CO3_HUMAN	Complement C3	0	H0N0F0S0	[ 71 108 20 23 1]
AGTELVNFLSYFVELGTQPATQ		2	SLC35A1_CDG_Replicate1	3690.14	2384.19	1193.1	2384.19	1193.1	0.001	17.705	10.487	0.9985	0	901337	1.3005	APOA2_HUMAN	Apolipoprotein A-II	0	H0N0F0S0	[109 165 25 35 0]
AIQDGTIVLMGTYDDGATK		2	SLC35A1_CDG_Replicate1	2022.07	1967.96	984.986	1967.95	984.983	0.003	17.461	0	0.9953	0	243136	1.1711	FAM3C_HUMAN	Protein FAM3C	0	H0N0F0S0	[ 84 137 21 31 1]
AIQLTYNPDESSKPNMIDAATLK		2	SLC35A1_CDG_Replicate1	2000.06	2519.26	1260.64	2519.26	1260.64	0.0004	26.677	9.826	1	0	34377.9	1.331	FIBG_HUMAN	Fibrinogen gamma chain	0	H0N0F0S0	[109 178 28 38 1]
AITPPHPASQANIIFDITEGNLR		3	SLC35A1_CDG_Replicate1	2555.87	2474.29	825.771	2474.29	825.771	0	26.295	10.552	1	0	150507	0.9909	FBLN1_HUMAN	Fibulin-1	0	H0N0F0S0	[110 175 31 34 0]
ALEILQEEDLIDEDDIPVR		2	SLC35A1_CDG_Replicate1	2521.02	2224.11	1113.06	2224.11	1113.06	0.0017	41.496	10.339	1	0	1.89118e+06	1.2131	CO4B_HUMAN	Complement C4-B	0	H0N0F0S0	[ 96 157 23 37 0]
ALGISPFHEHAEVVFTANDSGPR		2	SLC35A1_CDG_Replicate1	1965.21	2450.19	1226.1	2450.2	1226.11	0.0038	72.658	10.167	1	0	4353449	1.281	TTHY_HUMAN	Transthyretin	0	H0N0F0S0	[109 163 31 34 0]
ALGISPFHEHAEVVFTANDSGPR		3	SLC35A1_CDG_Replicate1	1965.21	2450.2	817.739	2450.2	817.74	0.001	27.362	9.377	1	0	4662494	0.9308	TTHY_HUMAN	Transthyretin	0	H0N0F0S0	[109 163 31 34 0]
ALGISPFHEHAEVVFTANDSGPRR		2	SLC35A1_CDG_Replicate1	1871.65	2606.3	1304.16	2606.3	1304.16	0.0014	43.51	12.013	1	0	118310	1.3095	TTHY_HUMAN	Transthyretin	0	H0N0F0S0	[115 175 35 35 0]
ALMLCEGLFVADVTDFEGWK	5C(57.0215)	2	SLC35A1_CDG_Replicate1	3151.9	2300.09	1151.05	2300.09	1151.05	0.0014	21.99	8.516	1	0	107523	1.2297	LG3BP_HUMAN	Galectin-3-binding protein	0	H0N0F0S0	[105 157 23 31 2]
ALYLQYTDETFR		2	SLC35A1_CDG_Replicate1	2000.06	1518.74	760.375	1518.74	760.375	0.0001	18.547	9.416	0.998	0	1203774	1.0397	CERU_HUMAN	Ceruloplasmin	0	H0N0F0S0	[ 70 102 16 22 0]
ALYYDLISSPDIHGTYK		2	SLC35A1_CDG_Replicate1	2104.62	1954.97	978.491	1954.97	978.491	0	22.306	10.288	1	0	224764	1.2133	PEDF_HUMAN	Pigment epithelium-derived factor	0	H0N0F0S0	[ 91 134 20 28 0]
ANNIAYEDVVGGEDWNPVEEK		2	SLC35A1_CDG_Replicate1	2089.95	2347.06	1174.54	2347.06	1174.54	0.0006	19.551	10.252	0.998	0	26372.7	1.2284	SCG2_HUMAN	Secretogranin-2	0	H0N0F0S0	[102 150 26 38 0]
ANPTVTLFPPSSEELQANK		2	SLC35A1_CDG_Replicate1	2018.41	2042.03	1022.02	2042.03	1022.02	0.0033	15.878	11.942	0.9978	0	0	1.1698	IGLL5_HUMAN	Immunoglobulin lambda-like polypeptide 5	0	H0N0F0S0	[ 90 143 23 31 0]
AQLVPLPPSTYVEFTVSGTDCVAK	21C(57.0215)	2	SLC35A1_CDG_Replicate1	2579.71	2578.3	1290.16	2578.3	1290.16	0.0004	35.496	9.451	1	0	595640	1.3857	FETUA_HUMAN	Alpha-2-HS-glycoprotein	0	H0N0F0S0	[116 183 27 37 1]
AQPVQVAEGSEPDGFWEALGGK		2	SLC35A1_CDG_Replicate1	2348.6	2271.07	1136.54	2271.08	1136.55	0.0059	30.067	7.602	1	0	336119	1.2164	GELS_HUMAN	Gelsolin	0	H0N0F0S0	[101 150 26 34 0]
ASSIIDELFQDR		2	SLC35A1_CDG_Replicate1	2506.35	1392.7	697.356	1392.69	697.351	0.0041	18.162	8.363	0.998	0	5306846	0.9812	CLUS_HUMAN	Clusterin	0	H0N0F0S0	[60 96 16 22 0]
ATLVCLISDFYPGAVTVAWK	5C(57.0215)	2	SLC35A1_CDG_Replicate1	3245.4	2210.14	1106.08	2210.14	1106.08	0.0003	19.488	9.067	1	0	231013	1.2552	IGLC2_HUMAN	Immunoglobulin lambda constant 2	0	H0N0F0S0	[104 159 23 28 1]
ATYFGSIVLLSPAVIDSPLK		2	SLC35A1_CDG_Replicate1	3030.89	2090.16	1046.09	2090.17	1046.09	0.0021	16.527	0	0.9967	0	109707	1.2308	PLTP_HUMAN	Phospholipid transfer protein	0	H0N0F0S0	[ 99 159 21 28 0]
AVDQSVLLMKPDAELSASSVYNLLPEK		2	SLC35A1_CDG_Replicate1	2621.9	2916.52	1459.27	2916.52	1459.27	0.0006	25.107	8.234	1	0	27676.4	1.496	A2MG_HUMAN	Alpha-2-macroglobulin	0	H0N0F0S0	[129 213 31 43 1]
AVDQSVLLMKPDAELSASSVYNLLPEK		3	SLC35A1_CDG_Replicate1	2625.56	2916.52	973.18	2916.52	973.179	0.0012	13.021	7.896	0.979	0	123405	1.0131	A2MG_HUMAN	Alpha-2-macroglobulin	0	H0N0F0S0	[129 213 31 43 1]
AVDQSVLLMKPDAELSASSVYNLLPEK	9M(15.9949)	3	SLC35A1_CDG_Replicate1	2471.5	2932.51	978.511	2932.51	978.511	0.0001	13.195	7.807	0.9986	0	232033	1.0531	A2MG_HUMAN	Alpha-2-macroglobulin	0	H0N0F0S0	[129 213 31 44 1]
AVIHPDYDAASHDQDIMLLR		2	SLC35A1_CDG_Replicate1	1928.53	2279.1	1140.56	2279.1	1140.56	0.0011	28.21	9.823	1	0	41869.9	1.2794	KLK6_HUMAN	Kallikrein-6	0	H0N0F0S0	[ 99 154 28 32 1]
AVIHPDYDAASHDQDIMLLR		3	SLC35A1_CDG_Replicate1	1928.53	2279.1	760.707	2279.1	760.707	0.0009	13.001	0	0.9895	0	131417	0.9369	KLK6_HUMAN	Kallikrein-6	0	H0N0F0S0	[ 99 154 28 32 1]
AVLDVFEEGTEASAATAVK		2	SLC35A1_CDG_Replicate1	2146.8	1906.96	954.485	1906.95	954.483	0.0018	17.155	8.301	0.9976	0	805959	1.1522	AACT_HUMAN	Alpha-1-antichymotrypsin	0	H0N0F0S0	[ 83 134 20 31 0]
AVVHGILMGVPVPFPIPEPDGCK	22C(57.0215)	3	SLC35A1_CDG_Replicate1	2849.34	2428.26	810.428	2428.26	810.429	0.0003	20.666	0	1	0	25014.6	0.9365	NPC2_HUMAN	NPC intracellular cholesterol transporter 2	0	H0N0F0S0	[112 177 27 29 2]
AVVHGILMGVPVPFPIPEPDGCK	22C(57.0215), 8M(15.9949)	3	SLC35A1_CDG_Replicate1	2662.25	2444.26	815.761	2444.26	815.76	0.0004	26.202	10.597	1	0	96609.8	0.9344	NPC2_HUMAN	NPC intracellular cholesterol transporter 2	0	H0N0F0S0	[112 177 27 30 2]
AYYENSPQQVFSTEFEVK		2	SLC35A1_CDG_Replicate1	2181.66	2164.99	1083.5	2164.99	1083.5	0.0019	16.141	8.239	0.996	0	1238452	1.2246	CO3_HUMAN	Complement C3	0	H0N0F0S0	[ 99 140 22 33 0]
CCAAADPHECYAK	10C(57.0215), 1C(-17.0265), 2C(57.0215)	2	SLC35A1_CDG_Replicate1	1013.46	1534.56	768.289	1534.56	768.289	0.0002	15.32	0	0.9991	0	6864699	1.0251	ALBU_HUMAN	Serum albumin	0	H0N0F0S0	[62 93 19 22 3]
CCAAADPHECYAK	10C(57.0215), 1C(57.0215), 2C(57.0215)	2	SLC35A1_CDG_Replicate1	734.936	1551.59	776.803	1551.59	776.802	0.0007	15.041	0	0.9985	0	2.59027e+06	1.0063	ALBU_HUMAN	Serum albumin	0	H0N0F0S0	[62 93 19 22 3]
CEGPIPDVTFELLR	1C(-17.0265)	2	SLC35A1_CDG_Replicate1	2992.39	1627.79	814.904	1627.79	814.903	0.0007	17.507	8.941	0.998	0	260859	1.0549	A1BG_HUMAN	Alpha-1B-glycoprotein	0	H0N0F0S0	[ 73 116 18 23 1]
CEGPIPDVTFELLR	1C(57.0215)	2	SLC35A1_CDG_Replicate1	2629.24	1644.82	823.416	1644.82	823.416	0.0001	15.84	5.237	0.9985	0	221153	1.0176	A1BG_HUMAN	Alpha-1B-glycoprotein	0	H0N0F0S0	[ 73 116 18 23 1]
CLPGEFVSEALLVPEGCR	17C(57.0215), 1C(-17.0265)	2	SLC35A1_CDG_Replicate1	3085.9	2014.95	1008.48	2014.95	1008.48	0	30.04	5.922	1	0	222445	1.1647	APLP1_HUMAN	Amyloid-like protein 1	0	H0N0F0S0	[ 88 141 23 28 2]
CREILSVDCSTNNPSQAK	1C(-17.0265), 9C(57.0215)	2	SLC35A1_CDG_Replicate1	1598.37	2060.93	1031.47	2060.93	1031.47	0.0002	30.435	7.425	1	1	110050	1.1483	CLUS_HUMAN	Clusterin	0	H0N0F0S0	[ 82 139 27 32 2]
CSTSSLLEACTFR	10C(57.0215), 1C(57.0215)	2	SLC35A1_CDG_Replicate1	1812.95	1530.68	766.346	1530.68	766.348	0.0014	15.252	0	0.9867	0	2.0978e+06	1.0501	TRFE_HUMAN	Serotransferrin	0	H0N0F0S0	[ 62 102 18 23 2]
CTTPPPSSGPTYQCLK	14C(57.0215), 1C(57.0215)	2	SLC35A1_CDG_Replicate1	1248.09	1792.81	897.413	1792.81	897.413	0.0008	15.601	0	0.9948	0	74780.7	1.0737	PLMN_HUMAN	Plasminogen	0	H0N0F0S0	[ 76 120 20 26 2]
CVNVIFVGDHGMEDVTCDR	17C(57.0215), 1C(-17.0265)	2	SLC35A1_CDG_Replicate1	2438.48	2204.93	1103.47	2204.93	1103.47	0.0008	21.425	9.082	0.9988	0	38607.8	1.1916	ENPP2_HUMAN	Ectonucleotide pyrophosphatase/phosphodiesterase family member 2	0	H0N0F0S0	[ 91 143 27 32 3]
DALSSVQESQVAQQAR		2	SLC35A1_CDG_Replicate1	1343.44	1715.84	858.929	1715.84	858.929	0.0002	16.79	10.071	0.9913	0	137983	1.0637	APOC3_HUMAN	Apolipoprotein C-III	0	H0N0F0S0	[ 69 117 23 28 0]
DAPDHQELNLDVSLQLPSR		2	SLC35A1_CDG_Replicate1	2146.8	2146.06	1074.04	2146.07	1074.04	0.0011	38.395	8.768	1	0	167736	1.1877	CO3_HUMAN	Complement C3	0	H0N0F0S0	[ 91 147 27 33 0]
DAPDHQELNLDVSLQLPSR		3	SLC35A1_CDG_Replicate1	2141.3	2146.06	716.362	2146.07	716.362	0.0003	24.208	10	1	0	920995	0.8882	CO3_HUMAN	Complement C3	0	H0N0F0S0	[ 91 147 27 33 0]
DCHLAQVPSHTVVAR	2C(57.0215)	2	SLC35A1_CDG_Replicate1	1220.63	1688.84	845.43	1688.84	845.428	0.0016	25.266	5.754	1	0	1.20203e+06	1.1204	TRFE_HUMAN	Serotransferrin	0	H0N0F0S0	[ 71 116 24 22 1]
DDNPNLPR		1	SLC35A1_CDG_Replicate1	852.219	939.44	940.447	939.441	940.448	0.0013	14.372	0	0.9985	0	396102	1.1275	ALBU_HUMAN	Serum albumin	0	H0N0F0S0	[38 61 13 15 0]
DGVADVSIEDSVISLSGDHCIIGR	20C(57.0215)	2	SLC35A1_CDG_Replicate1	2440.31	2513.22	1257.62	2513.21	1257.61	0.0062	18.042	0	0.9769	0	6985.25	1.3599	SODC_HUMAN	Superoxide dismutase [Cu-Zn]	0	H0N0F0S0	[104 172 30 40 1]
DGWHSWPIAHQWPQGPSAVDAAFSWEEK		4	SLC35A1_CDG_Replicate1	2588.88	3218.47	805.624	3218.46	805.623	0.0006	16.579	0	0.9819	0	221141	0.9033	HEMO_HUMAN	Hemopexin	0	H0N0F0S0	[150 199 39 42 0]
DHEDSSLQWSNPAQQTLYFGEK		3	SLC35A1_CDG_Replicate1	2075.28	2579.16	860.727	2579.16	860.726	0.0007	21.302	0	1	0	142529	0.9476	CADM3_HUMAN	Cell adhesion molecule 3	0	H0N0F0S0	[113 162 30 40 0]
DIEFIYTAPSSAVCGVSLDVGGK	14C(57.0215)	2	SLC35A1_CDG_Replicate1	2480.67	2384.16	1193.09	2384.16	1193.09	0.002	34.052	23.397	1	0	146551	1.2679	TIMP2_HUMAN	Metalloproteinase inhibitor 2	0	H0N0F0S0	[105 165 25 36 1]
DIPTNSPELEETLTHTITK		2	SLC35A1_CDG_Replicate1	2117.45	2138.07	1070.04	2138.07	1070.04	0.0003	23.645	10.349	1	0	160782	1.223	KNG1_HUMAN	Kininogen-1	0	H0N0F0S0	[ 92 151 23 35 0]
DLDSQTMMVLVNYIFFK		2	SLC35A1_CDG_Replicate1	3635.25	2063.01	1032.51	2063.01	1032.51	0.0002	16.248	11.697	0.9972	0	97860.2	1.1752	AACT_HUMAN	Alpha-1-antichymotrypsin	0	H0N0F0S0	[ 95 146 20 27 2]
DLEVVAATPTSLLISWDAPAVTVR		2	SLC35A1_CDG_Replicate1	3025.39	2523.36	1262.69	2523.36	1262.69	0.0013	47.96	10.57	1	0	178003	1.3192	FINC_HUMAN	Fibronectin	0	H0N0F0S0	[114 186 28 36 0]
DLGEENFK		1	SLC35A1_CDG_Replicate1	1103.27	950.436	951.443	950.434	951.442	0.0016	16.893	10.554	0.9966	0	211560	1.0901	ALBU_HUMAN	Serum albumin	0	H0N0F0S0	[41 62 10 16 0]
DPDAQPGGELMLGGTDSK		2	SLC35A1_CDG_Replicate1	1556.19	1786.8	894.409	1786.8	894.409	0.0005	18.617	8.391	0.9985	0	312337	1.0728	CATD_HUMAN	Cathepsin D	0	H0N0F0S0	[ 73 118 20 30 1]
DPVASTSNLDMDFR		2	SLC35A1_CDG_Replicate1	1794.61	1566.7	784.356	1566.7	784.356	0.0008	18.383	7.422	0.9985	0	380350	1.0443	PLTP_HUMAN	Phospholipid transfer protein	0	H0N0F0S0	[ 65 102 18 25 1]
DQAGEYECSAENDVSFPDVR	8C(57.0215)	2	SLC35A1_CDG_Replicate1	1778.11	2286.93	1144.47	2286.93	1144.47	0.0003	30.283	6.932	1	0	95689.4	1.203	NEGR1_HUMAN	Neuronal growth regulator 1	0	H0N0F0S0	[ 94 138 26 39 1]
DQYELLCLDNTR	7C(57.0215)	2	SLC35A1_CDG_Replicate1	1919.36	1538.7	770.358	1538.7	770.359	0.0008	16.703	8.812	0.997	0	954776	1.0315	TRFE_HUMAN	Serotransferrin	0	H0N0F0S0	[ 64 102 18 24 1]
DSCQGDSGGPLVCGDHLR	13C(57.0215), 3C(57.0215)	3	SLC35A1_CDG_Replicate1	1290.26	1928.81	643.944	1928.81	643.944	0.0002	16.406	0	0.9988	0	144455	0.8329	KLK6_HUMAN	Kallikrein-6	0	H0N0F0S0	[ 75 120 26 30 2]
DSFHLDEQFTVPVEMMQAR		3	SLC35A1_CDG_Replicate1	2471.5	2279.03	760.685	2279.03	760.686	0.0003	19.982	0	1	0	209569	0.9495	A2AP_HUMAN	Alpha-2-antiplasmin	0	H0N0F0S0	[ 99 150 26 32 2]
DSITTWEILAVSMSDK		2	SLC35A1_CDG_Replicate1	2808.99	1794.87	898.443	1794.87	898.443	0.0001	14.106	10.216	0.962	0	1.03232e+06	1.1134	CO3_HUMAN	Complement C3	0	H0N0F0S0	[ 78 126 18 28 1]
DSLDQLVGGVPVTLNAQTIDVNQETSDLDPSK		3	SLC35A1_CDG_Replicate1	2559.54	3367.66	1123.56	3367.66	1123.56	0.0005	20.485	10.507	1	0	134233	1.0904	CO5_HUMAN	Complement C5	0	H0N0F0S0	[142 234 38 56 0]
DSPVLIDFFEDTER		2	SLC35A1_CDG_Replicate1	2709.94	1681.78	841.897	1681.78	841.899	0.0018	16.289	7.412	0.9977	0	343665	1.0814	HRG_HUMAN	Histidine-rich glycoprotein	0	H0N0F0S0	[ 75 111 17 27 0]
DSSCGTGYELTEDNSCK	16C(57.0215), 4C(57.0215)	2	SLC35A1_CDG_Replicate1	1081.3	1921.73	961.87	1921.73	961.873	0.0028	15.651	0	0.9913	0	210594	1.0914	FBLN1_HUMAN	Fibulin-1	0	H0N0F0S0	[ 74 115 21 35 2]
DTEEEDFHVDQVTTVK		2	SLC35A1_CDG_Replicate1	1480.99	1890.85	946.432	1890.85	946.431	0.0007	18.652	0	0.9985	0	2.01133e+06	1.1463	A1AT_HUMAN	Alpha-1-antitrypsin	0	H0N0F0S0	[ 80 122 20 33 0]
DTWVEHWPEEDECQDEENQK	13C(57.0215)	2	SLC35A1_CDG_Replicate1	1679.08	2602.02	1302.02	2602.02	1302.02	0.0005	58.716	0	1	0	206213	1.2375	CO3_HUMAN	Complement C3	0	H0N0F0S0	[109 151 29 44 1]
DTWVEHWPEEDECQDEENQK	13C(57.0215)	3	SLC35A1_CDG_Replicate1	1675.41	2602.02	868.347	2602.02	868.347	0.0001	19.632	0	1	0	1.00855e+06	0.9215	CO3_HUMAN	Complement C3	0	H0N0F0S0	[109 151 29 44 1]
DVFLGMFLYEYAR		1	SLC35A1_CDG_Replicate1	3051.06	1622.79	1623.79	1622.78	1623.79	0.0053	16.886	10.867	0.9933	0	45970.7	1.2235	ALBU_HUMAN	Serum albumin	0	H0N0F0S0	[ 78 110 16 20 1]
DVFLGMFLYEYAR		2	SLC35A1_CDG_Replicate1	3040.06	1622.78	812.398	1622.78	812.397	0.0006	14.415	8.724	0.9883	0	20706576	1.0988	ALBU_HUMAN	Serum albumin	0	H0N0F0S0	[ 78 110 16 20 1]
DVFLGMFLYEYAR	6M(15.9949)	2	SLC35A1_CDG_Replicate1	2786.97	1638.78	820.397	1638.78	820.395	0.0026	13.145	9.307	0.9503	0	46032264	1.0993	ALBU_HUMAN	Serum albumin	0	H0N0F0S0	[ 78 110 16 21 1]
DVWGIEGPIDAAFTR		2	SLC35A1_CDG_Replicate1	2557.7	1645.81	823.91	1645.81	823.912	0.0019	19.786	7.806	1	0	1508045	1.0636	VTNC_HUMAN	Vitronectin	0	H0N0F0S0	[ 75 111 19 23 0]
DWHGVPGQVDAAMAGR		2	SLC35A1_CDG_Replicate1	1712.09	1665.77	833.89	1665.77	833.891	0.0014	27.588	8.537	1	0	321953	1.0427	VTNC_HUMAN	Vitronectin	0	H0N0F0S0	[ 71 107 23 22 1]
DWSFYLLYYTEFTPTEK		2	SLC35A1_CDG_Replicate1	3074.9	2202.02	1102.02	2202.02	1102.02	0.0003	16.486	8.219	0.9966	0	1.1043e+06	1.211	B2MG_HUMAN	Beta-2-microglobulin	0	H0N0F0S0	[108 143 19 31 0]
DYAGVFSDAGLTFTSSSGQQTAQR		2	SLC35A1_CDG_Replicate1	2189	2493.14	1247.58	2493.14	1247.58	0.0016	29.213	9.628	1	0	246596	1.2971	CO3_HUMAN	Complement C3	0	H0N0F0S0	[106 160 30 40 0]
DYAGVFSDAGLTFTSSSGQQTAQR		3	SLC35A1_CDG_Replicate1	2192.66	2493.14	832.054	2493.14	832.054	0.0003	22.093	9.973	1	0	347337	1.0023	CO3_HUMAN	Complement C3	0	H0N0F0S0	[106 160 30 40 0]
DYNLNDILLQLGIEEAFTSK		2	SLC35A1_CDG_Replicate1	3355.24	2295.16	1148.59	2295.16	1148.59	0.0019	32.919	9.769	1	0	545707	1.2731	AACT_HUMAN	Alpha-1-antichymotrypsin	0	H0N0F0S0	[103 162 24 35 0]
DYNLNDILLQLGIEEAFTSK		3	SLC35A1_CDG_Replicate1	3360.72	2295.16	766.059	2295.16	766.062	0.0023	13.962	8.163	0.9793	0	105539	0.9301	AACT_HUMAN	Alpha-1-antichymotrypsin	0	H0N0F0S0	[103 162 24 35 0]
EAEGTEEGGEEEDDEEMDPQTIDSLIELSTK		2	SLC35A1_CDG_Replicate1	2598.05	3424.43	1713.22	3424.44	1713.23	0.0029	68.189	42.408	1	0	150959	1.4847	VGF_HUMAN	Neurosecretory protein VGF	0	H0N0F0S0	[138 217 33 66 1]
ECVGFEAVQEVPVGLVQPASATLYDYYNPER	2C(57.0215)	2	SLC35A1_CDG_Replicate1	2794.31	3499.66	1750.84	3499.66	1750.84	0.0021	59.475	6.978	1	0	28273.7	1.5467	CO4B_HUMAN	Complement C4-B	0	H0N0F0S0	[157 234 38 51 1]
ECVGFEAVQEVPVGLVQPASATLYDYYNPER	2C(57.0215)	3	SLC35A1_CDG_Replicate1	2792.48	3499.66	1167.56	3499.66	1167.56	0.0016	56.372	8.992	1	0	262856	1.0516	CO4B_HUMAN	Complement C4-B	0	H0N0F0S0	[157 234 38 51 1]
EDIPPADLSDQVPDTESETR		2	SLC35A1_CDG_Replicate1	1607.53	2213	1107.51	2213	1107.51	0.0007	33.552	9.38	1	0	1.15066e+06	1.1569	CO3_HUMAN	Complement C3	0	H0N0F0S0	[ 91 144 24 40 0]
EDLIWELLNQAQEHFGK		2	SLC35A1_CDG_Replicate1	3184.9	2069.02	1035.52	2069.02	1035.52	0.0022	22.846	8.941	1	0	629877	1.2202	TRFE_HUMAN	Serotransferrin	0	H0N0F0S0	[ 94 140 24 29 0]
EDYLDVYVFGVGPLVNQVNINALASK		2	SLC35A1_CDG_Replicate1	3118.89	2836.45	1419.23	2836.46	1419.24	0.0082	35.974	9.65	1	0	47458.3	1.423	CFAB_HUMAN	Complement factor B	0	H0N0F0S0	[130 201 31 40 0]
EDYLDVYVFGVGPLVNQVNINALASK		3	SLC35A1_CDG_Replicate1	3118.89	2836.47	946.496	2836.46	946.495	0.0002	15.228	9.531	0.9912	0	108694	1.0459	CFAB_HUMAN	Complement factor B	0	H0N0F0S0	[130 201 31 40 0]
EEFPFALGVQTLPQTCDEPK	16C(57.0215)	2	SLC35A1_CDG_Replicate1	2466	2305.09	1153.55	2305.09	1153.55	0.0007	19.748	8.088	0.9986	0	696785	1.2561	A2MG_HUMAN	Alpha-2-macroglobulin	0	H0N0F0S0	[103 156 24 34 1]
EESPLLIGQQSTVSDVPR		2	SLC35A1_CDG_Replicate1	1902.84	1954	978.006	1954	978.008	0.0018	18.701	8.556	0.9985	0	173634	1.2064	FINC_HUMAN	Fibronectin	0	H0N0F0S0	[ 83 139 23 31 0]
EFEGEEEYLEILGITR		2	SLC35A1_CDG_Replicate1	2713.61	1925.93	963.972	1925.93	963.97	0.0015	31.11	8.985	1	0	359102	1.1186	LSAMP_HUMAN	Limbic system-associated membrane protein	0	H0N0F0S0	[ 86 131 19 31 0]
EFNAETFTFHADICTLSEK	14C(57.0215)	2	SLC35A1_CDG_Replicate1	2238.53	2259.01	1130.51	2259.02	1130.52	0.0015	39.596	11.439	1	0	6922191	1.3105	ALBU_HUMAN	Serum albumin	0	H0N0F0S0	[100 146 24 34 1]
EFNAETFTFHADICTLSEK	14C(57.0215), 1E(-18.0106)	2	SLC35A1_CDG_Replicate1	2491.67	2241	1121.51	2241	1121.51	0	37.606	9.943	1	0	752038	1.2438	ALBU_HUMAN	Serum albumin	0	H0N0F0S0	[100 146 24 34 1]
EFYLFPTVFDENESLLLEDNIR		2	SLC35A1_CDG_Replicate1	3192.24	2702.32	1352.17	2702.31	1352.16	0.0044	38.192	8.926	1	0	704347	1.3625	CERU_HUMAN	Ceruloplasmin	0	H0N0F0S0	[125 183 27 40 0]
EFYLFPTVFDENESLLLEDNIR		3	SLC35A1_CDG_Replicate1	3194.07	2702.31	901.778	2702.31	901.778	0.0005	23.972	9.19	1	0	1906367	1.0674	CERU_HUMAN	Ceruloplasmin	0	H0N0F0S0	[125 183 27 40 0]
EFYLFPTVFDENESLLLEDNIR	1E(-18.0106)	2	SLC35A1_CDG_Replicate1	3536.42	2684.3	1343.16	2684.3	1343.16	0.0007	35.502	10.82	1	0	801.889	1.3652	CERU_HUMAN	Ceruloplasmin	0	H0N0F0S0	[125 183 27 40 0]
EGANYALVIDVDMVPSEGLWR		2	SLC35A1_CDG_Replicate1	2858.5	2333.14	1167.58	2333.14	1167.58	0.0008	36.797	18.798	1	0	485198	1.2293	B4GA1_HUMAN	Beta-1,4-glucuronyltransferase 1	0	H0N0F0S0	[104 160 26 33 1]
EGEDAVIVCDVVSSLPPTIIWK	9C(57.0215)	2	SLC35A1_CDG_Replicate1	3107.9	2426.25	1214.13	2426.24	1214.13	0.005	15.09	9.744	0.9871	0	202385	1.2984	NCAM1_HUMAN	Neural cell adhesion molecule 1	0	H0N0F0S0	[109 175 25 35 1]
EGTCPEAPTDECKPVK	12C(57.0215), 4C(57.0215)	2	SLC35A1_CDG_Replicate1	876.038	1816.8	909.406	1816.8	909.406	0.0006	21.902	0	0.9991	0	1.80069e+06	1.0756	TRFE_HUMAN	Serotransferrin	0	H0N0F0S0	[ 74 120 20 29 2]
EINLAPDSSSVVVSGLMVATK		2	SLC35A1_CDG_Replicate1	2489.84	2116.11	1059.06	2116.11	1059.06	0.0016	21.82	8.575	1	0	245601	1.25	FINC_HUMAN	Fibronectin	0	H0N0F0S0	[ 91 157 23 32 1]
EINLAPDSSSVVVSGLMVATK	17M(15.9949)	2	SLC35A1_CDG_Replicate1	2288.06	2132.11	1067.06	2132.1	1067.06	0.0015	16.763	9.532	0.9985	0	193122	1.237	FINC_HUMAN	Fibronectin	0	H0N0F0S0	[ 91 157 23 33 1]
ELDRDTVFALVNYIFFK		2	SLC35A1_CDG_Replicate1	3433.89	2089.09	1045.55	2089.09	1045.55	0.0005	21.226	9.763	0.969	1	49944.8	1.2133	A1AT_HUMAN	Alpha-1-antitrypsin	0	H0N0F0S0	[100 148 22 27 0]
ELDRDTVFALVNYIFFK		3	SLC35A1_CDG_Replicate1	3432.06	2089.09	697.37	2089.09	697.37	0.0003	14.812	8.751	0.9641	1	541385	0.947	A1AT_HUMAN	Alpha-1-antitrypsin	0	H0N0F0S0	[100 148 22 27 0]
ELTPEVLQEWLDELEEMMLVVHMPR		3	SLC35A1_CDG_Replicate1	3801.73	3065.5	1022.84	3065.49	1022.84	0.0014	23.042	12.573	1	0	210261	1.1833	ANT3_HUMAN	Antithrombin-III	0	H0N0F0S0	[136 216 32 42 3]
ELTPEVLQEWLDELEEMMLVVHMPR	17M(15.9949)	3	SLC35A1_CDG_Replicate1	3701.1	3081.49	1028.17	3081.49	1028.17	0.0019	14.665	14.155	0.9971	0	138687	1.1632	ANT3_HUMAN	Antithrombin-III	0	H0N0F0S0	[136 216 32 43 3]
ELTPEVLQEWLDELEEMMLVVHMPR	17M(15.9949), 18M(15.9949)	3	SLC35A1_CDG_Replicate1	3373.56	3097.47	1033.5	3097.48	1033.5	0.0029	16.71	9.892	0.9989	0	72347.9	1.1475	ANT3_HUMAN	Antithrombin-III	0	H0N0F0S0	[136 216 32 44 3]
EMLDQSNQWGGTALVVPAFEIR		2	SLC35A1_CDG_Replicate1	2704.44	2460.2	1231.11	2460.21	1231.11	0.0046	36.509	35.184	1	0	223253	1.271	B4GA1_HUMAN	Beta-1,4-glucuronyltransferase 1	0	H0N0F0S0	[109 169 29 34 1]
EMLDQSNQWGGTALVVPAFEIR		3	SLC35A1_CDG_Replicate1	2706.27	2460.21	821.077	2460.21	821.077	0.0004	15.066	9.623	0.99	0	217990	1.0914	B4GA1_HUMAN	Beta-1,4-glucuronyltransferase 1	0	H0N0F0S0	[109 169 29 34 1]
EPCVESLVSQYFQTVTDYGK	3C(57.0215)	2	SLC35A1_CDG_Replicate1	3016.22	2349.08	1175.55	2349.08	1175.55	0.0006	33.485	10.505	1	0	1.34044e+06	1.2502	APOA2_HUMAN	Apolipoprotein A-II	0	H0N0F0S0	[104 156 24 36 1]
EPFLSCCQFAESLR	6C(57.0215), 7C(57.0215)	2	SLC35A1_CDG_Replicate1	2154.14	1742.78	872.396	1742.78	872.395	0.0006	18.749	7.683	0.9982	0	208434	1.0767	CO4B_HUMAN	Complement C4-B	0	H0N0F0S0	[ 75 114 20 24 2]
EPGQDLVVLPLSITTDFIPSFR		2	SLC35A1_CDG_Replicate1	3382.72	2443.3	1222.66	2443.3	1222.66	0.0019	42.498	8.937	1	0	836424	1.2929	CO3_HUMAN	Complement C3	0	H0N0F0S0	[113 178 26 34 0]
EPGQDLVVLPLSITTDFIPSFR		3	SLC35A1_CDG_Replicate1	3384.55	2443.3	815.439	2443.3	815.441	0.0012	16.673	7.655	0.9989	0	36465.8	1.0163	CO3_HUMAN	Complement C3	0	H0N0F0S0	[113 178 26 34 0]
EPQVYTLPPSREEMTK		2	SLC35A1_CDG_Replicate1	1471.82	1903.93	952.974	1903.93	952.975	0.0004	19.967	13.239	0.9675	1	482861	1.1195	IGHG2_HUMAN	Immunoglobulin heavy constant gamma 2	0	H0N0F0S0	[ 83 133 21 28 1]
EQLGEFYEALDCLCIPR	12C(57.0215), 14C(57.0215)	2	SLC35A1_CDG_Replicate1	2735.62	2111.96	1056.99	2111.97	1056.99	0.0026	20.986	7.333	0.9988	0	60748	1.1798	A1AG2_HUMAN	Alpha-1-acid glycoprotein 2	0	H0N0F0S0	[ 92 141 23 30 2]
EQLGEFYEALDCLR	12C(57.0215)	2	SLC35A1_CDG_Replicate1	2497.18	1741.8	871.906	1741.8	871.906	0.0006	24.461	9.199	0.9993	0	786962	1.0936	A1AG1_HUMAN	Alpha-1-acid glycoprotein 1	0	H0N0F0S0	[ 76 115 19 26 1]
EQLGPVTQEFWDNLEK		2	SLC35A1_CDG_Replicate1	2484.34	1931.93	966.972	1931.93	966.971	0.0017	14.41	10.356	0.9724	0	4.07843e+06	1.1474	APOA1_HUMAN	Apolipoprotein A-I	0	H0N0F0S0	[ 87 129 21 29 0]
ERADEPQWSLYPSDSQVSEEVK		2	SLC35A1_CDG_Replicate1	1880.83	2578.18	1290.1	2578.18	1290.1	0.0004	31.823	7.62	1	1	140699	1.3104	SCG1_HUMAN	Secretogranin-1	0	H0N0F0S0	[111 167 29 42 0]
ERADEPQWSLYPSDSQVSEEVK		3	SLC35A1_CDG_Replicate1	1877.16	2578.18	860.399	2578.18	860.401	0.0021	28.865	8.708	1	1	862070	0.9377	SCG1_HUMAN	Secretogranin-1	0	H0N0F0S0	[111 167 29 42 0]
ERGPEEEHLGILGPVIWAEVGDTIR		3	SLC35A1_CDG_Replicate1	2781.47	2771.42	924.815	2771.42	924.815	0.0003	42.839	10.182	1	1	279857	1.0179	CERU_HUMAN	Ceruloplasmin	0	H0N0F0S0	[123 194 34 39 0]
ERGPEEEHLGILGPVIWAEVGDTIR		4	SLC35A1_CDG_Replicate1	2774.13	2771.42	693.863	2771.42	693.863	0.0005	20.216	8.228	0.9994	1	686513	0.8777	CERU_HUMAN	Ceruloplasmin	0	H0N0F0S0	[123 194 34 39 0]
ESLDPVQEPGGQAEADGDVPGPR		2	SLC35A1_CDG_Replicate1	1556.19	2319.06	1160.54	2319.06	1160.54	0.0025	14.228	10.067	0.9684	0	18594.2	1.2015	CGRE1_HUMAN	Cell growth regulator with EF hand domain protein 1	0	H0N0F0S0	[ 96 150 28 39 0]
ETTFNSLLCPSGGEVSEELSLK	9C(57.0215)	2	SLC35A1_CDG_Replicate1	2407.3	2396.14	1199.08	2396.14	1199.08	0.0022	25.627	11.03	0.9998	0	1.30363e+06	1.269	A2MG_HUMAN	Alpha-2-macroglobulin	0	H0N0F0S0	[102 165 25 39 1]
EVGTPHGIILDSVDAAFICPGSSR	19C(57.0215)	2	SLC35A1_CDG_Replicate1	2414.64	2497.22	1249.62	2497.23	1249.62	0.0013	52.313	10.295	1	0	125187	1.3035	HEMO_HUMAN	Hemopexin	0	H0N0F0S0	[108 172 30 36 1]
EVGTPHGIILDSVDAAFICPGSSR	19C(57.0215)	3	SLC35A1_CDG_Replicate1	2410.97	2497.22	833.414	2497.23	833.416	0.002	30.236	11.048	1	0	1.22496e+06	0.9639	HEMO_HUMAN	Hemopexin	0	H0N0F0S0	[108 172 30 36 1]
EVPDEYEVGSFMEEVR		2	SLC35A1_CDG_Replicate1	2271.55	1913.83	957.924	1913.84	957.925	0.0009	28.322	8.896	1	0	283583	1.102	DKK3_HUMAN	Dickkopf-related protein 3	0	H0N0F0S0	[ 83 123 19 31 1]
EVPDEYEVGSFMEEVRQELEDLER		3	SLC35A1_CDG_Replicate1	3373.56	2926.32	976.447	2926.32	976.447	0.001	26.149	16.532	1	1	199955	1.0521	DKK3_HUMAN	Dickkopf-related protein 3	0	H0N0F0S0	[125 191 31 48 1]
EVVSLTEACCAEGADPDCYDTR	10C(57.0215), 18C(57.0215), 9C(57.0215)	2	SLC35A1_CDG_Replicate1	1662.56	2517.01	1259.51	2517.01	1259.51	0.0025	41.855	4.58	1	0	289527	1.2556	VTDB_HUMAN	Vitamin D-binding protein	0	H0N0F0S0	[100 156 28 42 3]
EVVTSEDGSDCPEAMDLGTLSGIGTLDGFR	11C(57.0215)	2	SLC35A1_CDG_Replicate1	2623.73	3127.39	1564.7	3127.4	1564.71	0.0005	69.097	45.801	1	0	361847	1.4487	FIBA_HUMAN	Fibrinogen alpha chain	0	H0N0F0S0	[129 206 34 52 2]
EVVTSEDGSDCPEAMDLGTLSGIGTLDGFR	11C(57.0215)	3	SLC35A1_CDG_Replicate1	2627.4	3127.39	1043.47	3127.4	1043.47	0.0007	28.443	23.519	1	0	98788.1	1.1855	FIBA_HUMAN	Fibrinogen alpha chain	0	H0N0F0S0	[129 206 34 52 2]
EVVTSEDGSDCPEAMDLGTLSGIGTLDGFR	11C(57.0215), 15M(15.9949)	2	SLC35A1_CDG_Replicate1	2453.15	3143.38	1572.7	3143.39	1572.7	0.0032	27.727	10.293	0.9998	0	64720.4	1.4322	FIBA_HUMAN	Fibrinogen alpha chain	0	H0N0F0S0	[129 206 34 53 2]
EVYMPSSIFQDDFVIPDISEPGTWK		2	SLC35A1_CDG_Replicate1	3071.23	2899.36	1450.69	2899.36	1450.69	0.0013	33.738	30.572	1	0	579945	1.3812	CO4B_HUMAN	Complement C4-B	0	H0N0F0S0	[134 194 28 42 1]
EVYMPSSIFQDDFVIPDISEPGTWK		3	SLC35A1_CDG_Replicate1	3076.73	2899.36	967.461	2899.36	967.461	0.0008	21.045	19.814	1	0	604462	1.0094	CO4B_HUMAN	Complement C4-B	0	H0N0F0S0	[134 194 28 42 1]
EVYMPSSIFQDDFVIPDISEPGTWK	4M(15.9949)	2	SLC35A1_CDG_Replicate1	2941.04	2915.36	1458.69	2915.36	1458.69	0.0004	36.386	6.74	1	0	113605	1.3799	CO4B_HUMAN	Complement C4-B	0	H0N0F0S0	[134 194 28 43 1]
EVYMPSSIFQDDFVIPDISEPGTWK	4M(15.9949)	3	SLC35A1_CDG_Replicate1	2942.87	2915.35	972.791	2915.36	972.793	0.0019	20.679	8.606	1	0	150495	1.0134	CO4B_HUMAN	Complement C4-B	0	H0N0F0S0	[134 194 28 43 1]
EWVAIESDSVQPVPR		2	SLC35A1_CDG_Replicate1	1891.84	1710.86	856.438	1710.86	856.436	0.0015	13.976	0	0.9924	0	334792	1.09	CNDP1_HUMAN	Beta-Ala-His dipeptidase	0	H0N0F0S0	[ 76 118 20 25 0]
EYGVVLAPDGSTVAVEPLLAGLEAGLQGR		2	SLC35A1_CDG_Replicate1	3249.07	2880.53	1441.27	2880.52	1441.27	0.0027	49.847	10.211	1	0	27596.2	1.4399	PGRP2_HUMAN	N-acetylmuramoyl-L-alanine amidase	0	H0N0F0S0	[128 209 33 42 0]
EYLIMGLDGATYDLEGHPQYLLDSNSWIEEMPSER		3	SLC35A1_CDG_Replicate1	2935.54	4070.86	1357.96	4070.86	1357.96	0.0007	69.085	60.641	1	0	851614	1.178	CO4B_HUMAN	Complement C4-B	0	H0N0F0S0	[180 267 43 61 2]
EYLIMGLDGATYDLEGHPQYLLDSNSWIEEMPSER		4	SLC35A1_CDG_Replicate1	2937.37	4070.86	1018.72	4070.86	1018.72	0.001	31.588	30.812	1	0	280624	1.0879	CO4B_HUMAN	Complement C4-B	0	H0N0F0S0	[180 267 43 61 2]
EYLIMGLDGATYDLEGHPQYLLDSNSWIEEMPSER	31M(15.9949)	3	SLC35A1_CDG_Replicate1	2827.33	4086.86	1363.3	4086.85	1363.29	0.0049	19.339	15.975	0.9958	0	34906	1.1498	CO4B_HUMAN	Complement C4-B	0	H0N0F0S0	[180 267 43 62 2]
EYVLPSFEVIVEPTEK		2	SLC35A1_CDG_Replicate1	2544.87	1877.97	939.99	1877.97	939.99	0.0004	13.318	8.111	0.9982	0	2.52464e+06	1.1268	CO3_HUMAN	Complement C3	0	H0N0F0S0	[ 88 135 17 28 0]
EYYFAEAQIADFSDPAFISK		2	SLC35A1_CDG_Replicate1	2625.56	2311.07	1156.54	2311.07	1156.54	0.0001	22.575	7.679	1	0	531549	1.2718	HEP2_HUMAN	Heparin cofactor 2	0	H0N0F0S0	[109 150 22 34 0]
FDEFFSEGCAPGSK	9C(57.0215)	2	SLC35A1_CDG_Replicate1	1737.76	1576.65	789.332	1576.65	789.332	0.0007	14.355	0	0.9985	0	8.08179e+06	1.0295	TRFE_HUMAN	Serotransferrin	0	H0N0F0S0	[70 96 16 24 1]
FDLVPVPTNLYGDFFTGDAYVILK		2	SLC35A1_CDG_Replicate1	3347.91	2703.38	1352.7	2703.38	1352.7	0.0004	40.898	7.281	1	0	338040	1.3933	GELS_HUMAN	Gelsolin	0	H0N0F0S0	[131 190 26 36 0]
FIEDNIEYITIIAFAQYVQEATFEEMEK		3	SLC35A1_CDG_Replicate1	3801.73	3383.62	1128.88	3383.62	1128.88	0.0018	13.427	10.647	0.9987	0	60525.4	1.2924	AFAM_HUMAN	Afamin	0	H0N0F0S0	[156 230 32 50 1]
FIIEGMEEAGSVALEELVEK		2	SLC35A1_CDG_Replicate1	3109.73	2192.09	1097.05	2192.09	1097.05	0.0006	23.435	9.65	1	0	540198	1.2057	CNDP1_HUMAN	Beta-Ala-His dipeptidase	0	H0N0F0S0	[ 97 157 21 34 1]
FLCTGGVSPYADPNTCR	16C(57.0215), 3C(57.0215)	2	SLC35A1_CDG_Replicate1	1624.04	1913.84	957.925	1913.84	957.927	0.0023	20.975	0	0.9989	0	265157	1.1179	CFAB_HUMAN	Complement factor B	0	H0N0F0S0	[ 81 123 23 27 2]
FLEQELETITIPDLR		2	SLC35A1_CDG_Replicate1	2654.91	1815.96	908.987	1815.96	908.988	0.0008	27.6	10.26	1	0	355946	1.1216	PLTP_HUMAN	Phospholipid transfer protein	0	H0N0F0S0	[ 82 133 19 27 0]
FNAVLTNPQGDYDTSTGK		2	SLC35A1_CDG_Replicate1	1565.36	1926.9	964.455	1926.9	964.455	0.0002	20.887	11.715	0.999	0	754214	1.1321	C1QC_HUMAN	Complement C1q subcomponent subunit C	0	H0N0F0S0	[ 83 126 22 31 0]
FSGSGSGTDFTLTISR		2	SLC35A1_CDG_Replicate1	1878.99	1631.78	816.895	1631.78	816.897	0.0013	18.755	7.639	0.9985	0	1.14591e+06	1.0677	KVD20_HUMAN	Immunoglobulin kappa variable 3D-20	0	H0N0F0S0	[ 70 109 19 26 0]
FSGSNSGNTATLTISR		2	SLC35A1_CDG_Replicate1	1332.44	1611.78	806.899	1611.79	806.9	0.0005	15.219	9.122	0.9863	0	311837	1.0536	LV39_HUMAN	Immunoglobulin lambda variable 3-9	0	H0N0F0S0	[ 66 109 21 26 0]
FSPATHPSEGLEENYCR	16C(57.0215)	2	SLC35A1_CDG_Replicate1	1334.28	1992.86	997.439	1992.86	997.439	0.0003	22.029	8.887	0.9991	0	141704	1.1527	PLMN_HUMAN	Plasminogen	0	H0N0F0S0	[ 85 124 24 30 1]
FSSHVGGTLGQFYQEVLWGSPAASDDGR		3	SLC35A1_CDG_Replicate1	2607.22	2967.37	990.132	2967.38	990.134	0.0014	37.242	8.509	1	0	149465	1.005	ITIH4_HUMAN	Inter-alpha-trypsin inhibitor heavy chain H4	0	H0N0F0S0	[132 190 36 43 0]
FTQVTPTSLSAQWTPPNVQLTGYR		3	SLC35A1_CDG_Replicate1	2438.48	2691.36	898.128	2691.37	898.129	0.0016	18.19	8.314	1	0	173234	0.9823	FINC_HUMAN	Fibronectin	0	H0N0F0S0	[122 186 32 37 0]
FVIEEVPGELMQEDLATDDVMLLDTWDQVFVWVGK		2	SLC35A1_CDG_Replicate1	3807.24	4065.96	2033.99	4065.96	2033.99	0.0004	42.347	8.077	1	0	0	1.7574	GELS_HUMAN	Gelsolin	0	H0N0F0S0	[186 280 40 58 2]
FVIEEVPGELMQEDLATDDVMLLDTWDQVFVWVGK		3	SLC35A1_CDG_Replicate1	3807.24	4065.97	1356.33	4065.96	1356.33	0.001	34.895	12.25	1	0	326366	1.2718	GELS_HUMAN	Gelsolin	0	H0N0F0S0	[186 280 40 58 2]
FVIEEVPGELMQEDLATDDVMLLDTWDQVFVWVGK	11M(15.9949)	2	SLC35A1_CDG_Replicate1	3792.56	4081.95	2041.98	4081.96	2041.99	0.003	50.371	31.218	1	0	1941.47	1.7603	GELS_HUMAN	Gelsolin	0	H0N0F0S0	[186 280 40 59 2]
FVIEEVPGELMQEDLATDDVMLLDTWDQVFVWVGK	11M(15.9949)	3	SLC35A1_CDG_Replicate1	3792.56	4081.96	1361.66	4081.96	1361.66	0.001	41.554	35.534	1	0	525311	1.2714	GELS_HUMAN	Gelsolin	0	H0N0F0S0	[186 280 40 59 2]
FVIEEVPGELMQEDLATDDVMLLDTWDQVFVWVGK	11M(15.9949), 21M(15.9949)	3	SLC35A1_CDG_Replicate1	3648.04	4097.95	1366.99	4097.95	1366.99	0.0022	17.135	9.298	0.9981	0	30264.4	1.1815	GELS_HUMAN	Gelsolin	0	H0N0F0S0	[186 280 40 60 2]
GAEIATTGQLYAAWDGGLDHCSPGWLADGSVR	21C(57.0215)	3	SLC35A1_CDG_Replicate1	2522.86	3330.53	1111.19	3330.54	1111.19	0.0009	28.974	10.07	1	0	66351.9	1.0815	PGCB_HUMAN	Brevican core protein	0	H0N0F0S0	[145 215 41 48 1]
GAFYLLGEAYFIQPLPAASER		2	SLC35A1_CDG_Replicate1	2961.21	2312.18	1157.1	2312.18	1157.1	0.0009	29.592	7.914	1	0	23238.9	1.2575	ATS1_HUMAN	A disintegrin and metalloproteinase with thrombospondin motifs 1	0	H0N0F0S0	[110 161 25 30 0]
GDGWLTDPYVLTEVDGK		2	SLC35A1_CDG_Replicate1	2453.15	1863.89	932.951	1863.89	932.952	0.0008	15.249	6.939	0.9977	0	532403	1.1313	CNDP1_HUMAN	Beta-Ala-His dipeptidase	0	H0N0F0S0	[ 84 125 19 29 0]
GDQDATMSILDISMMTGFAPDTDDLK		2	SLC35A1_CDG_Replicate1	2986.89	2787.22	1394.62	2787.23	1394.62	0.0029	48.888	0	1	0	236053	1.4268	CO3_HUMAN	Complement C3	0	H0N0F0S0	[116 186 28 45 3]
GDSVVWYLFSAGNEADVHGIYFSGNTYLWR		3	SLC35A1_CDG_Replicate1	3111.56	3422.6	1141.87	3422.6	1141.87	0.0008	37.017	9.552	1	0	94813	1.1032	CERU_HUMAN	Ceruloplasmin	0	H0N0F0S0	[160 219 39 46 0]
GDVFTMPEDEYTVYDDGEEK	6M(15.9949)	2	SLC35A1_CDG_Replicate1	1732.26	2353.93	1177.97	2353.94	1177.98	0.0035	23.594	0	0.9989	0	231408	1.2015	VTNC_HUMAN	Vitronectin	0	H0N0F0S0	[101 143 21 42 1]
GEAGAPGEEDIQGPTK		2	SLC35A1_CDG_Replicate1	1024.48	1554.72	778.366	1554.72	778.365	0.0004	13.063	0	0.9959	0	1.50369e+06	0.9622	SCG1_HUMAN	Secretogranin-1	0	H0N0F0S0	[ 64 102 18 27 0]
GECQAEGVLFFQGDR	3C(57.0215)	2	SLC35A1_CDG_Replicate1	2007.4	1711.76	856.889	1711.76	856.888	0.0005	18.979	0	0.9985	0	827405	1.0531	HEMO_HUMAN	Hemopexin	0	H0N0F0S0	[ 73 109 21 25 1]
GECQAEGVLFFQGDREWFWDLATGTMK	3C(57.0215)	3	SLC35A1_CDG_Replicate1	3104.24	3177.43	1060.15	3177.43	1060.15	0.0019	24.542	9.622	1	1	141979	1.0856	HEMO_HUMAN	Hemopexin	0	H0N0F0S0	[143 204 36 43 2]
GEVQAMLGQSTEELR		2	SLC35A1_CDG_Replicate1	1858.81	1646.79	824.403	1646.79	824.404	0.0005	25.928	10.129	1	0	2.03903e+06	1.0486	APOE_HUMAN	Apolipoprotein E	0	H0N0F0S0	[ 67 114 20 26 1]
GEVQAMLGQSTEELR	6M(15.9949)	2	SLC35A1_CDG_Replicate1	1435.14	1662.79	832.403	1662.79	832.401	0.0015	16.72	11.301	0.9973	0	719651	1.0437	APOE_HUMAN	Apolipoprotein E	0	H0N0F0S0	[ 67 114 20 27 1]
GEYFAFLETYGTHYSSSGSLGGLYELIYVLDK		3	SLC35A1_CDG_Replicate1	3468.68	3578.71	1193.91	3578.71	1193.91	0.0009	13.819	9.99	0.9975	0	58158.5	1.1389	CO9_HUMAN	Complement component C9	0	H0N0F0S0	[168 239 35 52 0]
GFGPIFEEQPINTIYPEESLEGK		2	SLC35A1_CDG_Replicate1	2566.87	2593.26	1297.64	2593.26	1297.64	0.0018	32.88	8.537	1	0	442804	1.3314	CNTN1_HUMAN	Contactin-1	0	H0N0F0S0	[119 176 26 39 0]
GGSTSYGTGSETESPR		2	SLC35A1_CDG_Replicate1	742.277	1571.67	786.842	1571.67	786.842	0.0003	18.609	0	0.9989	0	327136	0.9839	FIBA_HUMAN	Fibrinogen alpha chain	0	H0N0F0S0	[62 97 19 29 0]
GGTLGTPQTGSENDALYEYLR		2	SLC35A1_CDG_Replicate1	2155.98	2241.06	1121.54	2241.05	1121.53	0.001	23.412	8.429	1	0	147226	1.2052	TETN_HUMAN	Tetranectin	0	H0N0F0S0	[ 96 148 26 36 0]
GGVEDEVTLSAYITIALLEIPLTVTHPVVR		3	SLC35A1_CDG_Replicate1	3807.24	3204.77	1069.26	3204.76	1069.26	0.0013	50.138	6.578	1	0	798991	1.2467	A2MG_HUMAN	Alpha-2-macroglobulin	0	H0N0F0S0	[146 241 35 45 0]
GHIYQGSEADSVFSGFLIFPSA		2	SLC35A1_CDG_Replicate1	2994.22	2328.1	1165.06	2328.11	1165.06	0.0008	23.444	8.912	1	0	243981	1.239	C1QA_HUMAN	Complement C1q subcomponent subunit A	0	H0N0F0S0	[108 153 25 33 0]
GHLFLQTDQPIYNPGQR		3	SLC35A1_CDG_Replicate1	1842.3	1983	662.006	1983	662.006	0.0004	21.651	9.017	1	0	405404	0.8762	CO4B_HUMAN	Complement C4-B	0	H0N0F0S0	[ 89 134 26 26 0]
GICVADPFEVTVMQDFFIDLR	3C(57.0215)	2	SLC35A1_CDG_Replicate1	3501.64	2471.17	1236.59	2471.19	1236.6	0.007	33.228	7.749	1	0	115657	1.2994	CO3_HUMAN	Complement C3	0	H0N0F0S0	[112 170 26 33 2]
GICVADPFEVTVMQDFFIDLR	3C(57.0215)	3	SLC35A1_CDG_Replicate1	3503.46	2471.19	824.737	2471.19	824.736	0.0005	23.156	9.419	1	0	188505	1.0837	CO3_HUMAN	Complement C3	0	H0N0F0S0	[112 170 26 33 2]
GIETGSEDLEILPNGLAFISSGLK		2	SLC35A1_CDG_Replicate1	3014.39	2459.28	1230.65	2459.28	1230.65	0.0006	18.863	6.195	0.999	0	66630.3	1.2866	PON1_HUMAN	Serum paraoxonase/arylesterase 1	0	H0N0F0S0	[109 178 26 38 0]
GIEVSSSELGMTFTGVDTMASYEEVLHLLR		3	SLC35A1_CDG_Replicate1	3221.56	3270.58	1091.2	3270.58	1091.2	0.0012	35.93	9.108	1	0	184080	1.0938	CSTN1_HUMAN	Calsyntenin-1	0	H0N0F0S0	[142 227 35 49 2]
GISTSAASPAVGTVGMDMDEDDDFSK		2	SLC35A1_CDG_Replicate1	1939.53	2602.1	1302.06	2602.11	1302.06	0.0031	33.918	0	1	0	54866.4	1.2925	APOB_HUMAN	Apolipoprotein B-100	0	H0N0F0S0	[106 167 27 45 2]
GISTSAASPAVGTVGMDMDEDDDFSK	18M(15.9949)	2	SLC35A1_CDG_Replicate1	1724.93	2618.1	1310.06	2618.1	1310.06	0.0014	27.684	22.692	1	0	4910.91	1.2292	APOB_HUMAN	Apolipoprotein B-100	0	H0N0F0S0	[106 167 27 46 2]
GLEWMGIIYPGDSDTR		2	SLC35A1_CDG_Replicate1	2535.7	1808.84	905.428	1808.84	905.427	0.0011	16.193	8.016	0.9961	0	237311	1.1053	HV551_HUMAN	Immunoglobulin heavy variable 5-51	0	H0N0F0S0	[ 80 120 20 26 1]
GLLFPVCTPLPVEGELCHDPASR	17C(57.0215), 7C(57.0215)	3	SLC35A1_CDG_Replicate1	2599.88	2563.26	855.428	2563.26	855.426	0.0016	20.131	0	1	0	424321	0.9809	DKK3_HUMAN	Dickkopf-related protein 3	0	H0N0F0S0	[113 178 30 34 2]
GNDDHWIVDTDYDTYAVQYSCR	21C(57.0215)	2	SLC35A1_CDG_Replicate1	2042.25	2692.11	1347.06	2692.11	1347.06	0.0022	37.683	9.331	1	0	1473.29	1.3106	RET4_HUMAN	Retinol-binding protein 4	0	H0N0F0S0	[116 161 31 42 1]
GNDDHWIVDTDYDTYAVQYSCR	21C(57.0215)	3	SLC35A1_CDG_Replicate1	2040.42	2692.11	898.378	2692.11	898.378	0.0002	36.942	0	1	0	308698	0.973	RET4_HUMAN	Retinol-binding protein 4	0	H0N0F0S0	[116 161 31 42 1]
GNDISSGTVLSDYVGSGPPK		2	SLC35A1_CDG_Replicate1	1897.34	1948.94	975.476	1948.94	975.476	0.0004	15.377	8.737	0.9964	0	139311	1.1502	PEBP1_HUMAN	Phosphatidylethanolamine-binding protein 1	0	H0N0F0S0	[ 83 132 22 32 0]
GNVLSLECIAEGLPTPIIYWAK	8C(57.0215)	2	SLC35A1_CDG_Replicate1	3261.9	2443.28	1222.65	2443.28	1222.65	0.0026	14.903	7.258	0.992	0	28800.9	1.2866	NRCAM_HUMAN	Neuronal cell adhesion molecule	0	H0N0F0S0	[113 178 26 32 1]
GPEDLDPGAEGAGAQVELLPDRDPDSDGTK		3	SLC35A1_CDG_Replicate1	1849.64	3020.39	1007.8	3020.38	1007.8	0.0002	40.195	11.677	1	1	293194	1.0423	VTM2A_HUMAN	V-set and transmembrane domain-containing protein 2A	0	H0N0F0S0	[125 197 35 52 0]
GPEEEHLGILGPVIWAEVGDTIR		3	SLC35A1_CDG_Replicate1	2928.2	2486.28	829.767	2486.28	829.767	0.0001	31.983	8.899	1	0	286038	0.9781	CERU_HUMAN	Ceruloplasmin	0	H0N0F0S0	[112 175 29 35 0]
GPQEAFPVHLDLTTNPQGETLDISFLFLEPMEEK		3	SLC35A1_CDG_Replicate1	3267.4	3841.87	1281.63	3841.88	1281.63	0.003	23.123	8.391	1	0	31589.3	1.1576	FETUB_HUMAN	Fetuin-B	0	H0N0F0S0	[174 264 40 56 1]
GQELCADYSENTFTEYK	5C(57.0215)	2	SLC35A1_CDG_Replicate1	1699.25	2053.86	1027.93	2053.86	1027.94	0.001	20.189	8.867	0.9987	0	917378	1.1642	VTDB_HUMAN	Vitamin D-binding protein	0	H0N0F0S0	[ 88 127 21 34 1]
GSQTQSHPDLGTEGCWDQLSAPR	15C(57.0215)	3	SLC35A1_CDG_Replicate1	1723.09	2526.11	843.044	2526.12	843.047	0.0026	17.191	0	0.9976	0	71352.5	0.9136	PGRP2_HUMAN	N-acetylmuramoyl-L-alanine amidase	0	H0N0F0S0	[104 159 33 39 1]
GTEAAAVPEVELSDQPENTFLHPIIQIDR		3	SLC35A1_CDG_Replicate1	2563.21	3188.59	1063.87	3188.6	1063.87	0.0013	28.249	7.386	1	0	206805	1.0896	THBG_HUMAN	Thyroxine-binding globulin	0	H0N0F0S0	[140 221 37 48 0]
GTEAAGAMFLEAIPMSIPPEVK		2	SLC35A1_CDG_Replicate1	2891.52	2258.13	1130.07	2258.13	1130.07	0.0011	28.209	7.871	1	0	1.51273e+06	1.2281	A1AT_HUMAN	Alpha-1-antitrypsin	0	H0N0F0S0	[101 163 23 31 2]
GTEAAGAMFLEAIPMSIPPEVK	15M(15.9949)	2	SLC35A1_CDG_Replicate1	2662.25	2274.13	1138.07	2274.13	1138.07	0.0005	14.474	10.966	0.9999	0	0	1.2279	A1AT_HUMAN	Alpha-1-antitrypsin	0	H0N0F0S0	[101 163 23 32 2]
GTEAAGAMFLEAIPMSIPPEVK	15M(15.9949), 8M(15.9949)	2	SLC35A1_CDG_Replicate1	2486.17	2290.12	1146.07	2290.12	1146.07	0.0003	16.445	6.573	1	0	2.89187e+06	1.2776	A1AT_HUMAN	Alpha-1-antitrypsin	0	H0N0F0S0	[101 163 23 33 2]
GTEAAGAMFLEAIPMSIPPEVK	8M(15.9949)	2	SLC35A1_CDG_Replicate1	2735.62	2274.13	1138.07	2274.13	1138.07	0.0011	20.149	11.732	1	0	0	1.2227	A1AT_HUMAN	Alpha-1-antitrypsin	0	H0N0F0S0	[101 163 23 32 2]
GTEAAGAMFLEAIPMSIPPEVK	8M(15.9949)	3	SLC35A1_CDG_Replicate1	2693.43	2274.13	759.052	2274.13	759.05	0.0018	13.726	13.726	0.9835	0	638761	1.0162	A1AT_HUMAN	Alpha-1-antitrypsin	0	H0N0F0S0	[101 163 23 32 2]
GTGGVVTDFDGDGMLDLILSHGESMAQPLSVFR		3	SLC35A1_CDG_Replicate1	3315.02	3420.64	1141.22	3420.63	1141.22	0.0034	29.985	9.374	1	0	40910.9	1.1097	CRAC1_HUMAN	Cartilage acidic protein 1	0	H0N0F0S0	[148 233 39 50 2]
GVQIQAHPSQLVLTLEGEDLGELDK		3	SLC35A1_CDG_Replicate1	2510.02	2688.4	897.141	2688.4	897.14	0.0018	25.565	10.655	1	0	183514	1.1181	CSTN1_HUMAN	Calsyntenin-1	0	H0N0F0S0	[117 193 31 41 0]
GVVPLAGTDGETTTQGLDGLSER		2	SLC35A1_CDG_Replicate1	1954.2	2272.12	1137.07	2272.12	1137.07	0.0001	38.947	25.235	1	0	92113.2	1.2081	ALDOC_HUMAN	Fructose-bisphosphate aldolase C	0	H0N0F0S0	[ 94 157 27 38 0]
GVYSSDVFDIFPGTYQTLEMFPR		2	SLC35A1_CDG_Replicate1	3148.23	2668.25	1335.13	2668.25	1335.13	0.002	43.271	7.357	1	0	539257	1.3372	CERU_HUMAN	Ceruloplasmin	0	H0N0F0S0	[124 177 27 37 1]
GVYSSDVFDIFPGTYQTLEMFPR		3	SLC35A1_CDG_Replicate1	3146.39	2668.24	890.422	2668.25	890.424	0.0027	19.19	14.714	0.9999	0	536930	0.999	CERU_HUMAN	Ceruloplasmin	0	H0N0F0S0	[124 177 27 37 1]
HIIVACEGSPYVPVHFDASVEDST	6C(57.0215)	2	SLC35A1_CDG_Replicate1	2124.79	2628.22	1315.12	2628.22	1315.12	0.0011	29.136	9.018	1	0	75661.2	1.3427	RNAS1_HUMAN	Ribonuclease pancreatic	0	H0N0F0S0	[116 173 29 39 1]
HIIVACEGSPYVPVHFDASVEDST	6C(57.0215)	3	SLC35A1_CDG_Replicate1	2124.79	2628.22	877.081	2628.22	877.08	0.0015	17.5	7.943	0.9992	0	802558	0.9755	RNAS1_HUMAN	Ribonuclease pancreatic	0	H0N0F0S0	[116 173 29 39 1]
HLEEPGETQNAFLNER		2	SLC35A1_CDG_Replicate1	1503	1882.88	942.449	1882.88	942.448	0.0015	19.581	10.187	0.998	0	117629	1.1196	SCG1_HUMAN	Secretogranin-1	0	H0N0F0S0	[ 80 122 24 29 0]
HNVYINGITYTPVSSTNEK		2	SLC35A1_CDG_Replicate1	1666.23	2136.04	1069.03	2136.05	1069.03	0.0045	19.695	8.058	0.9998	0	16277.1	1.1848	A2MG_HUMAN	Alpha-2-macroglobulin	0	H0N0F0S0	[ 94 145 25 32 0]
HPYFYAPELLFFAK		2	SLC35A1_CDG_Replicate1	2825.49	1741.89	871.951	1741.89	871.951	0.0006	14.978	6.015	0.9973	0	1.59315e+06	1.1299	ALBU_HUMAN	Serum albumin	0	H0N0F0S0	[ 90 119 17 19 0]
HQMDLVATLSQLGLQELFQAPDLR		3	SLC35A1_CDG_Replicate1	3410.12	2722.41	908.478	2722.41	908.478	0.0007	37.15	9.125	1	0	61705	0.9985	A2AP_HUMAN	Alpha-2-antiplasmin	0	H0N0F0S0	[120 195 33 37 1]
HQPQEFPTYVEPTNDEICEAFR	18C(57.0215)	2	SLC35A1_CDG_Replicate1	2117.45	2706.2	1354.11	2706.2	1354.11	0.0013	41.582	8.826	1	0	132515	1.3532	VTDB_HUMAN	Vitamin D-binding protein	0	H0N0F0S0	[119 171 31 40 1]
HQPQEFPTYVEPTNDEICEAFR	18C(57.0215)	3	SLC35A1_CDG_Replicate1	2117.45	2706.2	903.075	2706.2	903.075	0	32.379	8.206	1	0	1.40744e+06	0.9561	VTDB_HUMAN	Vitamin D-binding protein	0	H0N0F0S0	[119 171 31 40 1]
HQTVPQNTGGK		1	SLC35A1_CDG_Replicate1	461.688	1165.58	1166.59	1165.58	1166.59	0.0036	13.248	8.879	0.9932	0	12077.6	1.2119	TRFE_HUMAN	Serotransferrin	0	H0N0F0S0	[48 79 17 17 0]
HTFMGVVSLGSPSGEVSHPR		3	SLC35A1_CDG_Replicate1	1798.28	2080.02	694.346	2080.02	694.346	0.0006	13.758	7.541	0.9943	0	166265	1.0078	FETUA_HUMAN	Alpha-2-HS-glycoprotein	0	H0N0F0S0	[ 90 141 27 28 1]
HTFMGVVSLGSPSGEVSHPR	4M(15.9949)	3	SLC35A1_CDG_Replicate1	1559.86	2096.01	699.677	2096.01	699.678	0.0006	16.276	7.372	0.9988	0	194209	1.0087	FETUA_HUMAN	Alpha-2-HS-glycoprotein	0	H0N0F0S0	[ 90 141 27 29 1]
HTSVQTTSSGSGPFTDVR		2	SLC35A1_CDG_Replicate1	1268.25	1862.87	932.444	1862.88	932.445	0.0011	17.941	11.243	0.9989	0	83196.1	1.1219	FINC_HUMAN	Fibronectin	0	H0N0F0S0	[ 77 122 24 30 0]
HVEDVPAFQALGSLNDLQFFR		3	SLC35A1_CDG_Replicate1	2924.53	2402.2	801.742	2402.2	801.741	0.0007	18.48	9.358	0.9989	0	152160	0.9661	ZA2G_HUMAN	Zinc-alpha-2-glycoprotein	0	H0N0F0S0	[110 163 29 32 0]
HYYESEVLAMNFQDWATASR		3	SLC35A1_CDG_Replicate1	2462.33	2417.07	806.697	2417.07	806.699	0.0013	22.419	8.017	1	0	300865	0.9574	CBG_HUMAN	Corticosteroid-binding globulin	0	H0N0F0S0	[108 152 28 34 1]
HYYIAAEEIIWNYAPSGIDIFTK		2	SLC35A1_CDG_Replicate1	3001.56	2713.33	1357.67	2713.34	1357.68	0.0046	21.432	9.392	1	0	21193.5	1.4071	CERU_HUMAN	Ceruloplasmin	0	H0N0F0S0	[130 184 28 36 0]
HYYIAAEEIIWNYAPSGIDIFTK		3	SLC35A1_CDG_Replicate1	2994.22	2713.34	905.454	2713.34	905.455	0.0011	22.292	7.005	1	0	460883	1.0067	CERU_HUMAN	Ceruloplasmin	0	H0N0F0S0	[130 184 28 36 0]
HYYIGIIETTWDYASDHGEK		2	SLC35A1_CDG_Replicate1	2344.93	2397.09	1199.55	2397.09	1199.55	0.0013	21.031	7.941	0.9994	0	38622.6	1.3437	CERU_HUMAN	Ceruloplasmin	0	H0N0F0S0	[110 152 26 35 0]
HYYIGIIETTWDYASDHGEK		3	SLC35A1_CDG_Replicate1	2346.77	2397.09	800.038	2397.09	800.038	0.0005	15.307	0	0.9988	0	163035	1.0767	CERU_HUMAN	Ceruloplasmin	0	H0N0F0S0	[110 152 26 35 0]
IAPQLSTEELVSLGEK		2	SLC35A1_CDG_Replicate1	2166.98	1712.92	857.466	1712.92	857.467	0.0013	16.463	11.519	0.9983	0	273504	1.1163	AFAM_HUMAN	Afamin	0	H0N0F0S0	[ 75 128 18 27 0]
IDTINLFPATLFDAYMVAQNPGEWMLSCQNLNHLK	28C(57.0215)	4	SLC35A1_CDG_Replicate1	3516.28	4063.97	1017	4063.96	1017	0.0019	24.996	7.967	1	0	57692.3	1.1771	CERU_HUMAN	Ceruloplasmin	0	H0N0F0S0	[183 278 46 53 3]
IEGDEEMHCSDDGFWSK	9C(57.0215)	2	SLC35A1_CDG_Replicate1	1550.69	2040.78	1021.4	2040.78	1021.4	0.0013	17.527	0	0.9985	0	84293.9	1.1449	CFAH_HUMAN	Complement factor H	0	H0N0F0S0	[ 85 120 22 33 2]
IFNIQLEDEGIYECEAENIR	14C(57.0215)	2	SLC35A1_CDG_Replicate1	2385.29	2454.13	1228.07	2454.14	1228.08	0.0027	28.584	11.106	1	0	67678.8	1.2591	CNTN1_HUMAN	Contactin-1	0	H0N0F0S0	[106 163 27 38 1]
IIEVEEEQEDPYLNDR		2	SLC35A1_CDG_Replicate1	1695.58	1989.91	995.963	1989.92	995.966	0.003	29.481	5.568	1	0	646695	1.1293	FBLN1_HUMAN	Fibulin-1	0	H0N0F0S0	[ 85 131 21 34 0]
IITHPNFNGNTLDNDIMLIK		2	SLC35A1_CDG_Replicate1	2317.41	2282.17	1142.09	2282.17	1142.09	0.0013	31.717	10.15	1	0	474500	1.26	TRYP_PIG	Trypsin	0	H0N0F0S0	[101 163 27 31 1]
ILGDMQPGDYFDLVLFGTR		2	SLC35A1_CDG_Replicate1	3142.72	2156.06	1079.04	2156.06	1079.04	0.002	25.03	9.401	1	0	121641	1.1999	ITIH1_HUMAN	Inter-alpha-trypsin inhibitor heavy chain H1	0	H0N0F0S0	[ 99 149 23 29 1]
ILLMDLNEEDPTVLELGITGSK		2	SLC35A1_CDG_Replicate1	2821.83	2399.25	1200.63	2399.25	1200.63	0.0011	40.978	8.84	1	0	389454	1.2699	PON1_HUMAN	Serum paraoxonase/arylesterase 1	0	H0N0F0S0	[105 178 24 37 1]
ILLQGTPVAQMTEDAVDAER		2	SLC35A1_CDG_Replicate1	2399.96	2156.08	1079.05	2156.08	1079.05	0.0008	31.244	8.957	1	0	1.30609e+06	1.1965	CO3_HUMAN	Complement C3	0	H0N0F0S0	[ 91 153 25 33 1]
ILLQGTPVAQMTEDAVDAER	11M(15.9949)	2	SLC35A1_CDG_Replicate1	1935.86	2172.08	1087.05	2172.07	1087.04	0.0017	21.644	8.739	1	0	651336	1.1831	CO3_HUMAN	Complement C3	0	H0N0F0S0	[ 91 153 25 34 1]
IMNGEADAMSLDGGFVYIAGK		2	SLC35A1_CDG_Replicate1	2394.46	2158	1080.01	2158.01	1080.01	0.0013	14.228	10.35	0.9707	0	1373079	1.2184	TRFE_HUMAN	Serotransferrin	0	H0N0F0S0	[ 94 147 23 31 2]
IPIEDGSGEVVLSR		2	SLC35A1_CDG_Replicate1	1669.9	1469.77	735.891	1469.77	735.894	0.0022	13.463	0	0.9775	0	481167	1.0059	CO3_HUMAN	Complement C3	0	H0N0F0S0	[ 63 107 17 23 0]
IQPSGGTNINEALLR		2	SLC35A1_CDG_Replicate1	1706.59	1581.85	791.933	1581.85	791.931	0.0015	16.449	9.789	0.9944	0	245571	1.0396	ITIH2_HUMAN	Inter-alpha-trypsin inhibitor heavy chain H2	0	H0N0F0S0	[ 67 115 21 23 0]
ITDVIPSEAINELTVLVLVNTIYFK		2	SLC35A1_CDG_Replicate1	3809.07	2803.56	1402.79	2803.56	1402.79	0.001	26.62	8.85	1	0	16991.5	1.4552	ANT3_HUMAN	Antithrombin-III	0	H0N0F0S0	[131 214 28 39 0]
ITGTMPPLPLEATGLALSSLR		2	SLC35A1_CDG_Replicate1	3065.73	2137.18	1069.6	2137.18	1069.6	0.0013	28.266	8.452	1	0	163870	1.2353	CD14_HUMAN	Monocyte differentiation antigen CD14	0	H0N0F0S0	[ 95 164 24 29 1]
ITPNLAEFAFSLYR		2	SLC35A1_CDG_Replicate1	2913.53	1640.85	821.434	1640.86	821.435	0.0013	18.148	9.211	0.9991	0	950383	1.066	A1AT_HUMAN	Alpha-1-antitrypsin	0	H0N0F0S0	[ 78 116 18 21 0]
ITYGETGGNSPVQEFTVPGSK		2	SLC35A1_CDG_Replicate1	1871.65	2167.04	1084.53	2167.04	1084.53	0.0036	15.81	7.153	0.9968	0	486663	1.1729	FINC_HUMAN	Fibronectin	0	H0N0F0S0	[ 95 146 24 34 0]
IVDLFSGLDSPAILVLVNYIFFK		2	SLC35A1_CDG_Replicate1	3825.58	2582.44	1292.23	2582.44	1292.23	0.0013	23.133	7.991	0.9992	0	11081.1	1.3748	CBG_HUMAN	Corticosteroid-binding globulin	0	H0N0F0S0	[127 195 25 32 0]
IVEGSDAEIGMSPWQVMLFR		2	SLC35A1_CDG_Replicate1	2926.37	2264.09	1133.05	2264.1	1133.06	0.0029	35.036	8.442	1	0	153790	1.2239	THRB_HUMAN	Prothrombin	0	H0N0F0S0	[101 157 25 30 2]
IYTSPTWSAFVTDSSWSAR		2	SLC35A1_CDG_Replicate1	2504.52	2161.01	1081.51	2161.01	1081.51	0.0001	33.296	9.786	1	0	0	1.2094	LG3BP_HUMAN	Galectin-3-binding protein	0	H0N0F0S0	[ 99 140 24 31 0]
KAADDTWEPFASGK		2	SLC35A1_CDG_Replicate1	1552.52	1521.71	761.861	1521.71	761.862	0.0016	16.957	8.002	0.9973	0	1.74395e+06	1.0105	TTHY_HUMAN	Transthyretin	0	H0N0F0S0	[68 99 17 23 0]
KAGTELVNFLSYFVELGTQPATQ		2	SLC35A1_CDG_Replicate1	3470.51	2512.3	1257.16	2512.28	1257.15	0.0081	30.654	10.372	1	0	46900.8	1.3615	APOA2_HUMAN	Apolipoprotein A-II	0	H0N0F0S0	[115 177 27 36 0]
KDPEGLFLQDNIVAEFSVDETGQMSATAK		3	SLC35A1_CDG_Replicate1	2645.74	3139.51	1047.51	3139.5	1047.51	0.0021	24.217	10.851	1	0	140725	1.0575	RET4_HUMAN	Retinol-binding protein 4	0	H0N0F0S0	[136 214 34 49 1]
KLEFALLFLVFDENESWYLDDNIK		3	SLC35A1_CDG_Replicate1	3563.91	2960.48	987.834	2960.48	987.836	0.0012	19.68	9.767	1	0	229966	1.0425	CERU_HUMAN	Ceruloplasmin	0	H0N0F0S0	[141 205 29 41 0]
KLSENTDFLAPGVSSFTDSNQQESITK		2	SLC35A1_CDG_Replicate1	2060.6	2942.41	1472.21	2942.41	1472.21	0.0031	25.623	7.911	1	0	17506.5	1.4011	SPRL1_HUMAN	SPARC-like protein 1	0	H0N0F0S0	[126 199 33 48 0]
KLSENTDFLAPGVSSFTDSNQQESITK		3	SLC35A1_CDG_Replicate1	2056.93	2942.41	981.81	2942.41	981.812	0.0017	36.71	9.402	1	0	308674	1.0281	SPRL1_HUMAN	SPARC-like protein 1	0	H0N0F0S0	[126 199 33 48 0]
KPVEEYANCHLAR	9C(57.0215)	2	SLC35A1_CDG_Replicate1	1031.81	1585.77	793.891	1585.77	793.891	0.0003	23.711	0	0.9994	0	1.52625e+06	1.0382	TRFE_HUMAN	Serotransferrin	0	H0N0F0S0	[ 68 107 21 21 1]
KQELSEAEQATR		2	SLC35A1_CDG_Replicate1	797.244	1388.69	695.353	1388.69	695.352	0.0008	20.177	9.585	0.9998	0	576032	0.9533	CO3_HUMAN	Complement C3	0	H0N0F0S0	[56 96 18 23 0]
KSDVGFLPPFPTLDPEEK		3	SLC35A1_CDG_Replicate1	2445.82	2015.03	672.683	2015.03	672.682	0.0006	13.362	0	0.9833	0	127483	0.8861	AFAM_HUMAN	Afamin	0	H0N0F0S0	[ 94 142 20 29 0]
KVPQVSTPTLVEVSR		2	SLC35A1_CDG_Replicate1	1677.24	1638.93	820.47	1638.93	820.472	0.0024	24.787	10.164	0.9987	0	13135570	1.0689	ALBU_HUMAN	Serum albumin	0	H0N0F0S0	[ 72 126 20 23 0]
KYFPETWIWDLVVVNSAGVAEVGVTVPDTITEWK		3	SLC35A1_CDG_Replicate1	3573.07	3847.97	1283.67	3847.97	1283.66	0.0008	49.112	10.172	1	0	44850.1	1.1743	A2MG_HUMAN	Alpha-2-macroglobulin	0	H0N0F0S0	[182 270 40 52 0]
LAAAVSNFGYDLYR		2	SLC35A1_CDG_Replicate1	2113.78	1558.78	780.396	1558.78	780.396	0.0002	14.098	8.382	0.9849	0	788060	1.0655	PEDF_HUMAN	Pigment epithelium-derived factor	0	H0N0F0S0	[ 72 106 18 21 0]
LDFTGNLIEDIEDGTFSK		2	SLC35A1_CDG_Replicate1	2953.87	2012.95	1007.48	2012.96	1007.49	0.0043	18.625	11.322	0.9936	0	146665	1.1699	MIME_HUMAN	Mimecan	0	H0N0F0S0	[ 89 136 20 33 0]
LDQIESVITATSANTQLVLETLAQMDDLQDFLSK		3	SLC35A1_CDG_Replicate1	3801.73	3749.89	1250.97	3749.89	1250.97	0.002	31.286	9.737	1	0	67951.6	1.2136	ITIH2_HUMAN	Inter-alpha-trypsin inhibitor heavy chain H2	0	H0N0F0S0	[162 268 40 59 1]
LEDMEQALSPSVFK		2	SLC35A1_CDG_Replicate1	2146.8	1592.77	797.393	1592.78	797.395	0.002	16.909	10.096	0.9892	0	291549	1.0506	IC1_HUMAN	Plasma protease C1 inhibitor	0	H0N0F0S0	[ 70 112 16 24 1]
LEFALLFLVFDENESWYLDDNIK		2	SLC35A1_CDG_Replicate1	3781.58	2832.39	1417.2	2832.39	1417.2	0.0004	44.871	10.094	1	0	77894.4	1.3964	CERU_HUMAN	Ceruloplasmin	0	H0N0F0S0	[135 193 27 40 0]
LEFALLFLVFDENESWYLDDNIK		3	SLC35A1_CDG_Replicate1	3783.4	2832.39	945.138	2832.39	945.137	0.0005	18.593	8.992	0.9984	0	111071	1.0519	CERU_HUMAN	Ceruloplasmin	0	H0N0F0S0	[135 193 27 40 0]
LESEETMVLEAHDAQGDVPVTVTVHDFPGK		3	SLC35A1_CDG_Replicate1	2135.8	3249.55	1084.19	3249.55	1084.19	0.0012	13.037	10.02	0.9827	0	34291.8	1.1712	CO3_HUMAN	Complement C3	0	H0N0F0S0	[141 220 36 50 1]
LGEHNIDVLEGNEQFINAAK		2	SLC35A1_CDG_Replicate1	1981.72	2210.09	1106.05	2210.1	1106.06	0.0018	36.232	9.492	1	0	2.04263e+06	1.2537	TRYP_PIG	Trypsin	0	H0N0F0S0	[ 96 151 27 33 0]
LGEHNIDVLEGNEQFINAAK		3	SLC35A1_CDG_Replicate1	1981.72	2210.09	737.705	2210.1	737.706	0.0016	14.345	7.843	0.9984	0	5019163	0.9273	TRYP_PIG	Trypsin	0	H0N0F0S0	[ 96 151 27 33 0]
LGVRPSQGGEAPR		2	SLC35A1_CDG_Replicate1	874.204	1322.71	662.361	1322.71	662.36	0.0013	13.45	7.54	0.9887	0	100456	0.9745	FINC_HUMAN	Fibronectin	0	H0N0F0S0	[55 94 20 18 0]
LHLETDSLALVALGALDTALYAAGSK		3	SLC35A1_CDG_Replicate1	3637.08	2612.41	871.809	2612.41	871.809	0	31.003	8.649	1	0	204690	1.0018	CO4B_HUMAN	Complement C4-B	0	H0N0F0S0	[117 193 29 38 0]
LHTEAQIQEEGTVVELTGR		2	SLC35A1_CDG_Replicate1	1750.6	2109.07	1055.54	2109.07	1055.54	0.0006	47.981	11.387	1	0	397318	1.1916	A2MG_HUMAN	Alpha-2-macroglobulin	0	H0N0F0S0	[ 89 148 26 33 0]
LHTEAQIQEEGTVVELTGR		3	SLC35A1_CDG_Replicate1	1752.43	2109.07	704.031	2109.07	704.031	0.0003	19.916	8.227	0.9998	0	118633	0.9148	A2MG_HUMAN	Alpha-2-macroglobulin	0	H0N0F0S0	[ 89 148 26 33 0]
LLDLITWELEPDGALDR		2	SLC35A1_CDG_Replicate1	2851.17	1968.01	985.014	1968.02	985.017	0.0029	17.12	8.122	0.9954	0	86503	1.1726	DKK3_HUMAN	Dickkopf-related protein 3	0	H0N0F0S0	[ 89 141 21 29 0]
LLIYAVLPTGDVIGDSAK		2	SLC35A1_CDG_Replicate1	2632.9	1844.03	923.02	1844.03	923.022	0.0015	18.551	4.878	0.9993	0	875475	1.1626	A2MG_HUMAN	Alpha-2-macroglobulin	0	H0N0F0S0	[ 85 141 19 26 0]
LLLQQVSLPELPGEYSMK		2	SLC35A1_CDG_Replicate1	2632.9	2044.09	1023.05	2044.09	1023.05	0.0004	21.845	0	0.9991	0	1.86101e+06	1.1869	A2MG_HUMAN	Alpha-2-macroglobulin	0	H0N0F0S0	[ 93 153 21 28 1]
LLNLDGTCADSYSFVFSR	8C(57.0215)	2	SLC35A1_CDG_Replicate1	2482.5	2063.96	1032.99	2063.96	1032.99	0.0013	28.899	0	1	0	331006	1.2189	RET4_HUMAN	Retinol-binding protein 4	0	H0N0F0S0	[ 91 137 23 30 1]
LLNNWDVCADMVGTFTDTEDPAK	8C(57.0215)	2	SLC35A1_CDG_Replicate1	2535.7	2611.16	1306.59	2611.16	1306.59	0.0008	32.554	10.103	1	0	350429	1.3252	RET4_HUMAN	Retinol-binding protein 4	0	H0N0F0S0	[112 170 28 40 2]
LLQDEFPGIPSPLDAAVECHR	19C(57.0215)	2	SLC35A1_CDG_Replicate1	2454.99	2363.15	1182.58	2363.16	1182.59	0.0018	37.666	11.101	1	0	135500	1.273	HEMO_HUMAN	Hemopexin	0	H0N0F0S0	[104 162 28 33 1]
LLQDEFPGIPSPLDAAVECHR	19C(57.0215)	3	SLC35A1_CDG_Replicate1	2451.32	2363.16	788.727	2363.16	788.727	0.0001	19.19	9.607	0.9991	0	1385922	0.9694	HEMO_HUMAN	Hemopexin	0	H0N0F0S0	[104 162 28 33 1]
LLQEGQALEYVCPSGFYPYPVQTR	12C(57.0215)	2	SLC35A1_CDG_Replicate1	2464.16	2814.37	1408.19	2814.37	1408.19	0.0015	29.805	9.691	1	0	51166.3	1.378	CFAB_HUMAN	Complement factor B	0	H0N0F0S0	[129 191 31 38 1]
LLQEGQALEYVCPSGFYPYPVQTR	12C(57.0215)	3	SLC35A1_CDG_Replicate1	2467.83	2814.37	939.13	2814.37	939.13	0.0005	36.427	8.121	1	0	197250	0.9765	CFAB_HUMAN	Complement factor B	0	H0N0F0S0	[129 191 31 38 1]
LPEGSVSLIILLTDGDPTVGETNPR		2	SLC35A1_CDG_Replicate1	3005.22	2592.36	1297.19	2592.36	1297.19	0.0007	32.42	9.418	1	0	77749.7	1.348	ITIH4_HUMAN	Inter-alpha-trypsin inhibitor heavy chain H4	0	H0N0F0S0	[113 189 29 40 0]
LPIIDVAPLDVGAPDQEFGFDVGPVCFL	26C(57.0215)	2	SLC35A1_CDG_Replicate1	3646.21	2999.5	1500.76	2999.5	1500.76	0.0014	20.188	10.658	0.9999	0	1528.43	1.4306	CO1A1_HUMAN	Collagen alpha-1(I) chain	0	H0N0F0S0	[140 210 30 41 1]
LQETSNWLLSQQQADGSFQDLSPVIHR		3	SLC35A1_CDG_Replicate1	2383.45	3096.53	1033.18	3096.53	1033.18	0.0003	34.927	9.949	1	0	186003	1.0267	CO4B_HUMAN	Complement C4-B	0	H0N0F0S0	[135 209 39 45 0]
LQETSNWLLSQQQADGSFQDLSPVIHR		4	SLC35A1_CDG_Replicate1	2385.29	3096.53	775.139	3096.53	775.139	0.0001	17.785	0	0.98	0	151245	1.0084	CO4B_HUMAN	Complement C4-B	0	H0N0F0S0	[135 209 39 45 0]
LQETSNWLLSQQQADGSFQDPCPVLDR	22C(57.0215)	3	SLC35A1_CDG_Replicate1	2322.92	3131.45	1044.83	3131.46	1044.83	0.0024	33.465	5.792	1	0	118185	0.9952	CO4A_HUMAN	Complement C4-A	0	H0N0F0S0	[134 206 38 47 1]
LQVGEEVWLAVNDYYDMVGIQGSDSVFSGFLLFPD		3	SLC35A1_CDG_Replicate1	3810.9	3908.84	1303.96	3908.85	1303.96	0.0019	14.09	10.965	0.9926	0	24979.1	1.1669	C1QC_HUMAN	Complement C1q subcomponent subunit C	0	H0N0F0S0	[181 261 39 56 1]
LREQLGPVTQEFWDNLEK		2	SLC35A1_CDG_Replicate1	2421.98	2201.1	1101.56	2201.11	1101.56	0.0037	29.688	8.814	1	1	154054	1.2402	APOA1_HUMAN	Apolipoprotein A-I	0	H0N0F0S0	[ 99 152 26 31 0]
LREQLGPVTQEFWDNLEK		3	SLC35A1_CDG_Replicate1	2418.31	2201.11	734.711	2201.11	734.711	0	15.671	8.465	0.9562	1	1928038	0.9159	APOA1_HUMAN	Apolipoprotein A-I	0	H0N0F0S0	[ 99 152 26 31 0]
LSENTDFLAPGVSSFTDSNQQESITK		2	SLC35A1_CDG_Replicate1	2176.15	2814.32	1408.17	2814.32	1408.17	0.0002	42.254	10.966	1	0	145795	1.3429	SPRL1_HUMAN	SPARC-like protein 1	0	H0N0F0S0	[120 187 31 47 0]
LSENTDFLAPGVSSFTDSNQQESITK		3	SLC35A1_CDG_Replicate1	2176.15	2814.32	939.113	2814.32	939.114	0.0005	15.11	9.422	0.9904	0	193643	1.0098	SPRL1_HUMAN	SPARC-like protein 1	0	H0N0F0S0	[120 187 31 47 0]
LTYAYFAGGDAGDAFDGFDFGDDPSDK		2	SLC35A1_CDG_Replicate1	2576.04	2833.17	1417.59	2833.17	1417.59	0.0021	52.871	0	1	0	1.08617e+06	1.3474	FIBG_HUMAN	Fibrinogen gamma chain	0	H0N0F0S0	[128 168 28 46 0]
LVGGPMDASVEEEGVR		2	SLC35A1_CDG_Replicate1	1570.86	1643.78	822.898	1643.78	822.898	0.0005	24.419	8.467	0.9993	0	3.32084e+06	1.0981	CYTC_HUMAN	Cystatin-C	0	H0N0F0S0	[ 68 113 19 26 1]
LVGGPMDASVEEEGVR	6M(15.9949)	2	SLC35A1_CDG_Replicate1	1301.26	1659.78	830.896	1659.78	830.896	0.0002	25.44	12.655	1	0	1517656	1.0489	CYTC_HUMAN	Cystatin-C	0	H0N0F0S0	[ 68 113 19 27 1]
LVGGPMDASVEEEGVRR		2	SLC35A1_CDG_Replicate1	1444.31	1799.88	900.95	1799.88	900.949	0.0007	17.415	10.072	0.9971	0	809570	1.1706	CYTC_HUMAN	Cystatin-C	0	H0N0F0S0	[ 74 125 23 27 1]
LVGGPMDASVEEEGVRR	6M(15.9949)	2	SLC35A1_CDG_Replicate1	1202.28	1815.88	908.948	1815.88	908.947	0.0016	20.519	11.729	0.9985	0	868030	1.122	CYTC_HUMAN	Cystatin-C	0	H0N0F0S0	[ 74 125 23 28 1]
LVNEVTEFAK		1	SLC35A1_CDG_Replicate1	1580.03	1148.61	1149.62	1148.61	1149.62	0.0008	28.078	16.549	1	0	117500	1.2854	ALBU_HUMAN	Serum albumin	0	H0N0F0S0	[52 84 12 17 0]
LVRPEVDVMCTAFHDNEETFLK	10C(57.0215)	2	SLC35A1_CDG_Replicate1	2236.69	2649.26	1325.64	2649.26	1325.64	0.0008	60.551	9.249	1	0	1.26086e+06	1.3372	ALBU_HUMAN	Serum albumin	0	H0N0F0S0	[116 180 30 37 2]
LVRPEVDVMCTAFHDNEETFLK	10C(57.0215)	3	SLC35A1_CDG_Replicate1	2236.69	2649.25	884.092	2649.26	884.093	0.001	20.356	8.232	1	0	8301692	1.0688	ALBU_HUMAN	Serum albumin	0	H0N0F0S0	[116 180 30 37 2]
LVRPEVDVMCTAFHDNEETFLK	10C(57.0215), 9M(15.9949)	2	SLC35A1_CDG_Replicate1	1967.04	2665.25	1333.63	2665.25	1333.63	0.0015	38.053	8.074	1	0	133196	1.318	ALBU_HUMAN	Serum albumin	0	H0N0F0S0	[116 180 30 38 2]
LVRPEVDVMCTAFHDNEETFLK	10C(57.0215), 9M(15.9949)	3	SLC35A1_CDG_Replicate1	1965.21	2665.25	889.423	2665.25	889.424	0.0013	18.386	6.531	0.9999	0	789548	0.9933	ALBU_HUMAN	Serum albumin	0	H0N0F0S0	[116 180 30 38 2]
LWAYLTIQQLLEQTVSASDADQQALR		3	SLC35A1_CDG_Replicate1	3441.21	2960.52	987.848	2960.52	987.849	0.0004	21.161	9.068	0.9999	0	36719.5	1.1631	ITIH4_HUMAN	Inter-alpha-trypsin inhibitor heavy chain H4	0	H0N0F0S0	[131 209 35 43 0]
LYDYCDVPQCAAPSFDCGKPQVEPK	10C(57.0215), 17C(57.0215), 5C(57.0215)	3	SLC35A1_CDG_Replicate1	1805.62	2943.29	982.105	2943.29	982.103	0.0015	20.668	7.366	1	0	108225	0.9857	PLMN_HUMAN	Plasminogen	0	H0N0F0S0	[128 190 32 42 3]
LYGSEAFATDFQDSAAAK		2	SLC35A1_CDG_Replicate1	1915.69	1890.86	946.439	1890.86	946.439	0.0003	19.811	0	0.999	0	697964	1.1558	AACT_HUMAN	Alpha-1-antichymotrypsin	0	H0N0F0S0	[ 84 122 20 30 0]
LYHSEAFTVNFGDTEEAK		2	SLC35A1_CDG_Replicate1	1845.97	2056.93	1029.47	2056.94	1029.48	0.0031	23.449	8.882	0.9981	0	2.11327e+06	1.2027	A1AT_HUMAN	Alpha-1-antitrypsin	0	H0N0F0S0	[ 92 132 22 32 0]
MCPQLQQYEMHGPEGLR	2C(57.0215)	2	SLC35A1_CDG_Replicate1	1757.94	2072.93	1037.47	2072.92	1037.47	0.0032	26.302	9.087	0.9993	0	98519.2	1.1547	A2MG_HUMAN	Alpha-2-macroglobulin	0	H0N0F0S0	[ 87 136 26 27 3]
MDWLVPATCEPIQSVFFFSGDK	9C(57.0215)	2	SLC35A1_CDG_Replicate1	3129.89	2573.2	1287.61	2573.2	1287.61	0.0003	29.219	10.117	1	0	45081.9	1.3174	VTNC_HUMAN	Vitronectin	0	H0N0F0S0	[119 172 26 34 2]
MEEVEAMLLPETLK		2	SLC35A1_CDG_Replicate1	2429.31	1631.81	816.913	1631.82	816.915	0.0019	13.719	0	0.9946	0	444671	1.0577	AACT_HUMAN	Alpha-1-antichymotrypsin	0	H0N0F0S0	[ 71 121 15 24 2]
MFTTAPDQVDKEDEDFQESNK		2	SLC35A1_CDG_Replicate1	1512.16	2473.06	1237.53	2473.06	1237.54	0.0019	42.582	10.78	1	1	155299	1.2457	CERU_HUMAN	Ceruloplasmin	0	H0N0F0S0	[104 156 26 42 1]
MFTTAPDQVDKEDEDFQESNK	1M(15.9949)	2	SLC35A1_CDG_Replicate1	1387.46	2489.06	1245.54	2489.05	1245.53	0.0013	27.752	11.473	0.9938	1	312129	1.2271	CERU_HUMAN	Ceruloplasmin	0	H0N0F0S0	[104 156 26 43 1]
MGPTVSPICLPGTSSDYNLMDGDLGLISGWGR	20M(15.9949), 9C(57.0215)	3	SLC35A1_CDG_Replicate1	2884.18	3381.57	1128.2	3381.57	1128.2	0.0006	14.459	10.675	0.969	0	69547.4	1.0696	C1S_HUMAN	Complement C1s subcomponent	0	H0N0F0S0	[145 228 38 49 3]
MPCAEDYLSVVLNQLCVLHEK	16C(57.0215), 1M(15.9949), 3C(57.0215)	3	SLC35A1_CDG_Replicate1	3056.56	2533.2	845.408	2533.2	845.408	0.0004	17.794	7.102	0.9994	0	1040135	1.0524	ALBU_HUMAN	Serum albumin	0	H0N0F0S0	[109 176 28 35 3]
MPCAEDYLSVVLNQLCVLHEK	16C(57.0215), 3C(57.0215)	3	SLC35A1_CDG_Replicate1	3153.73	2517.21	840.077	2517.21	840.076	0.0012	15.593	5.877	0.9989	0	6482473	1.057	ALBU_HUMAN	Serum albumin	0	H0N0F0S0	[109 176 28 34 3]
MQEDEFDQGNQEQEDNSNAEMEEENASNVNK		3	SLC35A1_CDG_Replicate1	1343.44	3601.39	1201.47	3601.4	1201.47	0.0012	35.408	0	1	0	96193.7	1.048	SPRL1_HUMAN	SPARC-like protein 1	0	H0N0F0S0	[140 212 42 66 2]
MRPSTDTITVMVENSHGLR	11M(15.9949)	3	SLC35A1_CDG_Replicate1	1537.84	2159.05	720.691	2159.05	720.689	0.0016	14.773	8.046	0.9999	0	159370	1.01	CO4B_HUMAN	Complement C4-B	0	H0N0F0S0	[ 88 150 28 31 2]
MTQIMFETFNTPAMYVAIQAVLSLYASGR		3	SLC35A1_CDG_Replicate1	3809.07	3252.6	1085.21	3252.6	1085.21	0.0007	14.266	14.266	0.9915	0	20854.8	1.2815	ACTB_HUMAN	Actin, cytoplasmic 1	0	H0N0F0S0	[147 229 35 42 3]
MTVSTLVLGEGATEAEISMTSTR		2	SLC35A1_CDG_Replicate1	2478.84	2383.16	1192.59	2383.16	1192.59	0.0024	29.143	10.39	1	0	13231.5	1.268	AMBP_HUMAN	Protein AMBP	0	H0N0F0S0	[ 98 170 26 38 2]
MVYVAFSEFFFDSAMESYFR		2	SLC35A1_CDG_Replicate1	3540.09	2472.09	1237.05	2472.08	1237.05	0.0025	35.669	11.091	1	0	30449.6	1.2776	PLTP_HUMAN	Phospholipid transfer protein	0	H0N0F0S0	[118 157 23 32 2]
MYLGYEYVTAIR		2	SLC35A1_CDG_Replicate1	2216.51	1477.73	739.872	1477.73	739.871	0.0012	13.276	8.453	0.9717	0	6.19817e+06	1.0316	TRFE_HUMAN	Serotransferrin	0	H0N0F0S0	[ 69 103 15 19 1]
NADPAELEQIVLSPAFILAAESLPK		2	SLC35A1_CDG_Replicate1	3569.41	2635.41	1318.71	2635.41	1318.71	0.0006	35.177	11.93	1	0	15868	1.3421	CO6A3_HUMAN	Collagen alpha-3(VI) chain	0	H0N0F0S0	[120 194 28 38 0]
NDNDNIFLSPLSISTAFAMTK		2	SLC35A1_CDG_Replicate1	3063.9	2298.12	1150.07	2298.12	1150.07	0.001	20.783	0	0.9994	0	182131	1.2691	ANT3_HUMAN	Antithrombin-III	0	H0N0F0S0	[101 159 25 34 1]
NFPPSQDASGDLYTTSSQLTLPATQCLAGK	26C(57.0215)	2	SLC35A1_CDG_Replicate1	2288.06	3167.51	1584.76	3167.51	1584.76	0.0018	25.046	9.844	1	0	38918.1	1.4627	IGHA1_HUMAN	Immunoglobulin heavy constant alpha 1	0	H0N0F0S0	[136 214 36 49 1]
NIPTVNENLENYYLEVNQLEK		2	SLC35A1_CDG_Replicate1	2488.01	2535.25	1268.63	2535.25	1268.63	0.001	30.645	12.371	1	0	148423	1.2941	LUM_HUMAN	Lumican	0	H0N0F0S0	[112 174 28 39 0]
NNEGTYYSPNYNPQSR		2	SLC35A1_CDG_Replicate1	1205.95	1902.81	952.414	1902.81	952.414	0.0001	25.377	7.375	0.9999	0	704718	1.0814	CERU_HUMAN	Ceruloplasmin	0	H0N0F0S0	[ 81 114 24 30 0]
NPCQDPYILTPENR	3C(57.0215)	2	SLC35A1_CDG_Replicate1	1570.86	1715.79	858.903	1715.79	858.904	0.0011	15.832	0	0.9971	0	477662	1.075	FBLN3_HUMAN	EGF-containing fibulin-like extracellular matrix protein 1	0	H0N0F0S0	[ 73 113 21 25 1]
NPDGDVGGPWCYTTNPR	11C(57.0215)	2	SLC35A1_CDG_Replicate1	1660.73	1904.81	953.411	1904.81	953.413	0.0014	30.023	8.9	1	0	342994	1.0971	PLMN_HUMAN	Plasminogen	0	H0N0F0S0	[ 81 116 24 28 1]
NPDNDPQGPWCYTTDPEK	11C(57.0215)	2	SLC35A1_CDG_Replicate1	1620.37	2132.87	1067.44	2132.87	1067.44	0.0013	23.927	0	1	0	365415	1.1539	PLMN_HUMAN	Plasminogen	0	H0N0F0S0	[ 91 128 24 34 1]
NPDSSTTGPWCYTTDPTVR	11C(57.0215)	2	SLC35A1_CDG_Replicate1	1732.26	2153.93	1077.97	2153.93	1077.97	0.0004	22.959	5.732	0.9995	0	460699	1.1677	THRB_HUMAN	Prothrombin	0	H0N0F0S0	[ 91 135 25 34 1]
NPGTSTTPSQPNSAGVQDTEMGPCR	24C(57.0215)	2	SLC35A1_CDG_Replicate1	1220.63	2588.13	1295.07	2588.12	1295.07	0.0037	24.096	7.121	0.9992	0	28868.1	1.2185	IBP6_HUMAN	Insulin-like growth factor-binding protein 6	0	H0N0F0S0	[102 165 33 42 2]
NPNLPPETVDSLK		2	SLC35A1_CDG_Replicate1	1563.52	1422.74	712.377	1422.74	712.375	0.002	14.025	0	0.9703	0	5.10837e+06	0.9921	APOD_HUMAN	Apolipoprotein D	0	H0N0F0S0	[ 62 102 16 22 0]
NPSSAGSWNSGSSGPGSTGNR		2	SLC35A1_CDG_Replicate1	932.831	1962.83	982.423	1962.84	982.428	0.0051	44.378	10.867	1	0	575728	1.0866	FIBA_HUMAN	Fibrinogen alpha chain	0	H0N0F0S0	[ 77 118 28 33 0]
NSDPALGLDDDPDAPAAQLAR		2	SLC35A1_CDG_Replicate1	1858.81	2120.99	1061.5	2121	1061.51	0.0013	27.31	0	1	0	204841	1.1886	PCS1N_HUMAN	ProSAAS	0	H0N0F0S0	[ 88 140 26 35 0]
NSLLGMEGANSIFSGFLLFPDMEA		2	SLC35A1_CDG_Replicate1	3668.16	2559.2	1280.61	2559.2	1280.61	0.0007	19.71	8.295	1	0	96440.6	1.3005	C1QB_HUMAN	Complement C1q subcomponent subunit B	0	H0N0F0S0	[115 174 26 36 2]
NSLLGMEGANSIFSGFLLFPDMEA	22M(15.9949)	2	SLC35A1_CDG_Replicate1	3487	2575.2	1288.61	2575.2	1288.61	0.002	17.505	0	0.9985	0	57897.2	1.3024	C1QB_HUMAN	Complement C1q subcomponent subunit B	0	H0N0F0S0	[115 174 26 37 2]
NSLLGMEGANSIFSGFLLFPDMEA	6M(15.9949)	2	SLC35A1_CDG_Replicate1	3547.42	2575.2	1288.61	2575.2	1288.61	0.0006	13.508	10.057	0.9691	0	53001.9	1.2875	C1QB_HUMAN	Complement C1q subcomponent subunit B	0	H0N0F0S0	[115 174 26 37 2]
NSVDELNNNVEAVSQTSSSSFQYMYLLK		2	SLC35A1_CDG_Replicate1	2568.71	3166.48	1584.25	3166.48	1584.25	0.0016	31.005	8.065	1	0	15652.9	1.4564	FIBB_HUMAN	Fibrinogen beta chain	0	H0N0F0S0	[136 211 35 50 1]
NSVDELNNNVEAVSQTSSSSFQYMYLLK		3	SLC35A1_CDG_Replicate1	2568.71	3166.47	1056.5	3166.48	1056.5	0.0016	15.219	7.763	0.9912	0	189307	1.188	FIBB_HUMAN	Fibrinogen beta chain	0	H0N0F0S0	[136 211 35 50 1]
NTEILTGSWSDQTYPEGTQAIYK		2	SLC35A1_CDG_Replicate1	2086.29	2601.23	1301.62	2601.22	1301.62	0.0013	36.967	8.779	1	0	285425	1.3275	CFAH_HUMAN	Complement factor H	0	H0N0F0S0	[115 172 28 41 0]
NTFAEVTGLSPGVTYYFK		2	SLC35A1_CDG_Replicate1	2478.84	1992.98	997.499	1992.98	997.499	0.0004	17.33	8.811	0.9986	0	349563	1.158	FINC_HUMAN	Fibronectin	0	H0N0F0S0	[ 94 136 20 28 0]
NWGLSFYADKPETTK		2	SLC35A1_CDG_Replicate1	1921.19	1755.84	878.93	1755.85	878.931	0.001	14.12	9.564	0.9932	0	176228	1.1454	A1AG2_HUMAN	Alpha-1-acid glycoprotein 2	0	H0N0F0S0	[ 81 117 19 25 0]
NYGVVDPDDLYDVYCYAEDLNGELFLGDPPEK	15C(57.0215)	3	SLC35A1_CDG_Replicate1	3219.73	3693.63	1232.22	3693.63	1232.22	0.0003	15.803	8.683	0.9976	0	71586.1	1.1341	PGCB_HUMAN	Brevican core protein	0	H0N0F0S0	[166 236 36 58 1]
QALNEHFQSILQTLEEQVSGER		2	SLC35A1_CDG_Replicate1	2920.87	2555.25	1278.63	2555.26	1278.64	0.0034	17.679	11.329	0.9977	0	13542.3	1.2943	APLP1_HUMAN	Amyloid-like protein 1	0	H0N0F0S0	[109 174 32 39 0]
QALNEHFQSILQTLEEQVSGER		3	SLC35A1_CDG_Replicate1	2915.36	2555.26	852.76	2555.26	852.761	0.001	21.314	11.354	1	0	486630	0.9835	APLP1_HUMAN	Amyloid-like protein 1	0	H0N0F0S0	[109 174 32 39 0]
QALNEHFQSILQTLEEQVSGER	1Q(-17.0265)	2	SLC35A1_CDG_Replicate1	3216.06	2538.23	1270.12	2538.23	1270.12	0.0012	52.155	12.52	1	0	62934.1	1.3021	APLP1_HUMAN	Amyloid-like protein 1	0	H0N0F0S0	[109 171 31 39 0]
QALNEHFQSILQTLEEQVSGER	1Q(-17.0265)	3	SLC35A1_CDG_Replicate1	3217.89	2538.23	847.084	2538.23	847.086	0.0019	25.294	6.609	1	0	125692	1.0421	APLP1_HUMAN	Amyloid-like protein 1	0	H0N0F0S0	[109 171 31 39 0]
QCDQFVAEYEPVLIEILVEVMDPSFVCLK	1Q(-17.0265), 27C(57.0215), 2C(57.0215)	3	SLC35A1_CDG_Replicate1	3840.21	3452.67	1151.9	3452.66	1151.89	0.0021	14.955	9.895	0.9891	0	7842.21	1.2926	SAP_HUMAN	Prosaposin	0	H0N0F0S0	[157 241 33 48 3]
QCDQFVAEYEPVLIEILVEVMDPSFVCLK	27C(57.0215), 2C(57.0215)	3	SLC35A1_CDG_Replicate1	3820.07	3469.69	1157.57	3469.69	1157.57	0.0022	28.371	13.157	1	0	133602	1.1162	SAP_HUMAN	Prosaposin	0	H0N0F0S0	[157 244 34 48 3]
QDSLSSQNQLGVLPLSWDIPELVNMGQWK		3	SLC35A1_CDG_Replicate1	3338.79	3281.63	1094.89	3281.64	1094.89	0.0015	36.971	16.272	1	0	606445	1.0519	CO3_HUMAN	Complement C3	0	H0N0F0S0	[146 228 38 46 1]
QDSLSSQNQLGVLPLSWDIPELVNMGQWK	1Q(-17.0265)	3	SLC35A1_CDG_Replicate1	3508.96	3264.62	1089.21	3264.61	1089.21	0.0022	32.162	8.516	1	0	188831	1.0549	CO3_HUMAN	Complement C3	0	H0N0F0S0	[146 225 37 46 1]
QDSLSSQNQLGVLPLSWDIPELVNMGQWK	1Q(-17.0265), 25M(15.9949)	3	SLC35A1_CDG_Replicate1	3324.18	3280.63	1094.55	3280.61	1094.54	0.0068	24.625	0	1	0	33313.4	1.0543	CO3_HUMAN	Complement C3	0	H0N0F0S0	[146 225 37 47 1]
QDSLSSQNQLGVLPLSWDIPELVNMGQWK	25M(15.9949)	3	SLC35A1_CDG_Replicate1	3153.73	3297.62	1100.21	3297.63	1100.22	0.004	20.463	9.507	1	0	128454	1.0642	CO3_HUMAN	Complement C3	0	H0N0F0S0	[146 228 38 47 1]
QEEDNTQSDDILEESDQPTQVSK		2	SLC35A1_CDG_Replicate1	1304.93	2634.14	1318.08	2634.14	1318.08	0.0028	36.093	7.715	1	0	120793	1.2494	SPRL1_HUMAN	SPARC-like protein 1	0	H0N0F0S0	[105 167 29 50 0]
QEPSQGTTTFAVTSILR		2	SLC35A1_CDG_Replicate1	2216.51	1834.94	918.476	1834.94	918.479	0.002	31.506	11.868	1	0	595762	1.1149	IGHA1_HUMAN	Immunoglobulin heavy constant alpha 1	0	H0N0F0S0	[ 79 130 22 28 0]
QEPSQGTTTFAVTSILR	1Q(-17.0265)	2	SLC35A1_CDG_Replicate1	2431.15	1817.91	909.965	1817.92	909.965	0.0007	29.211	10.493	1	0	345766	1.0974	IGHA1_HUMAN	Immunoglobulin heavy constant alpha 1	0	H0N0F0S0	[ 79 127 21 28 0]
QFSFPLSSEPFQGSYK		2	SLC35A1_CDG_Replicate1	2335.76	1847.88	924.945	1847.87	924.944	0.0017	14.8	0	0.9953	0	212961	1.1096	A2MG_HUMAN	Alpha-2-macroglobulin	0	H0N0F0S0	[ 87 121 19 26 0]
QFSFPLSSEPFQGSYK	1Q(-17.0265)	2	SLC35A1_CDG_Replicate1	2642.07	1830.85	916.432	1830.85	916.431	0.0014	18.032	9.671	0.9974	0	427413	1.108	A2MG_HUMAN	Alpha-2-macroglobulin	0	H0N0F0S0	[ 87 118 18 26 0]
QGFEPPSFVGWFLGWDDDYWSVDPLDR		2	SLC35A1_CDG_Replicate1	3669.99	3229.45	1615.73	3229.45	1615.73	0.0017	47.253	9.602	1	0	348212	1.4735	GELS_HUMAN	Gelsolin	0	H0N0F0S0	[154 200 34 44 0]
QGFEPPSFVGWFLGWDDDYWSVDPLDR		3	SLC35A1_CDG_Replicate1	3671.82	3229.44	1077.49	3229.45	1077.49	0.001	31.245	8.016	1	0	379568	1.0612	GELS_HUMAN	Gelsolin	0	H0N0F0S0	[154 200 34 44 0]
QGFEPPSFVGWFLGWDDDYWSVDPLDR	1Q(-17.0265)	2	SLC35A1_CDG_Replicate1	3807.24	3212.42	1607.22	3212.42	1607.22	0.0008	44.023	8.173	1	0	214463	1.4554	GELS_HUMAN	Gelsolin	0	H0N0F0S0	[154 197 33 44 0]
QGPVNLLSDPEQGVEVTGQYER		2	SLC35A1_CDG_Replicate1	2077.11	2414.16	1208.09	2414.17	1208.09	0.0032	38.523	6.913	1	0	254051	1.2484	ITIH4_HUMAN	Inter-alpha-trypsin inhibitor heavy chain H4	0	H0N0F0S0	[103 163 29 38 0]
QHMDSDSSPSSSSTYCNQMMR	16C(57.0215)	2	SLC35A1_CDG_Replicate1	1156.44	2434.92	1218.47	2434.92	1218.47	0.0016	49.825	41.474	1	0	188378	1.2098	RNAS1_HUMAN	Ribonuclease pancreatic	0	H0N0F0S0	[ 93 146 30 39 4]
QHMDSDSSPSSSSTYCNQMMR	16C(57.0215)	3	SLC35A1_CDG_Replicate1	1150.93	2434.92	812.647	2434.92	812.649	0.002	24.103	14.306	1	0	760805	0.8863	RNAS1_HUMAN	Ribonuclease pancreatic	0	H0N0F0S0	[ 93 146 30 39 4]
QHMDSDSSPSSSSTYCNQMMR	16C(57.0215), 1Q(-17.0265)	2	SLC35A1_CDG_Replicate1	1321.44	2417.9	1209.96	2417.9	1209.96	0.0021	49.733	6.222	1	0	201867	1.2056	RNAS1_HUMAN	Ribonuclease pancreatic	0	H0N0F0S0	[ 93 143 29 39 4]
QHMDSDSSPSSSSTYCNQMMR	16C(57.0215), 1Q(-17.0265), 3M(15.9949)	2	SLC35A1_CDG_Replicate1	1196.78	2433.9	1217.96	2433.89	1217.95	0.0045	18.468	0	0.9998	0	9217.08	1.2164	RNAS1_HUMAN	Ribonuclease pancreatic	0	H0N0F0S0	[ 93 143 29 40 4]
QIVAGVNYFLDVELGR		2	SLC35A1_CDG_Replicate1	2711.78	1791.95	896.983	1791.95	896.983	0.0002	26.863	9.324	1	0	2.24852e+06	1.1179	CYTC_HUMAN	Cystatin-C	0	H0N0F0S0	[ 82 129 21 24 0]
QIVAGVNYFLDVELGR	1Q(-17.0265)	2	SLC35A1_CDG_Replicate1	3238.06	1774.93	888.471	1774.93	888.47	0.0008	22.924	6.571	1	0	1.67032e+06	1.1346	CYTC_HUMAN	Cystatin-C	0	H0N0F0S0	[ 82 126 20 24 0]
QKPDGVFQEDAPVIHQEMIGGLR		2	SLC35A1_CDG_Replicate1	2033.08	2563.29	1282.65	2563.29	1282.65	0.0006	46.112	8.855	1	0	58061.5	1.3255	CO3_HUMAN	Complement C3	0	H0N0F0S0	[112 178 32 35 1]
QKPDGVFQEDAPVIHQEMIGGLR		3	SLC35A1_CDG_Replicate1	2034.91	2563.29	855.436	2563.29	855.436	0	28.859	9.804	1	0	173576	0.9589	CO3_HUMAN	Complement C3	0	H0N0F0S0	[112 178 32 35 1]
QKPDGVFQEDAPVIHQEMIGGLR	1Q(-17.0265)	3	SLC35A1_CDG_Replicate1	2183.49	2546.26	849.761	2546.26	849.76	0.0006	34.234	10.212	1	0	552478	0.9705	CO3_HUMAN	Complement C3	0	H0N0F0S0	[112 175 31 35 1]
QMSYGFLFPPYLSSSPEAK		2	SLC35A1_CDG_Replicate1	2695.27	2148.02	1075.02	2148.02	1075.02	0.0012	18.722	18.722	0.997	0	263248	1.253	ENPP2_HUMAN	Ectonucleotide pyrophosphatase/phosphodiesterase family member 2	0	H0N0F0S0	[101 145 21 29 1]
QMSYGFLFPPYLSSSPEAK	1Q(-17.0265)	2	SLC35A1_CDG_Replicate1	2988.72	2131	1066.51	2131	1066.51	0.0002	18.452	8.356	0.9985	0	73437.7	1.2476	ENPP2_HUMAN	Ectonucleotide pyrophosphatase/phosphodiesterase family member 2	0	H0N0F0S0	[101 142 20 29 1]
QNCELFEQLGEYK	3C(57.0215)	2	SLC35A1_CDG_Replicate1	2025.74	1656.75	829.381	1656.75	829.38	0.0013	13.544	7.903	0.9767	0	20982620	1.0687	ALBU_HUMAN	Serum albumin	0	H0N0F0S0	[ 72 108 18 25 1]
QPFVQGLALYTPVVLPR		2	SLC35A1_CDG_Replicate1	2728.29	1897.08	949.546	1897.08	949.548	0.0028	32.96	9.499	1	0	618558	1.166	ANGT_HUMAN	Angiotensinogen	0	H0N0F0S0	[ 91 144 22 22 0]
QPFVQGLALYTPVVLPR	1Q(-17.0265)	2	SLC35A1_CDG_Replicate1	3129.89	1880.06	941.036	1880.06	941.035	0.0004	15.485	0	0.9966	0	30787.9	1.1167	ANGT_HUMAN	Angiotensinogen	0	H0N0F0S0	[ 91 141 21 22 0]
QPNCDDPETEEAALVAIDYINQNLPWGYK	1Q(-17.0265), 4C(57.0215)	3	SLC35A1_CDG_Replicate1	3444.86	3345.51	1116.18	3345.51	1116.18	0.0004	25.947	0	1	0	244358	1.2367	FETUA_HUMAN	Alpha-2-HS-glycoprotein	0	H0N0F0S0	[148 216 36 51 1]
QPNCDDPETEEAALVAIDYINQNLPWGYK	1Q(-17.0265), 4C(57.0215)	4	SLC35A1_CDG_Replicate1	3452.18	3345.51	837.384	3345.51	837.386	0.0012	13.592	0	0.9868	0	53116.5	1.0029	FETUA_HUMAN	Alpha-2-HS-glycoprotein	0	H0N0F0S0	[148 216 36 51 1]
QPNCDDPETEEAALVAIDYINQNLPWGYK	4C(57.0215)	2	SLC35A1_CDG_Replicate1	3241.73	3362.54	1682.28	3362.54	1682.28	0.0001	41.749	10.595	1	0	45737.9	1.5074	FETUA_HUMAN	Alpha-2-HS-glycoprotein	0	H0N0F0S0	[148 219 37 51 1]
QPNCDDPETEEAALVAIDYINQNLPWGYK	4C(57.0215)	3	SLC35A1_CDG_Replicate1	3238.06	3362.53	1121.85	3362.54	1121.85	0.0031	36.033	7.448	1	0	1.27779e+06	1.2503	FETUA_HUMAN	Alpha-2-HS-glycoprotein	0	H0N0F0S0	[148 219 37 51 1]
QPNCDDPETEEAALVAIDYINQNLPWGYK	4C(57.0215)	4	SLC35A1_CDG_Replicate1	3243.56	3362.53	841.641	3362.54	841.642	0.0013	13.394	7.229	0.9908	0	192025	1.0099	FETUA_HUMAN	Alpha-2-HS-glycoprotein	0	H0N0F0S0	[148 219 37 51 1]
QQNAQGGFSSTQDTVVALHALSK		2	SLC35A1_CDG_Replicate1	1945.03	2386.19	1194.1	2386.19	1194.1	0.001	34.146	9.218	1	0	109331	1.2705	A2MG_HUMAN	Alpha-2-macroglobulin	0	H0N0F0S0	[101 163 31 36 0]
QQNAQGGFSSTQDTVVALHALSK	1Q(-17.0265)	2	SLC35A1_CDG_Replicate1	2106.45	2369.16	1185.59	2369.16	1185.59	0.0013	32.045	9.907	1	0	133391	1.2431	A2MG_HUMAN	Alpha-2-macroglobulin	0	H0N0F0S0	[101 160 30 36 0]
QQTHMLDVMQDHFSR	1Q(-17.0265)	2	SLC35A1_CDG_Replicate1	1680.91	1854.81	928.412	1854.81	928.414	0.0025	22.42	0	0.9989	0	53097.3	1.1134	CLUS_HUMAN	Clusterin	0	H0N0F0S0	[ 78 118 24 25 2]
QRPPDLDTSSNAVDLLFFTDESGDSR		3	SLC35A1_CDG_Replicate1	2499.01	2881.34	961.455	2881.34	961.453	0.0022	31.178	11.137	1	0	226314	1.0006	C1R_HUMAN	Complement C1r subcomponent	0	H0N0F0S0	[122 188 34 47 0]
QRPPDLDTSSNAVDLLFFTDESGDSR	1Q(-17.0265)	2	SLC35A1_CDG_Replicate1	2686.1	2864.3	1433.16	2864.31	1433.16	0.0037	44.63	9.772	1	0	80904.5	1.4015	C1R_HUMAN	Complement C1r subcomponent	0	H0N0F0S0	[122 185 33 47 0]
QVVLEDSLDPVDTGNWLFFPGATVK		2	SLC35A1_CDG_Replicate1	3016.22	2746.39	1374.2	2746.39	1374.2	0.0012	34.233	8.09	1	0	59533.8	1.3642	RELN_HUMAN	Reelin	0	H0N0F0S0	[127 191 29 39 0]
QVVLEDSLDPVDTGNWLFFPGATVK	1Q(-17.0265)	2	SLC35A1_CDG_Replicate1	3327.84	2729.35	1365.68	2729.36	1365.69	0.0024	28.579	9.242	1	0	30750.5	1.3498	RELN_HUMAN	Reelin	0	H0N0F0S0	[127 188 28 39 0]
QYYEGSEIVVAGR		2	SLC35A1_CDG_Replicate1	1504.83	1469.72	735.865	1469.71	735.865	0.0007	13.608	0	0.99	0	124637	1.0188	ITIH1_HUMAN	Inter-alpha-trypsin inhibitor heavy chain H1	0	H0N0F0S0	[65 99 17 22 0]
RHPDYSVVLLLR		2	SLC35A1_CDG_Replicate1	2045.92	1466.83	734.424	1466.84	734.425	0.0006	14.947	0	0.9973	0	3.11498e+06	1.0436	ALBU_HUMAN	Serum albumin	0	H0N0F0S0	[ 67 110 20 17 0]
RHPYFYAPELLFFAK		2	SLC35A1_CDG_Replicate1	2645.74	1897.99	950.001	1897.99	950.001	0.0004	18.488	10.587	0.9993	0	1.49891e+06	1.164	ALBU_HUMAN	Serum albumin	0	H0N0F0S0	[ 96 131 21 20 0]
RIPIEDGSGEVVLSR		2	SLC35A1_CDG_Replicate1	1631.38	1625.88	813.945	1625.87	813.944	0.0009	33.544	7.732	1	0	309489	1.0625	CO3_HUMAN	Complement C3	0	H0N0F0S0	[ 69 119 21 24 0]
RLDFTGNLIEDIEDGTFSK		3	SLC35A1_CDG_Replicate1	2766.8	2169.06	724.028	2169.06	724.027	0.0007	15.943	0	0.9979	0	340985	0.9232	MIME_HUMAN	Mimecan	0	H0N0F0S0	[ 95 148 24 34 0]
RLDYQEGPPGVEISCWSVEL	15C(57.0215)	2	SLC35A1_CDG_Replicate1	2603.55	2333.09	1167.55	2333.1	1167.56	0.0044	28.939	13.513	1	0	72849.5	1.2265	ITIH4_HUMAN	Inter-alpha-trypsin inhibitor heavy chain H4	0	H0N0F0S0	[103 156 26 34 1]
RLDYQEGPPGVEISCWSVEL	15C(57.0215)	3	SLC35A1_CDG_Replicate1	2603.55	2333.09	778.705	2333.1	778.707	0.0025	18.89	11.627	1	0	90683	0.9265	ITIH4_HUMAN	Inter-alpha-trypsin inhibitor heavy chain H4	0	H0N0F0S0	[103 156 26 34 1]
RLYGSEAFATDFQDSAAAK		2	SLC35A1_CDG_Replicate1	1789.11	2046.96	1024.49	2046.96	1024.49	0.0023	24.642	9.348	1	0	128796	1.208	AACT_HUMAN	Alpha-1-antichymotrypsin	0	H0N0F0S0	[ 90 134 24 31 0]
RMPCAEDYLSVVLNQLCVLHEK	17C(57.0215), 2M(15.9949), 4C(57.0215)	3	SLC35A1_CDG_Replicate1	2908.03	2689.31	897.443	2689.3	897.441	0.0019	15.234	5.399	0.9991	0	352476	1.1063	ALBU_HUMAN	Serum albumin	0	H0N0F0S0	[115 188 32 36 3]
RMPCAEDYLSVVLNQLCVLHEK	17C(57.0215), 4C(57.0215)	3	SLC35A1_CDG_Replicate1	3001.56	2673.31	892.11	2673.31	892.11	0.0003	13.061	5.357	0.998	0	715524	1.116	ALBU_HUMAN	Serum albumin	0	H0N0F0S0	[115 188 32 35 3]
RPCFSALEVDETYVPK	3C(57.0215)	2	SLC35A1_CDG_Replicate1	1910.18	1909.92	955.968	1909.92	955.969	0.0011	19.358	10.955	0.9989	0	156606	1.1567	ALBU_HUMAN	Serum albumin	0	H0N0F0S0	[ 85 131 21 27 1]
RPEDQELESLSAIEAELEK		2	SLC35A1_CDG_Replicate1	2464.16	2185.08	1093.55	2185.07	1093.54	0.0023	21.201	10.322	1	0	59544.3	1.2071	CMGA_HUMAN	Chromogranin-A	0	H0N0F0S0	[ 92 152 24 37 0]
RPEDQELESLSAIEAELEK		3	SLC35A1_CDG_Replicate1	2458.66	2185.07	729.365	2185.07	729.366	0.0001	18.488	9.341	1	0	192322	0.8979	CMGA_HUMAN	Chromogranin-A	0	H0N0F0S0	[ 92 152 24 37 0]
RPGGEPSPEGTTGQSYNQYSQR		2	SLC35A1_CDG_Replicate1	1050.15	2395.08	1198.55	2395.08	1198.55	0.0011	32.008	8.764	1	0	80867.5	1.1758	FINC_HUMAN	Fibronectin	0	H0N0F0S0	[ 99 150 32 38 0]
RPGGEPSPEGTTGQSYNQYSQR		3	SLC35A1_CDG_Replicate1	1044.65	2395.08	799.366	2395.08	799.367	0.0006	31.77	7.818	1	0	434193	0.9019	FINC_HUMAN	Fibronectin	0	H0N0F0S0	[ 99 150 32 38 0]
RTVAAPSVFIFPPSDEQLK		2	SLC35A1_CDG_Replicate1	2269.71	2101.12	1051.57	2101.12	1051.57	0.0011	27.186	7.373	1	0	462575	1.2061	IGKC_HUMAN	Immunoglobulin kappa constant	0	H0N0F0S0	[ 97 152 24 28 0]
RTVAAPSVFIFPPSDEQLK		3	SLC35A1_CDG_Replicate1	2262.37	2101.12	701.38	2101.12	701.381	0.0007	16.743	0	0.9989	0	3.52344e+06	0.8807	IGKC_HUMAN	Immunoglobulin kappa constant	0	H0N0F0S0	[ 97 152 24 28 0]
RYTIAALLSPYSYSTTAVVTNPK		2	SLC35A1_CDG_Replicate1	2491.67	2515.33	1258.67	2515.33	1258.67	0.0018	38.125	8.138	1	0	493458	1.3681	TTHY_HUMAN	Transthyretin	0	H0N0F0S0	[115 182 28 35 0]
RYTIAALLSPYSYSTTAVVTNPK		3	SLC35A1_CDG_Replicate1	2488.01	2515.34	839.452	2515.33	839.451	0.001	17.965	8.548	0.999	0	1551394	1.1225	TTHY_HUMAN	Transthyretin	0	H0N0F0S0	[115 182 28 35 0]
RYTIAALLSPYSYSTTAVVTNPKE		2	SLC35A1_CDG_Replicate1	2486.17	2644.37	1323.19	2644.37	1323.19	0.0015	56.158	12.144	1	0	1.8763e+06	1.3803	TTHY_HUMAN	Transthyretin	0	H0N0F0S0	[120 189 29 38 0]
RYTIAALLSPYSYSTTAVVTNPKE		3	SLC35A1_CDG_Replicate1	2486.17	2644.39	882.47	2644.37	882.466	0.0044	31.071	10.995	1	0	6979642	0.9679	TTHY_HUMAN	Transthyretin	0	H0N0F0S0	[120 189 29 38 0]
SAEFPDFYDSEEPVSTHQEAENEK		2	SLC35A1_CDG_Replicate1	1812.95	2784.17	1393.09	2784.17	1393.09	0.0022	39.65	15.502	1	0	107913	1.3057	SCG1_HUMAN	Secretogranin-1	0	H0N0F0S0	[120 169 29 48 0]
SAEFPDFYDSEEPVSTHQEAENEK		3	SLC35A1_CDG_Replicate1	1809.29	2784.17	929.065	2784.17	929.063	0.0018	28.191	10.574	1	0	1.19539e+06	0.9541	SCG1_HUMAN	Secretogranin-1	0	H0N0F0S0	[120 169 29 48 0]
SAGWNIPIGLLYCDLPEPR	13C(57.0215)	2	SLC35A1_CDG_Replicate1	2964.88	2170.09	1086.05	2170.09	1086.05	0.0004	32.761	6.263	1	0	4826215	1.2032	TRFE_HUMAN	Serotransferrin	0	H0N0F0S0	[ 99 151 25 28 1]
SAGWNIPIGLLYCDLPEPR	13C(57.0215)	3	SLC35A1_CDG_Replicate1	2964.88	2170.09	724.37	2170.09	724.37	0	14.799	0	0.9986	0	1.20612e+06	1.01	TRFE_HUMAN	Serotransferrin	0	H0N0F0S0	[ 99 151 25 28 1]
SALLYDSLQTESVPFEGLLSEGNTIR		2	SLC35A1_CDG_Replicate1	2902.52	2838.43	1420.22	2838.43	1420.22	0.0006	20.006	8.941	0.9997	0	58667.4	1.4152	SE6L1_HUMAN	Seizure 6-like protein	0	H0N0F0S0	[125 199 31 44 0]
SCESNSPFPVHPGTAECCTK	17C(57.0215), 18C(57.0215), 2C(57.0215)	2	SLC35A1_CDG_Replicate1	1361.78	2263.93	1132.97	2263.93	1132.97	0.001	25.383	6.853	1	0	51015.5	1.1855	VTDB_HUMAN	Vitamin D-binding protein	0	H0N0F0S0	[ 92 141 27 34 3]
SDTSLEMTMGNALFLDGSLELLESFSADIK		2	SLC35A1_CDG_Replicate1	3799.9	3233.54	1617.78	3233.54	1617.78	0.0002	44.65	10.618	1	0	97737.5	1.5606	CBG_HUMAN	Corticosteroid-binding globulin	0	H0N0F0S0	[140 224 32 51 2]
SDTSLEMTMGNALFLDGSLELLESFSADIK		3	SLC35A1_CDG_Replicate1	3799.9	3233.54	1078.85	3233.54	1078.85	0.0003	19.491	8.82	0.9992	0	133421	1.1559	CBG_HUMAN	Corticosteroid-binding globulin	0	H0N0F0S0	[140 224 32 51 2]
SEFPESWLWNVEDLK		2	SLC35A1_CDG_Replicate1	2799.81	1877.88	939.948	1877.88	939.949	0.0005	14.747	10.335	0.9594	0	1349432	1.0967	CO3_HUMAN	Complement C3	0	H0N0F0S0	[ 88 123 19 27 0]
SEFVVPDLELPSWLTTGNYR		2	SLC35A1_CDG_Replicate1	3043.73	2322.15	1162.08	2322.15	1162.08	0.0015	31.93	7.754	1	0	241341	1.2354	SAP3_HUMAN	Ganglioside GM2 activator	0	H0N0F0S0	[107 159 25 33 0]
SEGSSVNLSPPLEQCVPDR	15C(57.0215)	2	SLC35A1_CDG_Replicate1	1768.94	2069.97	1035.99	2069.97	1035.99	0	29.567	7.287	1	0	201701	1.1377	THRB_HUMAN	Prothrombin	0	H0N0F0S0	[ 85 139 25 33 1]
SELEEQLTPVAEETR		2	SLC35A1_CDG_Replicate1	1636.88	1729.84	865.926	1729.84	865.926	0	24.931	8.083	1	0	6.64657e+06	1.0707	APOE_HUMAN	Apolipoprotein E	0	H0N0F0S0	[ 72 119 19 30 0]
SFAAGIQALGGTNINDAMLMAVQLLDSSNQEER		3	SLC35A1_CDG_Replicate1	3508.96	3463.67	1155.57	3463.67	1155.56	0.0011	30.762	9.605	1	0	26534.8	1.1423	ITIH4_HUMAN	Inter-alpha-trypsin inhibitor heavy chain H4	0	H0N0F0S0	[145 238 42 52 2]
SGAGTEDSACIPWAYYSTVDQVK	10C(57.0215)	2	SLC35A1_CDG_Replicate1	2253.2	2504.12	1253.07	2504.12	1253.07	0.0001	34.181	7.619	1	0	405198	1.2938	CERU_HUMAN	Ceruloplasmin	0	H0N0F0S0	[109 161 27 39 1]
SGNTFRPEVHLLPPPSEELALNELVTLTCLAR	29C(57.0215)	4	SLC35A1_CDG_Replicate1	3186.74	3572.87	894.224	3572.87	894.224	0.0001	40.89	8.987	1	0	280256	0.9625	IGHA1_HUMAN	Immunoglobulin heavy constant alpha 1	0	H0N0F0S0	[158 257 43 49 1]
SGQSEDRQPVPGQQMTLK		2	SLC35A1_CDG_Replicate1	1218.79	1984.97	993.49	1984.96	993.489	0.0011	21.561	7.902	1	1	87883.3	1.1383	CO3_HUMAN	Complement C3	0	H0N0F0S0	[ 81 136 26 30 1]
SGSAHEYSSSPDDAIFQSLAR		3	SLC35A1_CDG_Replicate1	1992.72	2224	742.341	2224	742.342	0.0005	18.4	7.521	0.9997	0	195991	0.9077	CBPE_HUMAN	Carboxypeptidase E	0	H0N0F0S0	[ 94 141 27 36 0]
SGSDEVQVGQQR		2	SLC35A1_CDG_Replicate1	729.43	1288.6	645.307	1288.6	645.308	0.0005	13.836	0	0.9814	0	832278	0.9106	CO3_HUMAN	Complement C3	0	H0N0F0S0	[50 84 18 22 0]
SGTASVVCLLNNFYPR	8C(57.0215)	2	SLC35A1_CDG_Replicate1	2691.6	1796.89	899.451	1796.89	899.451	0.0001	21.636	10.406	0.9995	0	1.9336e+06	1.1167	IGKC_HUMAN	Immunoglobulin kappa constant	0	H0N0F0S0	[ 79 124 22 24 1]
SGTIFDNFLITNDEAYAEEFGNETWGVTK		2	SLC35A1_CDG_Replicate1	3010.72	3267.49	1634.75	3267.49	1634.75	0.0033	46.729	9.545	1	0	5079.95	1.5044	CALR_HUMAN	Calreticulin	0	H0N0F0S0	[147 210 34 51 0]
SGTIFDNFLITNDEAYAEEFGNETWGVTK		3	SLC35A1_CDG_Replicate1	3014.39	3267.49	1090.17	3267.49	1090.17	0.0006	19.553	13.66	0.9971	0	248174	1.0892	CALR_HUMAN	Calreticulin	0	H0N0F0S0	[147 210 34 51 0]
SHCIAEVENDEMPADLPSLAADFVESK	12M(15.9949), 3C(57.0215)	2	SLC35A1_CDG_Replicate1	2473.33	2989.33	1495.67	2989.33	1495.67	0.0004	67.33	8.107	1	0	2.7946e+06	1.4141	ALBU_HUMAN	Serum albumin	0	H0N0F0S0	[126 196 32 48 2]
SHCIAEVENDEMPADLPSLAADFVESK	12M(15.9949), 3C(57.0215)	3	SLC35A1_CDG_Replicate1	2467.83	2989.33	997.45	2989.33	997.451	0.0016	40.309	6.704	1	0	13809040	1.0199	ALBU_HUMAN	Serum albumin	0	H0N0F0S0	[126 196 32 48 2]
SHCIAEVENDEMPADLPSLAADFVESK	3C(57.0215)	2	SLC35A1_CDG_Replicate1	2658.58	2973.33	1487.67	2973.34	1487.68	0.0014	84.71	8.344	1	0	7.03511e+06	1.3674	ALBU_HUMAN	Serum albumin	0	H0N0F0S0	[126 196 32 47 2]
SHCIAEVENDEMPADLPSLAADFVESK	3C(57.0215)	3	SLC35A1_CDG_Replicate1	2651.24	2973.33	992.116	2973.34	992.12	0.0032	33.902	0	1	0	16164808	1.0224	ALBU_HUMAN	Serum albumin	0	H0N0F0S0	[126 196 32 47 2]
SLGECCDVEDSTTCFNAK	14C(57.0215), 5C(57.0215), 6C(57.0215)	2	SLC35A1_CDG_Replicate1	1425.97	2091.82	1046.91	2091.82	1046.92	0.0015	23.459	0	0.9997	0	313889	1.1539	VTDB_HUMAN	Vitamin D-binding protein	0	H0N0F0S0	[ 82 129 23 35 3]
SLPAPWLSMAPVSWITPGLK		2	SLC35A1_CDG_Replicate1	3276.56	2150.15	1076.08	2150.16	1076.09	0.0051	27.518	10.496	1	0	261942	1.2108	A1BG_HUMAN	Alpha-1B-glycoprotein	0	H0N0F0S0	[103 159 23 25 1]
SNFLNCYVSGFHPSDIEVDLLK	6C(57.0215)	2	SLC35A1_CDG_Replicate1	2702.6	2553.21	1277.61	2553.22	1277.62	0.0052	17.027	0	0.9838	0	30039.5	1.3429	B2MG_HUMAN	Beta-2-microglobulin	0	H0N0F0S0	[115 172 28 36 1]
SNLDEDIIAEENIVSR		2	SLC35A1_CDG_Replicate1	2111.95	1815.88	908.949	1815.88	908.95	0.0003	25.512	6.542	1	0	1.51695e+06	1.1115	CO3_HUMAN	Complement C3	0	H0N0F0S0	[ 75 125 21 31 0]
SPEQQETVLDGNLIIR		2	SLC35A1_CDG_Replicate1	2042.25	1810.94	906.477	1810.94	906.479	0.0019	16.227	7.446	0.9977	0	91800.6	1.1122	ITIH4_HUMAN	Inter-alpha-trypsin inhibitor heavy chain H4	0	H0N0F0S0	[ 77 130 22 28 0]
SPHWGSTYSVSVVETDYDQYALLYSQGSK		2	SLC35A1_CDG_Replicate1	2451.32	3266.51	1634.26	3266.5	1634.26	0.0049	81.731	10.919	1	0	1.2302e+06	1.4931	PTGDS_HUMAN	Prostaglandin-H2 D-isomerase	0	H0N0F0S0	[147 211 35 50 0]
SPHWGSTYSVSVVETDYDQYALLYSQGSK		3	SLC35A1_CDG_Replicate1	2421.98	3266.5	1089.84	3266.5	1089.84	0.0022	29.006	12.558	1	0	84372.6	1.0586	PTGDS_HUMAN	Prostaglandin-H2 D-isomerase	0	H0N0F0S0	[147 211 35 50 0]
SPHWGSTYSVSVVETDYDQYALLYSQGSK		4	SLC35A1_CDG_Replicate1	2453.15	3266.51	817.634	3266.5	817.633	0.0004	14.228	9.207	0.9835	0	803067	0.9972	PTGDS_HUMAN	Prostaglandin-H2 D-isomerase	0	H0N0F0S0	[147 211 35 50 0]
SPQELLCGASLISDR	7C(57.0215)	2	SLC35A1_CDG_Replicate1	2110.12	1644.81	823.413	1644.81	823.414	0.0014	21.161	9.703	1	0	163983	1.0777	THRB_HUMAN	Prothrombin	0	H0N0F0S0	[ 68 116 20 25 1]
SQDILLSVENTVIYR		2	SLC35A1_CDG_Replicate1	2543.04	1748.93	875.472	1748.93	875.473	0.0003	17.483	0	0.9966	0	108513	1.1316	PROS_HUMAN	Vitamin K-dependent protein S	0	H0N0F0S0	[ 77 128 20 26 0]
SQEESEEGEEDATSEVDK		2	SLC35A1_CDG_Replicate1	901.711	1996.78	999.4	1996.79	999.401	0.001	21.302	9.178	0.9992	0	72897.3	1.1259	SCG1_HUMAN	Secretogranin-1	0	H0N0F0S0	[ 77 120 20 42 0]
SQREDEEEEEGENYQK		2	SLC35A1_CDG_Replicate1	674.386	1997.81	999.91	1997.81	999.912	0.001	26.963	8.391	0.9995	1	238263	1.0829	SCG1_HUMAN	Secretogranin-1	0	H0N0F0S0	[ 79 119 23 38 0]
SSNNPHSPIVEEFQVPYNK		3	SLC35A1_CDG_Replicate1	1867.98	2185.04	729.354	2185.04	729.355	0.0017	15.138	9.226	0.9894	0	231070	0.9052	C1S_HUMAN	Complement C1s subcomponent	0	H0N0F0S0	[ 97 144 26 32 0]
SSTSPTTNVLLSPLSVATALSALSLGAEQR		2	SLC35A1_CDG_Replicate1	3545.59	2970.59	1486.3	2970.59	1486.3	0.0024	38.879	9.175	1	0	25146	1.4243	PEDF_HUMAN	Pigment epithelium-derived factor	0	H0N0F0S0	[127 219 35 46 0]
SSTSPTTNVLLSPLSVATALSALSLGAEQR		3	SLC35A1_CDG_Replicate1	3543.76	2970.6	991.206	2970.59	991.203	0.0027	30.456	10.446	1	0	247169	1.2037	PEDF_HUMAN	Pigment epithelium-derived factor	0	H0N0F0S0	[127 219 35 46 0]
STPFLATGDSEILDLESELYLGGLPEGGR		2	SLC35A1_CDG_Replicate1	3142.72	3035.5	1518.76	3035.5	1518.76	0.0004	46.86	12.703	1	0	19486.2	1.4493	NRX2A_HUMAN	Neurexin-2	0	H0N0F0S0	[134 210 32 48 0]
SVAVYGQYGGQPCVGNAFETQSCEPTR	13C(57.0215), 23C(57.0215)	3	SLC35A1_CDG_Replicate1	1820.29	2961.31	988.11	2961.3	988.108	0.0022	17.64	8.077	0.9987	0	35216.6	0.9886	CO7_HUMAN	Complement component C7	0	H0N0F0S0	[125 188 36 44 2]
SVPPSASHVAPTETFTYEWTVPK		2	SLC35A1_CDG_Replicate1	2132.13	2530.25	1266.13	2530.24	1266.13	0.004	21.895	10.539	0.9982	0	188644	1.2942	CERU_HUMAN	Ceruloplasmin	0	H0N0F0S0	[117 171 27 36 0]
SVPSDIFQIQATTIYANTINTFR		3	SLC35A1_CDG_Replicate1	2999.72	2599.33	867.45	2599.33	867.45	0.0001	14.669	6.917	0.9989	0	143299	1.0854	FBLN3_HUMAN	EGF-containing fibulin-like extracellular matrix protein 1	0	H0N0F0S0	[117 182 30 37 0]
SVQGELGWIASPLEGGWEEVSIMDEK		2	SLC35A1_CDG_Replicate1	3052.89	2845.35	1423.68	2845.35	1423.68	0.0008	50.716	14.04	1	0	86038.9	1.379	EPHA4_HUMAN	Ephrin type-A receptor 4	0	H0N0F0S0	[126 192 30 43 1]
SVQLSWTPGDDNNSPITK		2	SLC35A1_CDG_Replicate1	1866.15	1957.94	979.975	1957.94	979.976	0.0009	15.692	0	0.9969	0	213967	1.15	NRCAM_HUMAN	Neuronal cell adhesion molecule	0	H0N0F0S0	[ 84 131 23 31 0]
SVVAPATDGGLNLTSTFLR		2	SLC35A1_CDG_Replicate1	2438.48	1918.02	960.015	1918.02	960.015	0.0004	28.367	8.215	1	0	288476	1.1512	PTGDS_HUMAN	Prostaglandin-H2 D-isomerase	0	H0N0F0S0	[ 84 139 23 28 0]
SWFEPLVEDMQR		2	SLC35A1_CDG_Replicate1	2466	1535.71	768.862	1535.71	768.861	0.0006	18.088	8.351	0.9984	0	2.25958e+06	1.0205	APOE_HUMAN	Apolipoprotein E	0	H0N0F0S0	[ 69 101 17 21 1]
SWVPHTFESELSDPVELLVAES		2	SLC35A1_CDG_Replicate1	3030.89	2470.19	1236.1	2470.19	1236.1	0.0009	33.676	9.686	1	0	2.70847e+06	1.281	A1BG_HUMAN	Alpha-1B-glycoprotein	0	H0N0F0S0	[112 167 25 38 0]
SYLSMVGSCCTSASPTVCFLK	10C(57.0215), 18C(57.0215), 9C(57.0215)	2	SLC35A1_CDG_Replicate1	2332.09	2354.05	1178.03	2354.04	1178.03	0.0026	34.564	0	1	0	112693	1.2593	VTDB_HUMAN	Vitamin D-binding protein	0	H0N0F0S0	[ 99 159 25 33 4]
SYQLLVVENTVEVAQFINNNPEFLQLAEPFWK		3	SLC35A1_CDG_Replicate1	3726.73	3778.93	1260.65	3778.92	1260.65	0.0023	20.705	9.604	0.9998	0	4968.31	1.1965	CO7_HUMAN	Complement component C7	0	H0N0F0S0	[177 263 41 51 0]
SYQLLVVENTVEVAQFINNNPEFLQLAEPFWK		4	SLC35A1_CDG_Replicate1	3724.9	3778.93	945.739	3778.92	945.738	0.001	15.118	10.113	0.9825	0	44848.2	1.109	CO7_HUMAN	Complement component C7	0	H0N0F0S0	[177 263 41 51 0]
SYSCQVTHEGSTVEK	4C(57.0215)	2	SLC35A1_CDG_Replicate1	874.204	1710.75	856.385	1710.75	856.383	0.0015	16.522	8.423	0.9967	0	4.07252e+06	1.0917	IGLC2_HUMAN	Immunoglobulin lambda constant 2	0	H0N0F0S0	[ 70 110 20 28 1]
TAMDVFVCTYFMPAAQLPELPDVELPTNK	8C(57.0215)	3	SLC35A1_CDG_Replicate1	3173.9	3296.58	1099.87	3296.58	1099.87	0.0003	25.671	7.963	1	0	253383	1.0845	VTDB_HUMAN	Vitamin D-binding protein	0	H0N0F0S0	[149 229 33 45 3]
TCVADESAENCDK	11C(57.0215), 2C(57.0215)	1	SLC35A1_CDG_Replicate1	645.044	1497.57	1498.58	1497.57	1498.58	0	22.052	0	1	0	141960	1.0939	ALBU_HUMAN	Serum albumin	0	H0N0F0S0	[56 91 17 27 2]
TCVADESAENCDK	11C(57.0215), 2C(57.0215)	2	SLC35A1_CDG_Replicate1	645.044	1497.58	749.795	1497.57	749.793	0.0026	15.73	0	0.9952	0	21493902	0.9837	ALBU_HUMAN	Serum albumin	0	H0N0F0S0	[56 91 17 27 2]
TDCLSLPSFENAIPMGEK	3C(57.0215)	2	SLC35A1_CDG_Replicate1	2420.14	2007.93	1004.97	2007.93	1004.97	0.0014	15.498	0	0.9966	0	157589	1.1495	CFAH_HUMAN	Complement factor H	0	H0N0F0S0	[ 86 137 21 30 2]
TDGAAPNVAPSDVGGGGGR		2	SLC35A1_CDG_Replicate1	1064.81	1653.77	827.892	1653.77	827.893	0.0009	23.841	6.7	0.9995	0	166834	1.0349	CNTN1_HUMAN	Contactin-1	0	H0N0F0S0	[ 66 107 23 27 0]
TDTSHHDQDHPTFNK		2	SLC35A1_CDG_Replicate1	646.878	1778.76	890.388	1778.76	890.388	0.0002	14.511	6.302	0.9967	0	1.72036e+06	1.0574	A1AT_HUMAN	Alpha-1-antitrypsin	0	H0N0F0S0	[ 74 106 24 28 0]
TEFLSNYLTNVDDITLVPGTLGR		2	SLC35A1_CDG_Replicate1	2900.69	2537.3	1269.66	2537.3	1269.66	0.0012	40.649	8.446	1	0	314989	1.3514	ENPP2_HUMAN	Ectonucleotide pyrophosphatase/phosphodiesterase family member 2	0	H0N0F0S0	[113 180 28 38 0]
TEFLSNYLTNVDDITLVPGTLGR		3	SLC35A1_CDG_Replicate1	2902.52	2537.3	846.774	2537.3	846.774	0.0007	19.386	0	0.9999	0	241407	1.1202	ENPP2_HUMAN	Ectonucleotide pyrophosphatase/phosphodiesterase family member 2	0	H0N0F0S0	[113 180 28 38 0]
TEIDKPSQMQVTDVQDNSISVK		2	SLC35A1_CDG_Replicate1	1591.03	2461.2	1231.61	2461.2	1231.61	0.0012	39.314	10.397	1	0	58396.9	1.267	FINC_HUMAN	Fibronectin	0	H0N0F0S0	[102 172 28 40 1]
TEIDKPSQMQVTDVQDNSISVK		3	SLC35A1_CDG_Replicate1	1592.86	2461.2	821.407	2461.2	821.407	0.0009	13.479	10.672	0.9528	0	232704	0.9649	FINC_HUMAN	Fibronectin	0	H0N0F0S0	[102 172 28 40 1]
TFPGFFSPMLGEFVSETESR		2	SLC35A1_CDG_Replicate1	3129.89	2264.05	1133.03	2264.05	1133.03	0.0003	33.896	8.114	1	0	320908	1.2229	FIBA_HUMAN	Fibrinogen alpha chain	0	H0N0F0S0	[104 149 23 32 1]
TFPGFFSPMLGEFVSETESR	9M(15.9949)	2	SLC35A1_CDG_Replicate1	2801.65	2280.05	1141.03	2280.04	1141.03	0.0033	13.505	8.965	0.9927	0	173855	1.2246	FIBA_HUMAN	Fibrinogen alpha chain	0	H0N0F0S0	[104 149 23 33 1]
TLDLGENQLETLPPDLLR		2	SLC35A1_CDG_Replicate1	2532.03	2036.08	1019.05	2036.08	1019.05	0.0018	17.89	7.392	0.9998	0	118887	1.1661	A2GL_HUMAN	Leucine-rich alpha-2-glycoprotein	0	H0N0F0S0	[ 89 149 23 31 0]
TLEIPGNSDPNMIPDGDFNSYVR		2	SLC35A1_CDG_Replicate1	2297.23	2550.16	1276.09	2550.17	1276.09	0.0032	35.917	9.053	1	0	423014	1.2649	CO4B_HUMAN	Complement C4-B	0	H0N0F0S0	[110 167 29 39 1]
TLEIPGNSDPNMIPDGDFNSYVR		3	SLC35A1_CDG_Replicate1	2299.07	2550.17	851.062	2550.17	851.064	0.0013	17.295	8.978	0.9991	0	255246	0.922	CO4B_HUMAN	Complement C4-B	0	H0N0F0S0	[110 167 29 39 1]
TLEIPGNSDPNMIPDGDFNSYVR	12M(15.9949)	2	SLC35A1_CDG_Replicate1	2137.63	2566.17	1284.09	2566.16	1284.09	0.0018	18.231	7.644	0.9985	0	183445	1.2784	CO4B_HUMAN	Complement C4-B	0	H0N0F0S0	[110 167 29 40 1]
TLEIPGNSDPNMIPDGDFNSYVR	12M(15.9949)	3	SLC35A1_CDG_Replicate1	2144.97	2566.17	856.396	2566.16	856.395	0.0008	13.291	0	0.9916	0	250962	0.9429	CO4B_HUMAN	Complement C4-B	0	H0N0F0S0	[110 167 29 40 1]
TLNQPDSQLQLTTGNGLFLSEGLK		2	SLC35A1_CDG_Replicate1	2443.98	2573.33	1287.67	2573.33	1287.67	0.0041	46.224	9.818	1	0	10345796	1.3206	A1AT_HUMAN	Alpha-1-antitrypsin	0	H0N0F0S0	[112 184 30 39 0]
TLNQPDSQLQLTTGNGLFLSEGLK		3	SLC35A1_CDG_Replicate1	2449.48	2573.33	858.785	2573.33	858.785	0.0004	13.755	8.372	0.9943	0	3533712	1.096	A1AT_HUMAN	Alpha-1-antitrypsin	0	H0N0F0S0	[112 184 30 39 0]
TLQIIHVSEADSGNYQCIAK	17C(57.0215)	2	SLC35A1_CDG_Replicate1	1844.14	2246.11	1124.06	2246.1	1124.06	0.0031	26.749	0	0.9948	0	25891.8	1.2616	NRCAM_HUMAN	Neuronal cell adhesion molecule	0	H0N0F0S0	[ 96 155 27 33 1]
TMLLQPAGSLGSYSYR		2	SLC35A1_CDG_Replicate1	2036.75	1742.87	872.441	1742.87	872.44	0.0005	18.233	11.005	0.9991	0	151200	1.1102	PTGDS_HUMAN	Prostaglandin-H2 D-isomerase	0	H0N0F0S0	[ 77 122 20 24 1]
TMLLQPAGSLGSYSYR	2M(15.9949)	2	SLC35A1_CDG_Replicate1	1880.83	1758.86	880.437	1758.86	880.438	0.0011	24.588	8.708	1	0	8747300	1.1057	PTGDS_HUMAN	Prostaglandin-H2 D-isomerase	0	H0N0F0S0	[ 77 122 20 25 1]
TPEVTCVVVDVSHEDPEVK	6C(57.0215)	2	SLC35A1_CDG_Replicate1	1924.86	2138.02	1070.02	2138.02	1070.02	0.0005	21.521	9.257	0.9993	0	796166	1.2594	IGHG1_HUMAN	Immunoglobulin heavy constant gamma 1	0	H0N0F0S0	[ 91 147 23 34 1]
TPGAAANLELIFVGPQHAGNYR		3	SLC35A1_CDG_Replicate1	2366.95	2295.17	766.065	2295.18	766.066	0.0007	22.849	9.917	1	0	353836	1.0069	A1BG_HUMAN	Alpha-1B-glycoprotein	0	H0N0F0S0	[103 158 30 30 0]
TPSAAYLWVGTGASEAEK		2	SLC35A1_CDG_Replicate1	1994.55	1836.89	919.453	1836.89	919.452	0.0014	20.586	10.711	0.9993	0	733850	1.1403	GELS_HUMAN	Gelsolin	0	H0N0F0S0	[ 82 124 20 28 0]
TPYTAPGESEILDLDDELYLGGLPENK		2	SLC35A1_CDG_Replicate1	2739.29	2948.42	1475.22	2948.42	1475.22	0.0026	35.528	10.051	1	0	43047.2	1.4143	NRX1A_HUMAN	Neurexin-1	0	H0N0F0S0	[131 201 29 48 0]
TQPNLDNCPFHDQPHLK	8C(57.0215)	2	SLC35A1_CDG_Replicate1	1416.8	2059.96	1030.99	2059.95	1030.98	0.0014	23.734	9.54	0.9995	0	496256	1.1667	CYTC_HUMAN	Cystatin-C	0	H0N0F0S0	[ 89 133 27 28 1]
TSESGELHGLTTEEEFVEGIYK		2	SLC35A1_CDG_Replicate1	2249.53	2454.14	1228.08	2454.14	1228.08	0.0001	55.66	11.258	1	0	6045179	1.3007	TTHY_HUMAN	Transthyretin	0	H0N0F0S0	[107 163 25 41 0]
TSESGELHGLTTEEEFVEGIYK		3	SLC35A1_CDG_Replicate1	2251.37	2454.15	819.057	2454.14	819.055	0.0014	16.858	14.339	0.9753	0	15431994	0.9742	TTHY_HUMAN	Transthyretin	0	H0N0F0S0	[107 163 25 41 0]
TSESGELHGLTTEEEFVEGIYKVEIDTK		2	SLC35A1_CDG_Replicate1	2614.56	3139.51	1570.76	3139.51	1570.76	0.0008	85.883	11.354	1	1	2561110	1.5339	TTHY_HUMAN	Transthyretin	0	H0N0F0S0	[137 214 32 52 0]
TSESGELHGLTTEEEFVEGIYKVEIDTK		3	SLC35A1_CDG_Replicate1	2612.72	3139.51	1047.51	3139.51	1047.51	0.0001	40.244	11.742	1	1	8037398	1.1021	TTHY_HUMAN	Transthyretin	0	H0N0F0S0	[137 214 32 52 0]
TSLEDFYLDEER		2	SLC35A1_CDG_Replicate1	1979.88	1515.67	758.842	1515.67	758.844	0.0012	16.489	0	0.9945	0	860094	1.0445	PEDF_HUMAN	Pigment epithelium-derived factor	0	H0N0F0S0	[66 97 15 26 0]
TTEEDAGSYSCWVENAIGK	11C(57.0215)	2	SLC35A1_CDG_Replicate1	2159.64	2115.9	1058.96	2115.91	1058.96	0.0004	19.52	0	0.9985	0	102415	1.1854	NCHL1_HUMAN	Neural cell adhesion molecule L1-like protein	0	H0N0F0S0	[ 89 133 23 35 1]
TTNIQGINLLFSSR		2	SLC35A1_CDG_Replicate1	2363.28	1562.84	782.428	1562.84	782.428	0.0002	16.698	8.647	0.9985	0	470669	1.0491	CO4B_HUMAN	Complement C4-B	0	H0N0F0S0	[ 68 114 20 22 0]
TTSPDGFILFNSGDGNDFIAVELVK		2	SLC35A1_CDG_Replicate1	2966.71	2655.31	1328.66	2655.31	1328.66	0.0002	15.334	7.271	0.994	0	10296.4	1.341	NRX3A_HUMAN	Neurexin-3	0	H0N0F0S0	[120 182 28 40 0]
TVAAPSVFIFPPSDEQLK		2	SLC35A1_CDG_Replicate1	2440.31	1945.02	973.518	1945.02	973.517	0.0007	15.78	7.144	0.998	0	15452088	1.1612	IGKC_HUMAN	Immunoglobulin kappa constant	0	H0N0F0S0	[ 91 140 20 27 0]
TVVQPSVGAAAGPVVPPCPGR	18C(57.0215)	2	SLC35A1_CDG_Replicate1	1704.75	2015.06	1008.54	2015.06	1008.54	0.0014	36.703	9.822	1	0	862278	1.155	FETUA_HUMAN	Alpha-2-HS-glycoprotein	0	H0N0F0S0	[ 88 146 26 26 1]
TYETTLEK		1	SLC35A1_CDG_Replicate1	923.683	983.48	984.487	983.481	984.488	0.0016	16.123	8.403	0.9978	0	352103	1.1731	ALBU_HUMAN	Serum albumin	0	H0N0F0S0	[43 69 9 17 0]
TYIYDHGFPYTDPVGVLYEDGDDTVATR		3	SLC35A1_CDG_Replicate1	2451.32	3178.45	1060.49	3178.44	1060.49	0.0014	21.446	8.395	1	0	168019	1.0886	LCAT_HUMAN	Phosphatidylcholine-sterol acyltransferase	0	H0N0F0S0	[144 203 33 49 0]
TYLGNALVCTCYGGSR	11C(57.0215), 9C(57.0215)	2	SLC35A1_CDG_Replicate1	1803.78	1790.81	896.413	1790.81	896.411	0.0014	18.881	9.923	0.9985	0	111617	1.0942	FINC_HUMAN	Fibronectin	0	H0N0F0S0	[ 75 118 22 25 2]
TYSEDNFEELQYFPNFYALLK		2	SLC35A1_CDG_Replicate1	3148.23	2630.22	1316.12	2630.22	1316.12	0.002	19.332	10.038	0.9985	0	31278.4	1.3064	SCG3_HUMAN	Secretogranin-3	0	H0N0F0S0	[125 171 25 38 0]
VAVPYSPAAGVDFELESFSER		2	SLC35A1_CDG_Replicate1	2579.71	2269.09	1135.55	2269.09	1135.55	0.0015	38.448	8.418	1	0	382285	1.2426	CBPE_HUMAN	Carboxypeptidase E	0	H0N0F0S0	[103 152 24 34 0]
VDLSFSPSQSLPASHAHLR		2	SLC35A1_CDG_Replicate1	1809.29	2048.05	1025.03	2048.04	1025.03	0.0024	14.291	10.215	0.9907	0	51825.7	1.1794	A2MG_HUMAN	Alpha-2-macroglobulin	0	H0N0F0S0	[ 90 141 27 28 0]
VDNALQSGNSQESVTEQDSK		2	SLC35A1_CDG_Replicate1	934.651	2134.96	1068.49	2134.96	1068.49	0.0006	21.49	8.114	0.9993	0	171303	1.1479	IGKC_HUMAN	Immunoglobulin kappa constant	0	H0N0F0S0	[ 84 138 26 39 0]
VEYELSEEGDEPQYLDLPSTATSVNIPDLLPGR		2	SLC35A1_CDG_Replicate1	2775.97	3645.76	1823.89	3645.76	1823.89	0.0005	59.215	6.886	1	0	16264.4	1.5913	FINC_HUMAN	Fibronectin	0	H0N0F0S0	[160 248 38 59 0]
VEYELSEEGDEPQYLDLPSTATSVNIPDLLPGR		3	SLC35A1_CDG_Replicate1	2770.46	3645.76	1216.26	3645.76	1216.26	0	51.582	9.692	1	0	505680	1.1283	FINC_HUMAN	Fibronectin	0	H0N0F0S0	[160 248 38 59 0]
VFDEFKPLVEEPQNLIK		2	SLC35A1_CDG_Replicate1	2343.1	2044.09	1023.05	2044.09	1023.05	0.0014	33.283	10.677	1	0	9916862	1.1939	ALBU_HUMAN	Serum albumin	0	H0N0F0S0	[ 96 149 21 28 0]
VFLDCCNYITELR	5C(57.0215), 6C(57.0215)	2	SLC35A1_CDG_Replicate1	2205.5	1701.78	851.898	1701.79	851.9	0.0022	18.968	9.576	0.9978	0	133641	1.1127	CO3_HUMAN	Complement C3	0	H0N0F0S0	[ 74 115 19 23 2]
VFNTPEGVPSAPSSLK		2	SLC35A1_CDG_Replicate1	1721.26	1628.84	815.427	1628.84	815.428	0.0009	14.16	7.915	0.9978	0	268786	1.0385	NRCAM_HUMAN	Neuronal cell adhesion molecule	0	H0N0F0S0	[ 73 116 18 24 0]
VFSNGADLSGVTEEAPLK		2	SLC35A1_CDG_Replicate1	1855.14	1832.91	917.462	1832.92	917.465	0.003	13.653	10.376	0.979	0	6036391	1.1063	A1AT_HUMAN	Alpha-1-antitrypsin	0	H0N0F0S0	[ 80 128 20 29 0]
VGEEDEEAAEAEAEAEEAER		2	SLC35A1_CDG_Replicate1	1580.03	2161.88	1081.95	2161.88	1081.95	0.0002	49.466	29.296	1	0	668127	1.1303	VGF_HUMAN	Neurosecretory protein VGF	0	H0N0F0S0	[ 85 131 23 43 0]
VGEVLNSIFFELEADER		2	SLC35A1_CDG_Replicate1	2898.85	1965.97	983.991	1965.97	983.991	0.0006	30.887	12.886	1	0	1.02661e+06	1.1598	ANGT_HUMAN	Angiotensinogen	0	H0N0F0S0	[ 88 135 21 30 0]
VHENENIGTTEPGEHQEAK		2	SLC35A1_CDG_Replicate1	795.411	2117.96	1059.99	2117.96	1059.99	0.0015	17.822	10.302	0.9954	0	19127.1	1.1425	SPRL1_HUMAN	SPARC-like protein 1	0	H0N0F0S0	[ 87 135 27 35 0]
VHQYFNVELIQPGAVK		2	SLC35A1_CDG_Replicate1	2117.45	1840.98	921.499	1840.98	921.499	0	15.574	0	0.9948	0	142771	1.1613	CO3_HUMAN	Complement C3	0	H0N0F0S0	[ 86 132 22 23 0]
VHTECCHGDLLECADDR	13C(57.0215), 5C(57.0215), 6C(57.0215)	2	SLC35A1_CDG_Replicate1	1187.61	2085.83	1043.92	2085.83	1043.92	0.0001	38.415	8.121	1	0	2.5511e+06	1.1587	ALBU_HUMAN	Serum albumin	0	H0N0F0S0	[ 81 127 27 32 3]
VHTECCHGDLLECADDR	13C(57.0215), 5C(57.0215), 6C(57.0215)	3	SLC35A1_CDG_Replicate1	1185.78	2085.83	696.285	2085.83	696.284	0.001	18.156	0	0.9999	0	2.8757e+06	0.9049	ALBU_HUMAN	Serum albumin	0	H0N0F0S0	[ 81 127 27 32 3]
VHTECCHGDLLECADDRADLAK	13C(57.0215), 5C(57.0215), 6C(57.0215)	2	SLC35A1_CDG_Replicate1	1414.97	2584.11	1293.06	2584.11	1293.06	0.0011	56.815	7.702	1	1	86722.8	1.2906	ALBU_HUMAN	Serum albumin	0	H0N0F0S0	[103 165 33 39 3]
VHTECCHGDLLECADDRADLAK	13C(57.0215), 5C(57.0215), 6C(57.0215)	3	SLC35A1_CDG_Replicate1	1413.13	2584.11	862.377	2584.11	862.377	0.0002	17.394	0	0.9666	1	292156	1.0327	ALBU_HUMAN	Serum albumin	0	H0N0F0S0	[103 165 33 39 3]
VILGAHQEVNLEPHVQEIEVSR		3	SLC35A1_CDG_Replicate1	1886.33	2495.31	832.778	2495.31	832.778	0.0001	18.992	8.271	1	0	112274	1.0073	PLMN_HUMAN	Plasminogen	0	H0N0F0S0	[109 178 32 35 0]
VLSALQAVQGLLVAQGR		2	SLC35A1_CDG_Replicate1	2889.68	1722.01	862.015	1722.02	862.015	0.0001	23.005	8.946	0.9991	0	126002	1.0703	ANGT_HUMAN	Angiotensinogen	0	H0N0F0S0	[ 76 135 23 22 0]
VPAAYAGSLCGLCGNYNQDPADDLK	10C(57.0215), 13C(57.0215)	2	SLC35A1_CDG_Replicate1	2029.41	2668.19	1335.1	2668.19	1335.1	0.0001	14.622	7.867	0.9949	0	8282.07	1.3209	FCGBP_HUMAN	IgGFc-binding protein	0	H0N0F0S0	[113 173 31 40 2]
VPEDLPPGTVLTFLDASDPDLGPAGEVR		2	SLC35A1_CDG_Replicate1	2913.53	2876.46	1439.24	2876.44	1439.23	0.0071	15.699	12.307	0.987	0	36715.5	1.4288	FAT2_HUMAN	Protocadherin Fat 2	0	H0N0F0S0	[128 201 31 44 0]
VPGQGSSEDDLQEEEQIEQAIK		2	SLC35A1_CDG_Replicate1	1935.86	2428.12	1215.07	2428.12	1215.07	0.0004	23.649	9.918	0.9992	0	47932.8	1.2743	SCG2_HUMAN	Secretogranin-2	0	H0N0F0S0	[100 161 27 43 0]
VPGTSTSATLTGLTR		2	SLC35A1_CDG_Replicate1	1567.19	1460.78	731.399	1460.78	731.399	0.0005	21.063	9.286	0.9991	0	262057	1.0265	FINC_HUMAN	Fibronectin	0	H0N0F0S0	[ 61 108 18 23 0]
VPLLLSEPINIIDALEMR		2	SLC35A1_CDG_Replicate1	3494.34	2035.14	1018.58	2035.14	1018.58	0.0003	23.367	8.794	0.9991	0	35460.9	1.1923	APOB_HUMAN	Apolipoprotein B-100	0	H0N0F0S0	[ 92 158 22 27 1]
VPQVSTPTLVEVSR		2	SLC35A1_CDG_Replicate1	1680.91	1510.84	756.425	1510.84	756.425	0.0002	21.787	9.851	0.9993	0	387402	1.0212	ALBU_HUMAN	Serum albumin	0	H0N0F0S0	[ 66 114 18 22 0]
VPTADLEDVLPLAEDITNILSK		2	SLC35A1_CDG_Replicate1	3596.85	2365.26	1183.64	2365.26	1183.64	0.001	23.274	8.294	1	0	3.65468e+06	1.2918	VTDB_HUMAN	Vitamin D-binding protein	0	H0N0F0S0	[105 176 24 37 0]
VPVAVQGEDTVQSLTQGDGVAK		2	SLC35A1_CDG_Replicate1	1891.84	2197.12	1099.57	2197.12	1099.57	0.002	33.903	10.462	1	0	1733003	1.2089	CO3_HUMAN	Complement C3	0	H0N0F0S0	[ 93 156 26 35 0]
VPVDPATYGQFYGGDSYIILYNYR		2	SLC35A1_CDG_Replicate1	2632.9	2770.34	1386.18	2770.33	1386.17	0.0062	47.166	11.203	1	0	169627	1.3137	GELS_HUMAN	Gelsolin	0	H0N0F0S0	[131 183 29 38 0]
VQAAVGTSAAPVPSDNH		2	SLC35A1_CDG_Replicate1	1134.43	1619.79	810.903	1619.79	810.902	0.0006	15.326	0	0.9963	0	1.80614e+06	1.0322	APOE_HUMAN	Apolipoprotein E	0	H0N0F0S0	[ 68 109 21 25 0]
VQLSNDFDEYIMAIEQTIK		2	SLC35A1_CDG_Replicate1	3219.73	2256.1	1129.06	2256.1	1129.06	0.0007	18.253	8.505	0.9985	0	817678	1.2426	CO3_HUMAN	Complement C3	0	H0N0F0S0	[100 157 23 34 1]
VQSTELCAGHLAGGTDSCQGDSGGPLVCFEK	18C(57.0215), 28C(57.0215), 7C(57.0215)	3	SLC35A1_CDG_Replicate1	1924.86	3236.41	1079.81	3236.42	1079.81	0.0013	15.951	9.885	0.9952	0	105764	1.0537	PLMN_HUMAN	Plasminogen	0	H0N0F0S0	[132 209 39 50 3]
VSNGAGTMSVSLVADENPFAQGALK		2	SLC35A1_CDG_Replicate1	2414.64	2462.22	1232.12	2462.21	1232.11	0.0025	16.347	9.972	0.9959	0	166063	1.3118	GELS_HUMAN	Gelsolin	0	H0N0F0S0	[105 171 29 37 1]
VSQGLNGDLYFSNVLPEDTR		2	SLC35A1_CDG_Replicate1	2288.06	2223.07	1112.54	2223.08	1112.55	0.0033	26.365	10.7	1	0	13101.4	1.2135	NRCAM_HUMAN	Neuronal cell adhesion molecule	0	H0N0F0S0	[ 97 150 26 34 0]
VTASDPLDTLGSEGALSPGGVASLLR		2	SLC35A1_CDG_Replicate1	2774.13	2482.29	1242.15	2482.29	1242.15	0.0013	54.973	12.026	1	0	1.93499e+06	1.3459	CO4B_HUMAN	Complement C4-B	0	H0N0F0S0	[106 179 29 39 0]
VTLTCVAPLSGVDFQLR	5C(57.0215)	2	SLC35A1_CDG_Replicate1	2522.86	1874.99	938.502	1874.99	938.503	0.0013	21.033	8.48	0.9996	0	176023	1.1432	A1BG_HUMAN	Alpha-1B-glycoprotein	0	H0N0F0S0	[ 83 138 22 25 1]
VTMTTDTSTSTAYMELR		2	SLC35A1_CDG_Replicate1	1754.27	1906.87	954.442	1906.87	954.44	0.0019	34.002	8.939	1	0	262686	1.128	HV118_HUMAN	Immunoglobulin heavy variable 1-18	0	H0N0F0S0	[ 78 130 20 31 2]
VTTVASHTSDSDVPSGVTEVVVK		2	SLC35A1_CDG_Replicate1	1625.87	2313.17	1157.59	2313.17	1157.59	0.0002	34.071	10.52	1	0	2.32784e+06	1.2818	CLUS_HUMAN	Clusterin	0	H0N0F0S0	[ 98 164 26 38 0]
VTWAPPPSIDLTNFLVR		2	SLC35A1_CDG_Replicate1	2939.21	1925.04	963.527	1925.04	963.528	0.0004	19.02	9.858	0.9991	0	188480	1.1488	FINC_HUMAN	Fibronectin	0	H0N0F0S0	[ 91 140 22 24 0]
VVAQGVGIPEDSIFTMADR		2	SLC35A1_CDG_Replicate1	2374.29	2004	1003.01	2004	1003.01	0.0014	25.644	9.126	1	0	298158	1.1729	AMBP_HUMAN	Protein AMBP	0	H0N0F0S0	[ 87 141 23 29 1]
VVSMDENFHPLNELIPLVYIQDPK		3	SLC35A1_CDG_Replicate1	2922.7	2809.44	937.487	2809.44	937.486	0.0007	19.675	8.72	0.9998	0	609061	1.017	A2MG_HUMAN	Alpha-2-macroglobulin	0	H0N0F0S0	[129 200 30 38 1]
VVTPLSPPTNLHLEANPDTGVLTVSWER		3	SLC35A1_CDG_Replicate1	2568.71	3041.58	1014.87	3041.58	1014.87	0.0007	34.088	9.155	1	0	184725	1.045	FINC_HUMAN	Fibronectin	0	H0N0F0S0	[136 216 36 43 0]
VWPQQPSGELFEIEIDTLETTCHVLDPTPVAR	22C(57.0215)	3	SLC35A1_CDG_Replicate1	3271.06	3676.81	1226.61	3676.81	1226.61	0.0012	45.367	8.079	1	0	3137660	1.1789	FETUA_HUMAN	Alpha-2-HS-glycoprotein	0	H0N0F0S0	[164 253 41 53 1]
VWPQQPSGELFEIEIDTLETTCHVLDPTPVAR	22C(57.0215)	4	SLC35A1_CDG_Replicate1	3282.06	3676.8	920.208	3676.81	920.209	0.0015	14.575	5.8	0.9819	0	55151.2	1.0845	FETUA_HUMAN	Alpha-2-HS-glycoprotein	0	H0N0F0S0	[164 253 41 53 1]
VYACEVTHQGLSSPVTK	4C(57.0215)	2	SLC35A1_CDG_Replicate1	1354.45	1874.92	938.467	1874.92	938.467	0.0002	15.167	10.514	0.9934	0	2593715	1.1763	IGKC_HUMAN	Immunoglobulin kappa constant	0	H0N0F0S0	[ 81 130 22 27 1]
VYAYYNLEESCTR	11C(57.0215)	2	SLC35A1_CDG_Replicate1	1609.36	1666.73	834.372	1666.73	834.372	0.0004	22.475	8.104	0.9993	0	698878	1.0704	CO3_HUMAN	Complement C3	0	H0N0F0S0	[ 73 106 18 25 1]
VYDYYETDEFAIAEYNAPCSK	19C(57.0215)	2	SLC35A1_CDG_Replicate1	2137.63	2547.08	1274.55	2547.08	1274.55	0.0018	37.423	7.237	1	0	816075	1.3186	A2MG_HUMAN	Alpha-2-macroglobulin	0	H0N0F0S0	[115 158 24 40 1]
VYDYYETDEFAIAEYNAPCSK	19C(57.0215)	3	SLC35A1_CDG_Replicate1	2141.3	2547.08	850.034	2547.08	850.034	0.0004	15.42	0	0.9992	0	253959	1.0315	A2MG_HUMAN	Alpha-2-macroglobulin	0	H0N0F0S0	[115 158 24 40 1]
VYPGEQYTYMLLATEEQSPGEGDGNCVTR	10M(15.9949), 26C(57.0215)	3	SLC35A1_CDG_Replicate1	2233.02	3279.44	1094.15	3279.43	1094.15	0.0006	35.21	6.211	1	0	140338	1.0596	CERU_HUMAN	Ceruloplasmin	0	H0N0F0S0	[139 210 36 52 2]
WFSAGLASNSSWLR		2	SLC35A1_CDG_Replicate1	2376.12	1580.77	791.393	1580.77	791.394	0.0006	17.046	9.642	0.9958	0	238976	1.0496	PTGDS_HUMAN	Prostaglandin-H2 D-isomerase	0	H0N0F0S0	[ 73 104 20 20 0]
WLVEPQIDDPNSNLEEAINEAEAITSVNSLGSK		3	SLC35A1_CDG_Replicate1	3117.06	3581.74	1194.92	3581.74	1194.92	0.0021	26.853	10.478	1	0	62813.1	1.1144	ENDD1_HUMAN	Endonuclease domain-containing 1 protein	0	H0N0F0S0	[154 244 40 58 0]
WQQGNVFSCSVMHEALHNHYTQK	9C(57.0215)	2	SLC35A1_CDG_Replicate1	1899.17	2800.26	1401.14	2800.26	1401.14	0.0018	53.278	10.251	1	0	171302	1.3767	IGHG1_HUMAN	Immunoglobulin heavy constant gamma 1	0	H0N0F0S0	[122 177 37 36 2]
WSGQTAICDNGAGYCSNPGIPIGTR	15C(57.0215), 8C(57.0215)	2	SLC35A1_CDG_Replicate1	1888.16	2651.18	1326.6	2651.19	1326.6	0.0014	34.054	9.288	1	0	44794.4	1.3095	CFAB_HUMAN	Complement factor B	0	H0N0F0S0	[111 170 34 38 2]
WVNLPEESLLRPAYVVPWQDPWEPFYVAGGK		3	SLC35A1_CDG_Replicate1	3190.4	3641.84	1214.95	3641.83	1214.95	0.0024	29.835	9.72	1	0	160994	1.1341	B4GA1_HUMAN	Beta-1,4-glucuronyltransferase 1	0	H0N0F0S0	[176 248 40 45 0]
WVQTLSEQVQEELLSSQVTQELR		2	SLC35A1_CDG_Replicate1	2720.95	2729.39	1365.7	2729.39	1365.7	0.0011	63.272	16.038	1	0	2200910	1.3572	APOE_HUMAN	Apolipoprotein E	0	H0N0F0S0	[118 192 32 42 0]
WVQTLSEQVQEELLSSQVTQELR		3	SLC35A1_CDG_Replicate1	2720.95	2729.4	910.807	2729.39	910.803	0.0035	41.613	9.983	1	0	4.96525e+06	1.1026	APOE_HUMAN	Apolipoprotein E	0	H0N0F0S0	[118 192 32 42 0]
WWQPVFSGEDYDQWAVDDIIILSEK		2	SLC35A1_CDG_Replicate1	3353.41	3038.43	1520.22	3038.43	1520.22	0.0012	21.457	11.238	0.9991	0	4055.25	1.4291	RELN_HUMAN	Reelin	0	H0N0F0S0	[143 199 31 43 0]
YDAFLVTNMVPMYPAFK		2	SLC35A1_CDG_Replicate1	2867.68	2005.97	1003.99	2005.97	1003.99	0.0002	21.493	7.971	1	0	190190	1.1899	ENPP2_HUMAN	Ectonucleotide pyrophosphatase/phosphodiesterase family member 2	0	H0N0F0S0	[ 96 139 19 24 2]
YDILYHTDFESGYSEIFLMPLWTSYTVSK		3	SLC35A1_CDG_Replicate1	3278.4	3504.65	1169.22	3504.65	1169.22	0.0002	30.635	9.387	1	0	77644.6	1.1057	ENPP2_HUMAN	Ectonucleotide pyrophosphatase/phosphodiesterase family member 2	0	H0N0F0S0	[166 233 33 49 1]
YEASILTHDSSIR		2	SLC35A1_CDG_Replicate1	1475.49	1490.73	746.374	1490.74	746.375	0.0013	13.843	0	0.9815	0	147497	1.0207	FIBG_HUMAN	Fibrinogen gamma chain	0	H0N0F0S0	[ 64 102 18 23 0]
YFDMWGGDVAPFIEFLK		2	SLC35A1_CDG_Replicate1	3360.72	2033.96	1017.99	2033.96	1017.99	0.0017	13.147	8.452	0.969	0	195893	1.1715	FAM3C_HUMAN	Protein FAM3C	0	H0N0F0S0	[100 135 19 25 1]
YFPETWIWDLVVVNSAGVAEVGVTVPDTITEWK		2	SLC35A1_CDG_Replicate1	3790.73	3719.88	1860.95	3719.88	1860.95	0	63.853	12.282	1	0	12989.9	1.6745	A2MG_HUMAN	Alpha-2-macroglobulin	0	H0N0F0S0	[176 258 38 51 0]
YFPETWIWDLVVVNSAGVAEVGVTVPDTITEWK		3	SLC35A1_CDG_Replicate1	3788.9	3719.88	1240.97	3719.88	1240.97	0.0024	51.182	10.901	1	0	775924	1.1619	A2MG_HUMAN	Alpha-2-macroglobulin	0	H0N0F0S0	[176 258 38 51 0]
YGPFGPEMTNPLR		2	SLC35A1_CDG_Replicate1	2088.12	1477.71	739.86	1477.7	739.858	0.0018	14.156	9.228	0.9577	0	328136	0.975	ENPP2_HUMAN	Ectonucleotide pyrophosphatase/phosphodiesterase family member 2	0	H0N0F0S0	[67 99 17 19 1]
YGTISPEEGVSYLENLDEMIALQTK		2	SLC35A1_CDG_Replicate1	3162.9	2799.35	1400.68	2799.35	1400.68	0.0026	44.043	11.542	1	0	63240.1	1.3412	SCG3_HUMAN	Secretogranin-3	0	H0N0F0S0	[123 194 28 44 1]
YLYEIAR		1	SLC35A1_CDG_Replicate1	1477.32	926.487	927.494	926.486	927.493	0.0008	16.696	11.997	0.997	0	367582	1.1655	ALBU_HUMAN	Serum albumin	0	H0N0F0S0	[44 66 10 12 0]
YNILPEKEEFPFALGVQTLPQTCDEPK	23C(57.0215)	3	SLC35A1_CDG_Replicate1	2603.55	3162.56	1055.19	3162.56	1055.19	0.001	17.748	7.99	1	1	157472	1.0388	A2MG_HUMAN	Alpha-2-macroglobulin	0	H0N0F0S0	[144 219 33 45 1]
YNSQNQSNNQFVLYR		2	SLC35A1_CDG_Replicate1	1605.7	1873.87	937.94	1873.87	937.943	0.0023	25.581	9.997	1	0	266004	1.1118	KNG1_HUMAN	Kininogen-1	0	H0N0F0S0	[ 81 119 25 27 0]
YPGPQAEGDSEGLSQGLVDR		2	SLC35A1_CDG_Replicate1	1638.71	2073.96	1037.99	2073.96	1037.99	0.0017	26.866	8.859	1	0	195058	1.1602	CMGA_HUMAN	Chromogranin-A	0	H0N0F0S0	[ 87 135 25 34 0]
YRGDQDATMSILDISMMTGFAPDTDDLK		3	SLC35A1_CDG_Replicate1	2858.5	3106.39	1036.47	3106.39	1036.47	0.0002	49.366	7.412	1	1	20483.6	1.0604	CO3_HUMAN	Complement C3	0	H0N0F0S0	[131 207 33 48 3]
YSDASDCHGEDSQAFCEK	16C(57.0215), 7C(57.0215)	2	SLC35A1_CDG_Replicate1	931.004	2104.78	1053.4	2104.77	1053.39	0.0017	28.49	10.174	1	0	189862	1.1155	A2MG_HUMAN	Alpha-2-macroglobulin	0	H0N0F0S0	[ 84 120 24 36 2]
YTIAALLSPYSYSTTAVVTNPK		2	SLC35A1_CDG_Replicate1	2649.41	2359.23	1180.62	2359.23	1180.62	0.001	40.057	10.765	1	0	2607769	1.3308	TTHY_HUMAN	Transthyretin	0	H0N0F0S0	[109 170 24 34 0]
YTIAALLSPYSYSTTAVVTNPKE		2	SLC35A1_CDG_Replicate1	2645.74	2488.28	1245.14	2488.27	1245.14	0.0009	36.936	11.316	1	0	15191440	1.3339	TTHY_HUMAN	Transthyretin	0	H0N0F0S0	[114 177 25 37 0]
YTYNYEAESSSGVPGTADSR		2	SLC35A1_CDG_Replicate1	1372.79	2152.92	1077.47	2152.92	1077.47	0.0008	40.51	21.89	1	0	355268	1.1585	APOB_HUMAN	Apolipoprotein B-100	0	H0N0F0S0	[ 91 132 24 37 0]
AAIPSALDTNSSK	10N(1768.6348)	2	SLC35A1_CDG_Replicate1	1156.44	3042.29	1522.15	3042.29	1522.15	0.0042	22.907	15.944	1	0	21827.5	1.3102	LG3BP_HUMAN	Galectin-3-binding protein	1768.63	H5N4F1S0	[121 203 19 70 0]
AAIPSALDTNSSK	10N(2059.7302)	2	SLC35A1_CDG_Replicate1	1187.61	3333.4	1667.71	3333.38	1667.7	0.0087	14.122	12.421	0.9973	0	0	1.4097	LG3BP_HUMAN	Galectin-3-binding protein	2059.73	H5N4F1S1	[132 220 20 78 0]
AALAAFNAQNNGSNFQLEEISR	11N(1913.6723)	3	SLC35A1_CDG_Replicate1	2005.56	4277.83	1426.95	4277.82	1426.95	0.0031	26.886	8.946	1	0	247952	1.1124	FETUA_HUMAN	Alpha-2-HS-glycoprotein	1913.67	H5N4F0S1	[174 276 36 88 0]
AALAAFNAQNNGSNFQLEEISR	11N(1913.6723)	4	SLC35A1_CDG_Replicate1	2005.56	4277.83	1070.46	4277.82	1070.46	0.0024	45.498	11.713	1	0	563791	0.9048	FETUA_HUMAN	Alpha-2-HS-glycoprotein	1913.67	H5N4F0S1	[174 276 36 88 0]
AALAAFNAQNNGSNFQLEEISR	11N(1914.6927)	3	SLC35A1_CDG_Replicate1	2012.9	4278.83	1427.29	4278.84	1427.29	0.0013	18.258	11.055	1	0	0	1.1892	FETUA_HUMAN	Alpha-2-HS-glycoprotein	1914.69	H5N4F2S0	[175 279 35 88 0]
AALAAFNAQNNGSNFQLEEISR	11N(1914.6927)	4	SLC35A1_CDG_Replicate1	2022.07	4278.81	1070.71	4278.84	1070.72	0.0064	22.499	11.292	1	0	441020	0.9026	FETUA_HUMAN	Alpha-2-HS-glycoprotein	1914.69	H5N4F2S0	[175 279 35 88 0]
AALAAFNAQNNGSNFQLEEISR	11N(2204.7677)	3	SLC35A1_CDG_Replicate1	2033.08	4568.93	1523.98	4568.91	1523.98	0.0039	52.582	11.134	1	0	121990	1.0861	FETUA_HUMAN	Alpha-2-HS-glycoprotein	2204.77	H5N4F0S2	[185 293 37 96 0]
AALAAFNAQNNGSNFQLEEISR	11N(2204.7677)	4	SLC35A1_CDG_Replicate1	2031.24	4568.93	1143.24	4568.91	1143.24	0.0036	48.682	9.625	1	0	1.47707e+06	0.9726	FETUA_HUMAN	Alpha-2-HS-glycoprotein	2204.77	H5N4F0S2	[185 293 37 96 0]
AALAAFNAQNNGSNFQLEEISR	11N(2204.7677)	5	SLC35A1_CDG_Replicate1	2033.08	4568.92	914.791	4568.91	914.79	0.0008	23.735	10.023	1	0	419744	0.8957	FETUA_HUMAN	Alpha-2-HS-glycoprotein	2204.77	H5N4F0S2	[185 293 37 96 0]
ADGTVNQIEGEATPVNLTEPAK	16N(1095.3919)	2	SLC35A1_CDG_Replicate1	1669.9	3348.51	1675.26	3348.5	1675.26	0.0028	15.485	9.316	0.9947	0	0	1.4277	APOD_HUMAN	Apolipoprotein D	1095.39	H3N3F0S0	[137 225 29 67 0]
ADGTVNQIEGEATPVNLTEPAK	16N(1216.4181)	2	SLC35A1_CDG_Replicate1	1649.72	3469.55	1735.78	3469.53	1735.77	0.0088	45.785	11.368	1	0	97073.4	1.4965	APOD_HUMAN	Apolipoprotein D	1216.42	H5N2F0S0	[141 232 28 72 0]
ADGTVNQIEGEATPVNLTEPAK	16N(1257.4447)	2	SLC35A1_CDG_Replicate1	1638.71	3510.58	1756.29	3510.56	1756.29	0.0091	38.216	11.399	1	0	66699	1.4791	APOD_HUMAN	Apolipoprotein D	1257.44	H4N3F0S0	[143 235 29 72 0]
ADGTVNQIEGEATPVNLTEPAK	16N(1403.5026)	2	SLC35A1_CDG_Replicate1	1627.71	3656.63	1829.32	3656.61	1829.31	0.0094	19.421	9.97	1	0	35414.6	1.3674	APOD_HUMAN	Apolipoprotein D	1403.5	H4N3F1S0	[149 245 29 76 0]
ADGTVNQIEGEATPVNLTEPAK	16N(1548.5401)	2	SLC35A1_CDG_Replicate1	1691.91	3801.68	1901.85	3801.65	1901.83	0.0118	18.658	9.993	0.9996	0	18952.8	1.4128	APOD_HUMAN	Apolipoprotein D	1548.54	H4N3F0S1	[154 252 30 80 0]
ADGTVNQIEGEATPVNLTEPAK	16N(1622.5769)	2	SLC35A1_CDG_Replicate1	1640.55	3875.73	1938.87	3875.69	1938.85	0.0195	15.936	8.919	0.9995	0	0	1.6479	APOD_HUMAN	Apolipoprotein D	1622.58	H5N4F0S0	[157 258 30 82 0]
ADGTVNQIEGEATPVNLTEPAK	16N(1622.5769)	3	SLC35A1_CDG_Replicate1	1644.22	3875.7	1292.91	3875.69	1292.9	0.002	19.632	9.719	1	0	54934.2	1.0821	APOD_HUMAN	Apolipoprotein D	1622.58	H5N4F0S0	[157 258 30 82 0]
ADGTVNQIEGEATPVNLTEPAK	16N(1768.6348)	2	SLC35A1_CDG_Replicate1	1614.87	4021.77	2011.89	4021.75	2011.88	0.0097	33.901	10.694	1	0	15821	1.5768	APOD_HUMAN	Apolipoprotein D	1768.63	H5N4F1S0	[163 268 30 86 0]
ADGTVNQIEGEATPVNLTEPAK	16N(1913.6723)	2	SLC35A1_CDG_Replicate1	1673.57	4166.82	2084.42	4166.78	2084.4	0.0157	20.999	11.789	1	0	0	1.5144	APOD_HUMAN	Apolipoprotein D	1913.67	H5N4F0S1	[168 275 31 90 0]
ADGTVNQIEGEATPVNLTEPAK	16N(1913.6723)	3	SLC35A1_CDG_Replicate1	1664.4	4166.79	1389.94	4166.78	1389.94	0.0028	42.882	11.694	1	0	337073	1.1794	APOD_HUMAN	Apolipoprotein D	1913.67	H5N4F0S1	[168 275 31 90 0]
ADGTVNQIEGEATPVNLTEPAK	16N(2059.7302)	2	SLC35A1_CDG_Replicate1	1657.06	4312.87	2157.44	4312.84	2157.43	0.013	32.63	11.083	1	0	25506.3	1.6614	APOD_HUMAN	Apolipoprotein D	2059.73	H5N4F1S1	[174 285 31 94 0]
ADGTVNQIEGEATPVNLTEPAK	16N(2059.7302)	3	SLC35A1_CDG_Replicate1	1653.39	4312.85	1438.62	4312.84	1438.62	0.0022	46.722	13.883	1	0	711390	1.1974	APOD_HUMAN	Apolipoprotein D	2059.73	H5N4F1S1	[174 285 31 94 0]
ADGTVNQIEGEATPVNLTEPAK	16N(2204.7677)	3	SLC35A1_CDG_Replicate1	1697.42	4457.89	1486.97	4457.88	1486.97	0.002	32.639	11.497	1	0	270205	1.1129	APOD_HUMAN	Apolipoprotein D	2204.77	H5N4F0S2	[179 292 32 98 0]
ADGTVNQIEGEATPVNLTEPAK	16N(2279.8080)	3	SLC35A1_CDG_Replicate1	1651.56	4532.93	1511.98	4532.92	1511.98	0.0041	14.553	10.06	0.9974	0	36679.2	1.1759	APOD_HUMAN	Apolipoprotein D	2279.81	H6N5F0S1	[182 298 32 100 0]
ADGTVNQIEGEATPVNLTEPAK	16N(2716.9613)	3	SLC35A1_CDG_Replicate1	1662.56	4970.09	1657.7	4970.07	1657.7	0.0048	20.284	13.393	1	0	87994.7	1.2498	APOD_HUMAN	Apolipoprotein D	2716.96	H6N5F1S2	[199 325 33 112 0]
ADGTVNQIEGEATPVNLTEPAK	16N(3154.1147)	3	SLC35A1_CDG_Replicate1	1589.2	5407.24	1803.42	5407.23	1803.42	0.0046	17.079	9.89	1	0	0	1.2168	APOD_HUMAN	Apolipoprotein D	3154.11	H6N5F2S3	[216 352 34 124 0]
ADGTVNQIEGEATPVNLTEPAK	16N(730.2597)	2	SLC35A1_CDG_Replicate1	1691.91	2983.38	1492.7	2983.37	1492.69	0.004	18.406	10.198	0.994	0	59179	1.313	APOD_HUMAN	Apolipoprotein D	730.26	H2N2F0S0	[123 202 28 57 0]
ADGTVNQIEGEATPVNLTEPAK	16N(892.3125)	2	SLC35A1_CDG_Replicate1	1695.58	3145.45	1573.73	3145.42	1573.72	0.0112	30.48	10.505	1	0	62882.8	1.3318	APOD_HUMAN	Apolipoprotein D	892.312	H3N2F0S0	[129 212 28 62 0]
ADTHDEILEGLNFNLTEIPEAQIHEGFQELLR	14N(1548.5401)	4	SLC35A1_CDG_Replicate1	3052.89	5239.38	1310.85	5239.36	1310.85	0.0069	30.23	10.818	1	0	0	1.0009	A1AT_HUMAN	Alpha-1-antitrypsin	1548.54	H4N3F0S1	[222 347 47 98 0]
ADTHDEILEGLNFNLTEIPEAQIHEGFQELLR	14N(1913.6723)	4	SLC35A1_CDG_Replicate1	2997.89	5604.5	1402.13	5604.49	1402.13	0.002	62.167	11.878	1	0	262858	1.0605	A1AT_HUMAN	Alpha-1-antitrypsin	1913.67	H5N4F0S1	[236 370 48 108 0]
ADTHDEILEGLNFNLTEIPEAQIHEGFQELLR	14N(1913.6723)	5	SLC35A1_CDG_Replicate1	2997.89	5604.48	1121.9	5604.49	1121.91	0.0011	58.633	8.606	1	0	249817	0.958	A1AT_HUMAN	Alpha-1-antitrypsin	1913.67	H5N4F0S1	[236 370 48 108 0]
ADTHDEILEGLNFNLTEIPEAQIHEGFQELLR	14N(2204.7677)	4	SLC35A1_CDG_Replicate1	3045.56	5895.6	1474.91	5895.58	1474.9	0.0027	71.523	13.26	1	0	1.2816e+06	1.0823	A1AT_HUMAN	Alpha-1-antitrypsin	2204.77	H5N4F0S2	[247 387 49 116 0]
ADTHDEILEGLNFNLTEIPEAQIHEGFQELLR	14N(2204.7677)	5	SLC35A1_CDG_Replicate1	3043.73	5895.59	1180.13	5895.58	1180.12	0.0012	64.664	10.426	1	0	3.50311e+06	0.9516	A1AT_HUMAN	Alpha-1-antitrypsin	2204.77	H5N4F0S2	[247 387 49 116 0]
ADTHDEILEGLNFNLTEIPEAQIHEGFQELLR	14N(2247.8182)	5	SLC35A1_CDG_Replicate1	3150.06	5938.6	1188.73	5938.64	1188.73	0.0072	17.013	8.764	1	0	10126.6	1.0589	A1AT_HUMAN	Alpha-1-antitrypsin	2247.82	H4N5F2S1	[250 393 49 116 0]
ADTHDEILEGLNFNLTEIPEAQIHEGFQELLR	14N(2279.8080)	4	SLC35A1_CDG_Replicate1	2986.89	5970.62	1493.66	5970.62	1493.66	0.0007	49.255	10.946	1	0	97281.4	1.0664	A1AT_HUMAN	Alpha-1-antitrypsin	2279.81	H6N5F0S1	[250 393 49 118 0]
ADTHDEILEGLNFNLTEIPEAQIHEGFQELLR	14N(2351.8291)	5	SLC35A1_CDG_Replicate1	3041.89	6042.65	1209.54	6042.65	1209.54	0.0015	61.573	9.271	1	0	228092	0.9651	A1AT_HUMAN	Alpha-1-antitrypsin	2351.83	H5N4F1S2	[253 397 49 120 0]
ADTHDEILEGLNFNLTEIPEAQIHEGFQELLR	14N(2570.9034)	4	SLC35A1_CDG_Replicate1	3043.73	6261.72	1566.44	6261.72	1566.44	0.0003	22.601	9.975	1	0	199022	1.0294	A1AT_HUMAN	Alpha-1-antitrypsin	2570.9	H6N5F0S2	[261 410 50 126 0]
ADTHDEILEGLNFNLTEIPEAQIHEGFQELLR	14N(2570.9034)	5	SLC35A1_CDG_Replicate1	3032.73	6261.72	1253.35	6261.72	1253.35	0.0003	67.34	9.557	1	0	2.16044e+06	0.9762	A1AT_HUMAN	Alpha-1-antitrypsin	2570.9	H6N5F0S2	[261 410 50 126 0]
ADTHDEILEGLNFNLTEIPEAQIHEGFQELLR	14N(2861.9988)	5	SLC35A1_CDG_Replicate1	3095.07	6552.84	1311.57	6552.82	1311.57	0.0039	25.196	10.281	1	0	468986	1.0763	A1AT_HUMAN	Alpha-1-antitrypsin	2862	H6N5F0S3	[272 427 51 134 0]
AGLQAFFQVQECNK	12C(57.0215), 13N(1257.4447)	2	SLC35A1_CDG_Replicate1	1985.38	2896.24	1449.13	2896.23	1449.12	0.0083	15.741	9.568	0.966	0	15689.6	1.3417	CERU_HUMAN	Ceruloplasmin	1257.44	H4N3F0S0	[120 189 23 57 1]
AGLQAFFQVQECNK	12C(57.0215), 13N(2204.7677)	3	SLC35A1_CDG_Replicate1	2020.24	3843.55	1282.19	3843.55	1282.19	0.0009	42.238	16.023	1	0	92637.5	1.0933	CERU_HUMAN	Ceruloplasmin	2204.77	H5N4F0S2	[156 246 26 83 1]
AIIANLTCK	5N(1622.5769), 8C(57.0215)	2	SLC35A1_CDG_Replicate1	1292.09	2625.13	1313.57	2625.13	1313.57	0.0009	29.148	12.612	1	0	74675.1	1.1927	ENPP2_HUMAN	Ectonucleotide pyrophosphatase/phosphodiesterase family member 2	1622.58	H5N4F0S0	[105 180 16 58 1]
ALPQPQNVTSLLGCTH	14C(57.0215), 7N(1548.5401)	2	SLC35A1_CDG_Replicate1	2062.43	3283.44	1642.73	3283.41	1642.71	0.0116	17.986	13.231	0.9843	0	11479.3	1.4595	HEMO_HUMAN	Hemopexin	1548.54	H4N3F0S1	[133 218 26 67 1]
ALPQPQNVTSLLGCTH	14C(57.0215), 7N(1913.6723)	2	SLC35A1_CDG_Replicate1	2009.23	3648.55	1825.28	3648.54	1825.28	0.004	23.25	11.649	0.9985	0	26507.9	1.5483	HEMO_HUMAN	Hemopexin	1913.67	H5N4F0S1	[147 241 27 77 1]
ALPQPQNVTSLLGCTH	14C(57.0215), 7N(1913.6723)	3	SLC35A1_CDG_Replicate1	2009.23	3648.55	1217.19	3648.54	1217.19	0.0032	27.361	9.926	1	0	449946	1.0626	HEMO_HUMAN	Hemopexin	1913.67	H5N4F0S1	[147 241 27 77 1]
ALPQPQNVTSLLGCTH	14C(57.0215), 7N(1913.6723)	4	SLC35A1_CDG_Replicate1	2012.9	3648.55	913.145	3648.54	913.144	0.0011	14.659	9.973	0.9979	0	168876	0.9624	HEMO_HUMAN	Hemopexin	1913.67	H5N4F0S1	[147 241 27 77 1]
ALPQPQNVTSLLGCTH	14C(57.0215), 7N(1914.6927)	3	SLC35A1_CDG_Replicate1	2012.9	3649.55	1217.53	3649.57	1217.53	0.0036	22.701	9.869	1	0	321829	1.0279	HEMO_HUMAN	Hemopexin	1914.69	H5N4F2S0	[148 244 26 77 1]
ALPQPQNVTSLLGCTH	14C(57.0215), 7N(2204.7677)	2	SLC35A1_CDG_Replicate1	2053.26	3939.65	1970.83	3939.64	1970.83	0.005	18.671	10.726	0.9981	0	9754.49	1.5951	HEMO_HUMAN	Hemopexin	2204.77	H5N4F0S2	[158 258 28 85 1]
ALPQPQNVTSLLGCTH	14C(57.0215), 7N(2204.7677)	3	SLC35A1_CDG_Replicate1	2049.59	3939.65	1314.22	3939.64	1314.22	0.003	46.114	11.586	1	0	300879	1.0774	HEMO_HUMAN	Hemopexin	2204.77	H5N4F0S2	[158 258 28 85 1]
ALPQPQNVTSLLGCTH	14C(57.0215), 7N(2204.7677)	4	SLC35A1_CDG_Replicate1	2053.26	3939.65	985.919	3939.64	985.917	0.0015	21.245	10.699	1	0	140201	0.8946	HEMO_HUMAN	Hemopexin	2204.77	H5N4F0S2	[158 258 28 85 1]
ALQAVYSMMSWPDDVPPEGWNR	21N(2204.7677)	4	SLC35A1_CDG_Replicate1	2548.54	4752.91	1189.24	4752.92	1189.24	0.0011	22.519	9.871	1	0	86065.2	0.9717	CFAB_HUMAN	Complement factor B	2204.77	H5N4F0S2	[198 301 35 95 2]
ANDTSYIR	2N(1971.7142)	2	SLC35A1_CDG_Replicate1	808.239	2910.16	1456.09	2910.16	1456.09	0.0024	16.813	12.458	0.9866	0	80422.5	1.2958	MIME_HUMAN	Mimecan	1971.71	H5N5F1S0	[115 187 17 69 0]
ANFSIGPMMQDLAGTYR	2N(1913.6723), 8M(15.9949)	2	SLC35A1_CDG_Replicate1	2095.45	3800.54	1901.28	3800.54	1901.28	0.0024	14.771	14.771	0.9544	0	6177.22	1.576	KI2L2_HUMAN	Killer cell immunoglobulin-like receptor 2DL2	1913.67	H5N4F0S1	[154 245 27 79 2]
ANSTGTLVITDPTR	2N(1955.7193)	2	SLC35A1_CDG_Replicate1	1308.6	3400.47	1701.24	3400.47	1701.24	0.0017	20.418	11.466	0.9986	0	12975.1	1.4714	CNTN1_HUMAN	Contactin-1	1955.72	H4N5F2S0	[136 229 23 76 0]
AVNITSENLIDDVVSLIR	3N(1913.6723)	3	SLC35A1_CDG_Replicate1	3236.22	3883.75	1295.59	3883.74	1295.59	0.0023	33.244	11.214	1	0	139705	1.1519	CO9_HUMAN	Complement component C9	1913.67	H5N4F0S1	[158 266 28 83 0]
AVNITSENLIDDVVSLIR	3N(2204.7677)	3	SLC35A1_CDG_Replicate1	3282.06	4174.84	1392.62	4174.84	1392.62	0.0013	38.131	11.674	1	0	193347	1.1687	CO9_HUMAN	Complement component C9	2204.77	H5N4F0S2	[169 283 29 91 0]
AVNITSENLIDDVVSLIR	3N(2204.7677)	4	SLC35A1_CDG_Replicate1	3283.9	4174.83	1044.72	4174.84	1044.72	0.0008	34.112	12.638	1	0	29438.1	0.9817	CO9_HUMAN	Complement component C9	2204.77	H5N4F0S2	[169 283 29 91 0]
CGLVPVLAENYNK	12N(1095.3919), 1C(57.0215)	2	SLC35A1_CDG_Replicate1	1827.63	2571.15	1286.58	2571.14	1286.58	0.0046	36.169	10.955	1	0	666850	1.2547	TRFE_HUMAN	Serotransferrin	1095.39	H3N3F0S0	[107 174 20 50 1]
CGLVPVLAENYNK	12N(1257.4447), 1C(-17.0265)	2	SLC35A1_CDG_Replicate1	2196.33	2716.16	1359.09	2716.16	1359.09	0.0012	24.36	11.449	1	0	353453	1.2809	TRFE_HUMAN	Serotransferrin	1257.44	H4N3F0S0	[113 184 20 55 1]
CGLVPVLAENYNK	12N(1257.4447), 1C(57.0215)	2	SLC35A1_CDG_Replicate1	1825.8	2733.2	1367.61	2733.19	1367.6	0.0036	35.088	13.539	0.9999	0	1.77541e+06	1.2813	TRFE_HUMAN	Serotransferrin	1257.44	H4N3F0S0	[113 184 20 55 1]
CGLVPVLAENYNK	12N(1386.4873), 1C(57.0215)	2	SLC35A1_CDG_Replicate1	1864.31	2862.24	1432.13	2862.23	1432.12	0.0038	37.395	15.439	1	0	627456	1.3302	TRFE_HUMAN	Serotransferrin	1386.49	H3N3F0S1	[118 191 21 58 1]
CGLVPVLAENYNK	12N(1548.5401), 1C(-17.0265)	2	SLC35A1_CDG_Replicate1	2200	3007.27	1504.64	3007.26	1504.64	0.0046	27.115	14.838	1	0	117042	1.4352	TRFE_HUMAN	Serotransferrin	1548.54	H4N3F0S1	[124 201 21 63 1]
CGLVPVLAENYNK	12N(1548.5401), 1C(57.0215)	2	SLC35A1_CDG_Replicate1	1829.46	3024.3	1513.16	3024.28	1513.15	0.0089	32.697	12.556	0.9991	0	0	1.3343	TRFE_HUMAN	Serotransferrin	1548.54	H4N3F0S1	[124 201 21 63 1]
CGLVPVLAENYNK	12N(1622.5769), 1C(57.0215)	2	SLC35A1_CDG_Replicate1	1831.3	3098.34	1550.18	3098.32	1550.17	0.0093	24.267	12.42	0.9797	0	179285	1.3354	TRFE_HUMAN	Serotransferrin	1622.58	H5N4F0S0	[127 207 21 65 1]
CGLVPVLAENYNK	12N(1913.6723), 1C(-17.0265)	2	SLC35A1_CDG_Replicate1	2194.5	3372.4	1687.21	3372.39	1687.2	0.0032	28.261	12.142	0.9997	0	609888	1.4906	TRFE_HUMAN	Serotransferrin	1913.67	H5N4F0S1	[138 224 22 73 1]
CGLVPVLAENYNK	12N(1913.6723), 1C(-17.0265)	3	SLC35A1_CDG_Replicate1	2189	3372.39	1125.14	3372.39	1125.14	0.0008	15.427	9.955	0.9652	0	1536374	1.0609	TRFE_HUMAN	Serotransferrin	1913.67	H5N4F0S1	[138 224 22 73 1]
CGLVPVLAENYNK	12N(1913.6723), 1C(57.0215)	2	SLC35A1_CDG_Replicate1	1805.62	3389.43	1695.72	3389.42	1695.72	0.0089	24.388	11.625	0.9622	0	138358	1.4397	TRFE_HUMAN	Serotransferrin	1913.67	H5N4F0S1	[138 224 22 73 1]
CGLVPVLAENYNK	12N(1913.6723), 1C(57.0215)	3	SLC35A1_CDG_Replicate1	1814.79	3389.42	1130.81	3389.42	1130.81	0.0005	25.597	12.529	0.9997	0	39944.5	1.0104	TRFE_HUMAN	Serotransferrin	1913.67	H5N4F0S1	[138 224 22 73 1]
CGLVPVLAENYNK	12N(1914.6927), 1C(-17.0265)	2	SLC35A1_CDG_Replicate1	2174.32	3373.4	1687.71	3373.41	1687.71	0.0028	20.819	11.743	0.9605	0	20609.1	1.4463	TRFE_HUMAN	Serotransferrin	1914.69	H5N4F2S0	[139 227 21 73 1]
CGLVPVLAENYNK	12N(1914.6927), 1C(-17.0265)	3	SLC35A1_CDG_Replicate1	2192.66	3373.41	1125.48	3373.41	1125.48	0.0014	41.173	13.392	1	0	1.84983e+06	1.0501	TRFE_HUMAN	Serotransferrin	1914.69	H5N4F2S0	[139 227 21 73 1]
CGLVPVLAENYNK	12N(1914.6927), 1C(57.0215)	2	SLC35A1_CDG_Replicate1	1812.95	3390.43	1696.22	3390.44	1696.23	0.0017	29.243	13.435	0.9569	0	168075	1.4302	TRFE_HUMAN	Serotransferrin	1914.69	H5N4F2S0	[139 227 21 73 1]
CGLVPVLAENYNK	12N(2204.7677), 1C(-17.0265)	2	SLC35A1_CDG_Replicate1	2216.51	3663.5	1832.76	3663.49	1832.75	0.0064	28.044	12.094	0.9781	0	201670	1.5203	TRFE_HUMAN	Serotransferrin	2204.77	H5N4F0S2	[149 241 23 81 1]
CGLVPVLAENYNK	12N(2204.7677), 1C(-17.0265)	3	SLC35A1_CDG_Replicate1	2212.84	3663.49	1222.17	3663.49	1222.17	0.0029	23.097	9.341	1	0	2.89435e+06	1.1923	TRFE_HUMAN	Serotransferrin	2204.77	H5N4F0S2	[149 241 23 81 1]
CGLVPVLAENYNK	12N(2204.7677), 1C(57.0215)	2	SLC35A1_CDG_Replicate1	1862.48	3680.52	1841.27	3680.51	1841.26	0.0063	31.526	16.633	1	0	270111	1.4649	TRFE_HUMAN	Serotransferrin	2204.77	H5N4F0S2	[149 241 23 81 1]
CGLVPVLAENYNK	12N(2204.7677), 1C(57.0215)	3	SLC35A1_CDG_Replicate1	1858.81	3680.51	1227.84	3680.51	1227.84	0.0006	35.567	14.558	1	0	534505	1.0579	TRFE_HUMAN	Serotransferrin	2204.77	H5N4F0S2	[149 241 23 81 1]
CIQANYSLMENGK	1C(-17.0265), 5N(1914.6927)	2	SLC35A1_CDG_Replicate1	1816.62	3424.34	1713.18	3424.35	1713.18	0.0063	14.744	11.427	0.9569	0	29861.3	1.4402	APOD_HUMAN	Apolipoprotein D	1914.69	H5N4F2S0	[137 224 22 75 2]
CIQANYSLMENGK	1C(57.0215), 5N(1914.6927)	2	SLC35A1_CDG_Replicate1	1398.46	3441.36	1721.69	3441.38	1721.7	0.0084	13.992	13.096	0.9865	0	31209.7	1.3945	APOD_HUMAN	Apolipoprotein D	1914.69	H5N4F2S0	[137 224 22 75 2]
CSDGWSFDATTLDDNGTMLFFK	15N(1913.6723), 1C(-17.0265)	3	SLC35A1_CDG_Replicate1	2825.49	4423.71	1475.58	4423.71	1475.58	0.0006	50.731	19.331	1	0	365894	1.1512	HEMO_HUMAN	Hemopexin	1913.67	H5N4F0S1	[184 277 31 91 2]
CSDGWSFDATTLDDNGTMLFFK	15N(1913.6723), 1C(57.0215)	3	SLC35A1_CDG_Replicate1	2636.57	4440.74	1481.25	4440.74	1481.25	0.0002	33.805	19.285	1	0	222726	1.1789	HEMO_HUMAN	Hemopexin	1913.67	H5N4F0S1	[184 277 31 91 2]
CSDGWSFDATTLDDNGTMLFFK	15N(2204.7677), 1C(-17.0265)	3	SLC35A1_CDG_Replicate1	2849.34	4714.82	1572.61	4714.81	1572.61	0.0039	31.318	12.896	1	0	370482	1.2156	HEMO_HUMAN	Hemopexin	2204.77	H5N4F0S2	[195 294 32 99 2]
CSDGWSFDATTLDDNGTMLFFK	15N(2204.7677), 1C(-17.0265)	4	SLC35A1_CDG_Replicate1	2853.01	4714.83	1179.71	4714.81	1179.71	0.0044	29.206	9.432	1	0	131943	0.9943	HEMO_HUMAN	Hemopexin	2204.77	H5N4F0S2	[195 294 32 99 2]
DFVNASSK	4N(1548.5401)	2	SLC35A1_CDG_Replicate1	778.938	2414.96	1208.49	2414.95	1208.48	0.0011	21.693	12.758	1	0	66774.4	1.1854	HEP2_HUMAN	Heparin cofactor 2	1548.54	H4N3F0S1	[ 96 154 14 57 0]
DFVNASSK	4N(1913.6723)	2	SLC35A1_CDG_Replicate1	751.459	2780.09	1391.05	2780.09	1391.05	0.0001	16.153	9.951	0.9889	0	11002.8	1.2201	HEP2_HUMAN	Heparin cofactor 2	1913.67	H5N4F0S1	[110 177 15 67 0]
DFVNASSK	4N(2204.7677)	2	SLC35A1_CDG_Replicate1	780.771	3071.18	1536.6	3071.18	1536.6	0.001	18.115	14.016	0.9974	0	60724.2	1.2612	HEP2_HUMAN	Heparin cofactor 2	2204.77	H5N4F0S2	[121 194 16 75 0]
DGDDEWTSVVVANVSK	13N(1955.7193)	2	SLC35A1_CDG_Replicate1	1748.76	3675.53	1838.77	3675.51	1838.76	0.009	23.561	8.103	1	0	0	1.5158	NRCAM_HUMAN	Neuronal cell adhesion molecule	1955.72	H4N5F2S0	[149 238 24 82 0]
DGDDEWTSVVVANVSK	13N(2263.8131)	2	SLC35A1_CDG_Replicate1	1724.93	3983.64	1992.83	3983.61	1992.81	0.0155	14.583	0	1	0	0	1.5147	NRCAM_HUMAN	Neuronal cell adhesion molecule	2263.81	H5N5F1S1	[160 255 25 91 0]
DIENFNSTQK	6N(1913.6723)	2	SLC35A1_CDG_Replicate1	934.651	3108.21	1555.11	3108.22	1555.12	0.0055	17.841	14.177	0.9754	0	26269.2	1.2319	AFAM_HUMAN	Afamin	1913.67	H5N4F0S1	[123 197 19 73 0]
DIENFNSTQK	6N(2204.7677)	2	SLC35A1_CDG_Replicate1	963.973	3399.33	1700.67	3399.32	1700.67	0.0066	18.782	13.998	0.9791	0	22817.1	1.284	AFAM_HUMAN	Afamin	2204.77	H5N4F0S2	[134 214 20 81 0]
DIENFNSTQK	6N(2204.7677)	3	SLC35A1_CDG_Replicate1	962.139	3399.32	1134.11	3399.32	1134.11	0.0005	23.235	11.876	0.9999	0	267033	0.9997	AFAM_HUMAN	Afamin	2204.77	H5N4F0S2	[134 214 20 81 0]
DLQSLEDILHQVENK	14N(1913.6723)	3	SLC35A1_CDG_Replicate1	2477	3693.59	1232.2	3693.57	1232.2	0.0053	42.295	11.649	1	0	122479	1.0164	FIBG_HUMAN	Fibrinogen gamma chain	1913.67	H5N4F0S1	[149 244 26 81 0]
DLQSLEDILHQVENK	14N(1913.6723)	4	SLC35A1_CDG_Replicate1	2477	3693.58	924.402	3693.57	924.4	0.0016	41.654	13.895	1	0	405434	0.9071	FIBG_HUMAN	Fibrinogen gamma chain	1913.67	H5N4F0S1	[149 244 26 81 0]
DTFVNASR	5N(2059.7302)	2	SLC35A1_CDG_Replicate1	835.753	2968.17	1485.09	2968.17	1485.09	0.0015	14.626	11.417	0.973	0	44718.5	1.3203	IC1_HUMAN	Plasma protease C1 inhibitor	2059.73	H5N4F1S1	[117 189 17 71 0]
DTFVNASR	5N(2204.7677)	2	SLC35A1_CDG_Replicate1	854.048	3113.22	1557.62	3113.2	1557.61	0.008	15.949	10.63	0.9811	0	62888.2	1.2458	IC1_HUMAN	Plasma protease C1 inhibitor	2204.77	H5N4F0S2	[122 196 18 75 0]
EDALNETR	5N(1768.6348)	2	SLC35A1_CDG_Replicate1	659.715	2715.07	1358.54	2715.07	1358.54	0.0003	15.512	11.865	0.9544	0	87767.2	1.247	CLUS_HUMAN	Clusterin	1768.63	H5N4F1S0	[105 174 16 66 0]
EDALNETR	5N(2247.8182)	2	SLC35A1_CDG_Replicate1	678.056	3194.24	1598.13	3194.25	1598.13	0.0071	17.196	12.167	1	0	53600.7	1.3733	CLUS_HUMAN	Clusterin	2247.82	H4N5F2S1	[124 204 18 78 0]
EEQFNSTFR	5N(1403.5026)	2	SLC35A1_CDG_Replicate1	1094.11	2560.02	1281.02	2560.02	1281.02	0.0032	25.19	16.506	0.9992	0	3.37581e+06	1.1962	IGHG2_HUMAN	Immunoglobulin heavy constant gamma 2	1403.5	H4N3F1S0	[104 161 17 57 0]
EEQFNSTFR	5N(1444.5292)	2	SLC35A1_CDG_Replicate1	1110.6	2601.05	1301.53	2601.04	1301.53	0.0028	20.475	12.428	0.9965	0	3832015	1.2138	IGHG2_HUMAN	Immunoglobulin heavy constant gamma 2	1444.53	H3N4F1S0	[106 164 18 57 0]
EEQFNSTFR	5N(1606.5820)	2	SLC35A1_CDG_Replicate1	1068.47	2763.11	1382.56	2763.1	1382.56	0.0064	20.224	14.149	0.9907	0	96695.9	1.2379	IGHG2_HUMAN	Immunoglobulin heavy constant gamma 2	1606.58	H4N4F1S0	[112 174 18 62 0]
EEQFNSTFR	5N(1768.6348)	2	SLC35A1_CDG_Replicate1	1055.65	2925.16	1463.59	2925.15	1463.58	0.0035	19.318	14.063	0.9893	0	30153.3	1.233	IGHG2_HUMAN	Immunoglobulin heavy constant gamma 2	1768.63	H5N4F1S0	[118 184 18 67 0]
EEQFNSTFR	5N(1809.6614)	2	SLC35A1_CDG_Replicate1	1110.6	2966.19	1484.1	2966.18	1484.1	0.0054	21.57	14.852	0.9926	0	369104	1.2596	IGHG2_HUMAN	Immunoglobulin heavy constant gamma 2	1809.66	H4N5F1S0	[120 187 19 67 0]
EEQFNSTFR	5N(1897.6774)	2	SLC35A1_CDG_Replicate1	1145.43	3054.21	1528.11	3054.19	1528.1	0.0085	18.586	12.485	0.9966	0	290890	1.3674	IGHG2_HUMAN	Immunoglobulin heavy constant gamma 2	1897.68	H4N4F1S1	[123 191 19 70 0]
EEQFNSTFR	5N(1897.6774)	3	SLC35A1_CDG_Replicate1	1145.43	3054.2	1019.07	3054.19	1019.07	0.0018	17.042	14.943	0.9935	0	100069	0.9819	IGHG2_HUMAN	Immunoglobulin heavy constant gamma 2	1897.68	H4N4F1S1	[123 191 19 70 0]
EEQFNSTFR	5N(1971.7142)	2	SLC35A1_CDG_Replicate1	1106.94	3128.25	1565.13	3128.23	1565.12	0.0084	21.764	15.2	0.984	0	103174	1.2676	IGHG2_HUMAN	Immunoglobulin heavy constant gamma 2	1971.71	H5N5F1S0	[126 197 19 72 0]
EEQFNSTFR	5N(2059.7302)	2	SLC35A1_CDG_Replicate1	1128.92	3216.25	1609.13	3216.24	1609.13	0.0037	23.384	15.394	0.9958	0	874558	1.3451	IGHG2_HUMAN	Immunoglobulin heavy constant gamma 2	2059.73	H5N4F1S1	[129 201 19 75 0]
EEQFNSTFR	5N(2059.7302)	3	SLC35A1_CDG_Replicate1	1130.76	3216.26	1073.09	3216.24	1073.09	0.0035	18.418	14.691	0.9693	0	1.33541e+06	0.9486	IGHG2_HUMAN	Immunoglobulin heavy constant gamma 2	2059.73	H5N4F1S1	[129 201 19 75 0]
EEQFNSTYR	5N(1606.5820)	2	SLC35A1_CDG_Replicate1	883.374	2779.1	1390.56	2779.09	1390.55	0.0031	17.559	14.036	0.9501	0	49487.8	1.2043	IGHG4_HUMAN	Immunoglobulin heavy constant gamma 4	1606.58	H4N4F1S0	[112 174 18 63 0]
EEQYNSTYR	5N(1403.5026)	2	SLC35A1_CDG_Replicate1	687.229	2592.01	1297.01	2592.01	1297.01	0.0032	25.037	13.727	0.9983	0	3.37953e+06	1.2352	IGHG1_HUMAN	Immunoglobulin heavy constant gamma 1	1403.5	H4N3F1S0	[104 161 17 59 0]
EEQYNSTYR	5N(1460.5241)	2	SLC35A1_CDG_Replicate1	694.566	2649.03	1325.52	2649.03	1325.52	0.0014	20.53	11.546	0.994	0	360565	1.2046	IGHG1_HUMAN	Immunoglobulin heavy constant gamma 1	1460.52	H4N4F0S0	[106 164 18 60 0]
EEQYNSTYR	5N(1606.5820)	2	SLC35A1_CDG_Replicate1	685.395	2795.1	1398.56	2795.09	1398.55	0.0044	23.685	13.61	0.9955	0	3106466	1.2727	IGHG1_HUMAN	Immunoglobulin heavy constant gamma 1	1606.58	H4N4F1S0	[112 174 18 64 0]
EEQYNSTYR	5N(1622.5769)	2	SLC35A1_CDG_Replicate1	689.063	2811.09	1406.55	2811.08	1406.55	0.0041	20.394	12.444	0.9939	0	323786	1.2376	IGHG1_HUMAN	Immunoglobulin heavy constant gamma 1	1622.58	H5N4F0S0	[112 174 18 65 0]
EEQYNSTYR	5N(1768.6348)	2	SLC35A1_CDG_Replicate1	652.381	2957.15	1479.58	2957.14	1479.58	0.0048	18.815	12.116	0.994	0	103839	1.3029	IGHG1_HUMAN	Immunoglobulin heavy constant gamma 1	1768.63	H5N4F1S0	[118 184 18 69 0]
EEQYNSTYR	5N(1809.6614)	2	SLC35A1_CDG_Replicate1	705.569	2998.17	1500.09	2998.17	1500.09	0.0027	18.886	14.257	0.9904	0	410630	1.308	IGHG1_HUMAN	Immunoglobulin heavy constant gamma 1	1809.66	H4N5F1S0	[120 187 19 69 0]
EEQYNSTYR	5N(1971.7142)	3	SLC35A1_CDG_Replicate1	703.734	3160.22	1054.41	3160.22	1054.41	0.0012	15.772	12.019	0.9793	0	240286	0.9923	IGHG1_HUMAN	Immunoglobulin heavy constant gamma 1	1971.71	H5N5F1S0	[126 197 19 74 0]
EEQYNSTYR	5N(2059.7302)	2	SLC35A1_CDG_Replicate1	707.403	3248.24	1625.13	3248.23	1625.12	0.0004	22.23	13.426	0.9993	0	426615	1.3146	IGHG1_HUMAN	Immunoglobulin heavy constant gamma 1	2059.73	H5N4F1S1	[129 201 19 77 0]
EEQYNSTYR	5N(2059.7302)	3	SLC35A1_CDG_Replicate1	705.569	3248.24	1083.75	3248.23	1083.75	0.0025	22.455	12.145	0.9996	0	1.21498e+06	1.0068	IGHG1_HUMAN	Immunoglobulin heavy constant gamma 1	2059.73	H5N4F1S1	[129 201 19 77 0]
EGHFYYNISEVK	7N(1403.5026)	2	SLC35A1_CDG_Replicate1	1493.83	2888.2	1445.11	2888.2	1445.11	0.0015	20.92	15.881	0.9966	0	53139.2	1.263	PLTP_HUMAN	Phospholipid transfer protein	1403.5	H4N3F1S0	[123 185 19 60 0]
EHEGAIYPDNTTDFQR	10N(1386.4873)	3	SLC35A1_CDG_Replicate1	1295.76	3278.32	1093.78	3278.32	1093.78	0.0004	26.065	10.045	1	0	123625	0.9654	CERU_HUMAN	Ceruloplasmin	1386.49	H3N3F0S1	[134 203 27 68 0]
EHEGAIYPDNTTDFQR	10N(1548.5401)	3	SLC35A1_CDG_Replicate1	1297.59	3440.38	1147.8	3440.37	1147.8	0.0009	50.024	11.45	1	0	325052	0.9839	CERU_HUMAN	Ceruloplasmin	1548.54	H4N3F0S1	[140 213 27 73 0]
EHEGAIYPDNTTDFQR	10N(1622.5769)	3	SLC35A1_CDG_Replicate1	1262.75	3514.42	1172.48	3514.41	1172.48	0.0019	23.684	10.378	1	0	62350	0.9994	CERU_HUMAN	Ceruloplasmin	1622.58	H5N4F0S0	[143 219 27 75 0]
EHEGAIYPDNTTDFQR	10N(1913.6723)	3	SLC35A1_CDG_Replicate1	1260.92	3805.5	1269.51	3805.51	1269.51	0.0011	20.031	10.368	1	0	79492.3	1.0352	CERU_HUMAN	Ceruloplasmin	1913.67	H5N4F0S1	[154 236 28 83 0]
EHEGAIYPDNTTDFQR	10N(2059.7302)	3	SLC35A1_CDG_Replicate1	1253.59	3951.57	1318.2	3951.56	1318.2	0.0017	23.574	9.942	1	0	87474.5	1.0465	CERU_HUMAN	Ceruloplasmin	2059.73	H5N4F1S1	[160 246 28 87 0]
EHEGAIYPDNTTDFQR	10N(2204.7677)	2	SLC35A1_CDG_Replicate1	1301.26	4096.61	2049.31	4096.6	2049.31	0.0042	17.592	8.401	0.9984	0	0	1.484	CERU_HUMAN	Ceruloplasmin	2204.77	H5N4F0S2	[165 253 29 91 0]
EHEGAIYPDNTTDFQR	10N(2204.7677)	3	SLC35A1_CDG_Replicate1	1293.93	4096.61	1366.54	4096.6	1366.54	0.0033	34.408	10.65	1	0	572668	1.0557	CERU_HUMAN	Ceruloplasmin	2204.77	H5N4F0S2	[165 253 29 91 0]
EHEGAIYPDNTTDFQR	10N(2204.7677)	4	SLC35A1_CDG_Replicate1	1295.76	4096.61	1025.16	4096.6	1025.16	0.0012	33.998	9.704	1	0	130848	0.8851	CERU_HUMAN	Ceruloplasmin	2204.77	H5N4F0S2	[165 253 29 91 0]
EHEGAIYPDNTTDFQR	10N(2716.9613)	3	SLC35A1_CDG_Replicate1	1284.76	4608.8	1537.28	4608.8	1537.27	0.0032	16.894	11.728	0.9996	0	35844.1	1.1288	CERU_HUMAN	Ceruloplasmin	2716.96	H6N5F1S2	[185 286 30 105 0]
ELHHLQEQNVSNAFLDK	9N(1257.4447)	3	SLC35A1_CDG_Replicate1	1523.17	3278.45	1093.82	3278.44	1093.82	0.0034	22.18	9.6	1	0	85929.4	1.0193	CERU_HUMAN	Ceruloplasmin	1257.44	H4N3F0S0	[136 215 29 64 0]
ELHHLQEQNVSNAFLDK	9N(1548.5401)	3	SLC35A1_CDG_Replicate1	1523.17	3569.53	1190.85	3569.54	1190.85	0.0005	26.497	12.488	1	0	114070	1.0613	CERU_HUMAN	Ceruloplasmin	1548.54	H4N3F0S1	[147 232 30 72 0]
ELHHLQEQNVSNAFLDK	9N(1913.6723)	3	SLC35A1_CDG_Replicate1	1517.67	3934.67	1312.56	3934.67	1312.56	0.0004	13.457	9.821	0.9794	0	108025	1.0976	CERU_HUMAN	Ceruloplasmin	1913.67	H5N4F0S1	[161 255 31 82 0]
ELHHLQEQNVSNAFLDK	9N(1913.6723)	4	SLC35A1_CDG_Replicate1	1480.99	3934.67	984.674	3934.67	984.674	0.0006	18.384	11.89	0.9994	0	35212.1	0.8924	CERU_HUMAN	Ceruloplasmin	1913.67	H5N4F0S1	[161 255 31 82 0]
ELHHLQEQNVSNAFLDK	9N(2059.7302)	4	SLC35A1_CDG_Replicate1	1473.66	4080.73	1021.19	4080.73	1021.19	0.0003	24.173	12.108	1	0	76853.1	0.8905	CERU_HUMAN	Ceruloplasmin	2059.73	H5N4F1S1	[167 265 31 86 0]
ELHHLQEQNVSNAFLDK	9N(2204.7677)	3	SLC35A1_CDG_Replicate1	1519.5	4225.77	1409.6	4225.76	1409.6	0.0013	16.898	11.035	0.9737	0	92170.4	1.1189	CERU_HUMAN	Ceruloplasmin	2204.77	H5N4F0S2	[172 272 32 90 0]
ELHHLQEQNVSNAFLDK	9N(2204.7677)	4	SLC35A1_CDG_Replicate1	1517.67	4225.76	1057.45	4225.76	1057.45	0.0009	41.879	12.931	1	0	644267	0.8983	CERU_HUMAN	Ceruloplasmin	2204.77	H5N4F0S2	[172 272 32 90 0]
ENGTISR	2N(2863.0192)	3	SLC35A1_CDG_Replicate1	474.526	3638.39	1213.8	3638.4	1213.81	0.0051	14.556	13.174	1	0	0	1.0452	A1AG1_HUMAN	Alpha-1-acid glycoprotein 1	2863.02	H6N5F2S2	[140 232 18 92 0]
ENLTAPGSDSAVFFEQGTTR	2N(1548.5401)	2	SLC35A1_CDG_Replicate1	1875.32	3674.55	1838.28	3674.53	1838.27	0.0074	24.498	9.475	1	0	140863	1.4425	CERU_HUMAN	Ceruloplasmin	1548.54	H4N3F0S1	[150 235 29 77 0]
ENLTAPGSDSAVFFEQGTTR	2N(1913.6723)	2	SLC35A1_CDG_Replicate1	1853.31	4039.69	2020.85	4039.66	2020.84	0.0128	27.925	10.351	1	0	0	1.4875	CERU_HUMAN	Ceruloplasmin	1913.67	H5N4F0S1	[164 258 30 87 0]
ENLTAPGSDSAVFFEQGTTR	2N(1913.6723)	3	SLC35A1_CDG_Replicate1	1845.97	4039.67	1347.56	4039.66	1347.56	0.0027	39.214	11.321	1	0	276809	1.1113	CERU_HUMAN	Ceruloplasmin	1913.67	H5N4F0S1	[164 258 30 87 0]
ENLTAPGSDSAVFFEQGTTR	2N(2059.7302)	3	SLC35A1_CDG_Replicate1	1842.3	4185.73	1396.25	4185.72	1396.25	0.0011	36.871	11.636	1	0	118964	1.1337	CERU_HUMAN	Ceruloplasmin	2059.73	H5N4F1S1	[170 268 30 91 0]
ENLTAPGSDSAVFFEQGTTR	2N(2204.7677)	2	SLC35A1_CDG_Replicate1	1875.32	4330.77	2166.39	4330.76	2166.39	0.0079	21.381	9.247	1	0	0	1.5777	CERU_HUMAN	Ceruloplasmin	2204.77	H5N4F0S2	[175 275 31 95 0]
ENLTAPGSDSAVFFEQGTTR	2N(2204.7677)	3	SLC35A1_CDG_Replicate1	1875.32	4330.76	1444.59	4330.76	1444.59	0.0002	43.061	12.432	1	0	612343	1.1225	CERU_HUMAN	Ceruloplasmin	2204.77	H5N4F0S2	[175 275 31 95 0]
ENLTAPGSDSAVFFEQGTTR	2N(2204.7677)	4	SLC35A1_CDG_Replicate1	1880.83	4330.76	1083.7	4330.76	1083.7	0	18.785	9.035	1	0	52721.9	1.0681	CERU_HUMAN	Ceruloplasmin	2204.77	H5N4F0S2	[175 275 31 95 0]
ENLTAPGSDSAVFFEQGTTR	2N(892.3125)	2	SLC35A1_CDG_Replicate1	1875.32	3018.31	1510.16	3018.3	1510.16	0.0039	25.997	10.784	1	0	285865	1.3514	CERU_HUMAN	Ceruloplasmin	892.312	H3N2F0S0	[125 195 27 59 0]
FSDGLESNSSTQFEVK	8N(1864.6294)	2	SLC35A1_CDG_Replicate1	1473.66	3638.45	1820.23	3638.43	1820.22	0.0096	14.879	5.932	1	0	0	1.4007	CO4A_HUMAN	Complement C4-A	1864.63	H9N2F0S0	[146 231 21 85 0]
GCVLLSYLNETVTVSASLESVR	2C(57.0215), 9N(1913.6723)	3	SLC35A1_CDG_Replicate1	2913.53	4309.9	1437.64	4309.9	1437.64	0.0007	26.613	10.67	1	0	46942.3	1.1798	A2MG_HUMAN	Alpha-2-macroglobulin	1913.67	H5N4F0S1	[176 292 32 89 1]
GCVLLSYLNETVTVSASLESVR	2C(57.0215), 9N(2204.7677)	3	SLC35A1_CDG_Replicate1	2950.21	4601.01	1534.68	4600.99	1534.67	0.005	19.652	0	0.9994	0	52064.1	1.2364	A2MG_HUMAN	Alpha-2-macroglobulin	2204.77	H5N4F0S2	[187 309 33 97 1]
GCVLLSYLNETVTVSASLESVR	2C(57.0215), 9N(2204.7677)	4	SLC35A1_CDG_Replicate1	2959.38	4601	1151.26	4600.99	1151.26	0.0014	21.183	9.417	1	0	114394	1.1469	A2MG_HUMAN	Alpha-2-macroglobulin	2204.77	H5N4F0S2	[187 309 33 97 1]
GHVNITR	4N(2204.7677)	2	SLC35A1_CDG_Replicate1	657.883	3000.2	1501.11	3000.2	1501.11	0.0004	13.608	9.667	0.957	0	114852	1.3377	THRB_HUMAN	Prothrombin	2204.77	H5N4F0S2	[117 193 19 71 0]
GHVNITR	4N(2204.7677)	3	SLC35A1_CDG_Replicate1	654.215	3000.21	1001.08	3000.2	1001.07	0.0019	17.88	11.501	0.9972	0	455614	0.9623	THRB_HUMAN	Prothrombin	2204.77	H5N4F0S2	[117 193 19 71 0]
GLNVTLSSTGR	3N(1606.5820)	2	SLC35A1_CDG_Replicate1	1286.59	2710.18	1356.1	2710.18	1356.09	0.0031	23.829	14.553	0.9934	0	135325	1.2262	CO4A_HUMAN	Complement C4-A	1606.58	H4N4F1S0	[107 183 19 61 0]
GLNVTLSSTGR	3N(1752.6399)	2	SLC35A1_CDG_Replicate1	1271.92	2856.24	1429.13	2856.23	1429.12	0.0051	27.339	14.103	0.9988	0	66143.7	1.2863	CO4A_HUMAN	Complement C4-A	1752.64	H4N4F2S0	[113 193 19 65 0]
GLNVTLSSTGR	3N(1809.6614)	2	SLC35A1_CDG_Replicate1	1290.26	2913.26	1457.64	2913.26	1457.63	0.0011	19.88	15.669	0.9782	0	43825.1	1.2633	CO4A_HUMAN	Complement C4-A	1809.66	H4N5F1S0	[115 196 20 66 0]
GLNVTLSSTGR	3N(1971.7142)	2	SLC35A1_CDG_Replicate1	1281.09	3075.32	1538.67	3075.31	1538.66	0.0051	17.989	14.386	0.9884	0	29133.2	1.254	CO4A_HUMAN	Complement C4-A	1971.71	H5N5F1S0	[121 206 20 71 0]
GLNVTLSSTGR	3N(2204.7677)	2	SLC35A1_CDG_Replicate1	1348.94	3308.37	1655.19	3308.36	1655.19	0.005	18.755	15.001	0.9974	0	38543.3	1.3433	CO4A_HUMAN	Complement C4-A	2204.77	H5N4F0S2	[129 217 21 78 0]
GLNVTLSSTGR	3N(2204.7677)	3	SLC35A1_CDG_Replicate1	1347.11	3308.36	1103.79	3308.36	1103.79	0.0005	23.885	14.183	1	0	361263	1.0203	CO4A_HUMAN	Complement C4-A	2204.77	H5N4F0S2	[129 217 21 78 0]
GSNGTICDNQR	3N(1647.6085), 7C(57.0215)	2	SLC35A1_CDG_Replicate1	546.015	2868.13	1435.07	2868.13	1435.07	0.0005	18.611	13.547	0.9921	0	29461.9	1.2967	DKK3_HUMAN	Dickkopf-related protein 3	1647.61	H3N5F1S0	[109 181 23 64 1]
GSNGTICDNQR	3N(1914.6927), 7C(57.0215)	2	SLC35A1_CDG_Replicate1	513.034	3135.22	1568.62	3135.21	1568.61	0.0013	21.905	13.963	0.99	0	25834.8	1.3476	DKK3_HUMAN	Dickkopf-related protein 3	1914.69	H5N4F2S0	[119 198 22 73 1]
GTAGNALMDGASQLMGENR	15M(15.9949), 18N(1095.3919)	2	SLC35A1_CDG_Replicate1	1534.18	3003.25	1502.63	3003.24	1502.63	0.006	27.188	14.665	1	0	59190.2	1.338	FIBB_HUMAN	Fibrinogen beta chain	1095.39	H3N3F0S0	[116 194 28 60 2]
GTAGNALMDGASQLMGENR	15M(15.9949), 18N(1257.4447)	2	SLC35A1_CDG_Replicate1	1528.67	3165.32	1583.67	3165.29	1583.65	0.013	19.593	12.597	0.9736	0	112975	1.321	FIBB_HUMAN	Fibrinogen beta chain	1257.44	H4N3F0S0	[122 204 28 65 2]
GTAGNALMDGASQLMGENR	15M(15.9949), 18N(1913.6723)	2	SLC35A1_CDG_Replicate1	1534.18	3821.55	1911.78	3821.52	1911.77	0.0169	20.282	13.158	0.9885	0	0	1.4863	FIBB_HUMAN	Fibrinogen beta chain	1913.67	H5N4F0S1	[147 244 30 83 2]
GTAGNALMDGASQLMGENR	15M(15.9949), 18N(1913.6723)	3	SLC35A1_CDG_Replicate1	1534.18	3821.53	1274.85	3821.52	1274.85	0.0027	36.089	15.21	1	0	263922	1.0901	FIBB_HUMAN	Fibrinogen beta chain	1913.67	H5N4F0S1	[147 244 30 83 2]
GTAGNALMDGASQLMGENR	18N(1913.6723)	3	SLC35A1_CDG_Replicate1	1919.36	3805.53	1269.52	3805.52	1269.52	0.0016	34.156	12.676	1	0	279749	1.1163	FIBB_HUMAN	Fibrinogen beta chain	1913.67	H5N4F0S1	[147 244 30 82 2]
HANWTLTPLK	3N(1257.4447)	2	SLC35A1_CDG_Replicate1	1592.86	2437.09	1219.55	2437.08	1219.55	0.0044	17.955	13.115	0.9907	0	85772.7	1.2172	PON1_HUMAN	Serum paraoxonase/arylesterase 1	1257.44	H4N3F0S0	[103 164 18 49 0]
HANWTLTPLK	3N(2204.7677)	3	SLC35A1_CDG_Replicate1	1646.05	3384.42	1129.15	3384.41	1129.14	0.004	23.749	11.145	1	0	81849.3	1.0236	PON1_HUMAN	Serum paraoxonase/arylesterase 1	2204.77	H5N4F0S2	[139 221 21 75 0]
HENTSSSPIQYEFSLTR	3N(1914.6927)	3	SLC35A1_CDG_Replicate1	1774.44	3909.63	1304.22	3909.63	1304.22	0.0018	39.811	11.888	1	0	113367	1.0714	THY1_HUMAN	Thy-1 membrane glycoprotein	1914.69	H5N4F2S0	[160 252 28 84 0]
HLQMDIHIFEPQGISFLETESTFMTNQLVDALTTWQNK	37N(2204.7677)	5	SLC35A1_CDG_Replicate1	3596.85	6666.98	1334.4	6666.93	1334.39	0.0105	19.645	9.67	1	0	0	1.056	ITIH4_HUMAN	Inter-alpha-trypsin inhibitor heavy chain H4	2204.77	H5N4F0S2	[284 440 56 123 2]
HNSTGCLR	2N(1768.6348), 6C(57.0215)	2	SLC35A1_CDG_Replicate1	470.858	2712.06	1357.04	2712.06	1357.04	0.0021	17.778	11.555	0.9939	0	12558.1	1.244	CLUS_HUMAN	Clusterin	1768.63	H5N4F1S0	[104 173 19 62 1]
HNSTGCLR	2N(1768.6348), 6C(57.0215)	3	SLC35A1_CDG_Replicate1	467.192	2712.07	905.03	2712.06	905.029	0.0009	20.586	11.913	0.9901	0	106610	0.9206	CLUS_HUMAN	Clusterin	1768.63	H5N4F1S0	[104 173 19 62 1]
HNSTGCLR	2N(1897.6774), 6C(57.0215)	3	SLC35A1_CDG_Replicate1	492.866	2841.12	948.046	2841.11	948.043	0.0028	19.626	15.859	1	0	64491.4	0.9562	CLUS_HUMAN	Clusterin	1897.68	H4N4F1S1	[109 180 20 65 1]
HNSTGCLR	2N(1913.6723), 6C(57.0215)	3	SLC35A1_CDG_Replicate1	456.187	2857.11	953.376	2857.1	953.375	0.0016	17.534	12.256	0.9501	0	152867	0.9568	CLUS_HUMAN	Clusterin	1913.67	H5N4F0S1	[109 180 20 66 1]
HNSTGCLR	2N(1971.7142), 6C(57.0215)	2	SLC35A1_CDG_Replicate1	498.369	2915.15	1458.58	2915.14	1458.58	0.0046	14.552	10.811	0.9976	0	8377.87	1.3113	CLUS_HUMAN	Clusterin	1971.71	H5N5F1S0	[112 186 20 67 1]
HNSTGCLR	2N(2059.7302), 6C(57.0215)	2	SLC35A1_CDG_Replicate1	489.2	3003.16	1502.59	3003.16	1502.59	0.0009	25.462	16.387	0.9999	0	39280.2	1.3324	CLUS_HUMAN	Clusterin	2059.73	H5N4F1S1	[115 190 20 70 1]
HNSTGCLR	2N(2059.7302), 6C(57.0215)	4	SLC35A1_CDG_Replicate1	476.361	3003.16	751.797	3003.16	751.797	0.0004	18.107	13.648	0.9919	0	45771.1	0.8532	CLUS_HUMAN	Clusterin	2059.73	H5N4F1S1	[115 190 20 70 1]
INNDFNYEFYNSTWSYVK	11N(1216.4181)	2	SLC35A1_CDG_Replicate1	2227.52	3519.44	1760.73	3519.43	1760.72	0.0044	23.751	9.93	1	0	45272.7	1.4788	CO7_HUMAN	Complement component C7	1216.42	H5N2F0S0	[154 218 26 68 0]
ISEENETTCYMGK	5N(1913.6723), 9C(57.0215)	2	SLC35A1_CDG_Replicate1	1033.65	3474.32	1738.17	3474.32	1738.17	0.0041	17.045	9.878	0.9917	0	0	1.3956	CFAH_HUMAN	Complement factor H	1913.67	H5N4F0S1	[136 219 21 79 2]
ITYSIVQTNCSK	10C(57.0215), 9N(1386.4873)	2	SLC35A1_CDG_Replicate1	1310.43	2799.19	1400.6	2799.18	1400.6	0.0022	14.683	9.361	0.9596	0	29635.9	1.2805	KNG1_HUMAN	Kininogen-1	1386.49	H3N3F0S1	[113 186 20 59 1]
IVLDPSGSMNIYLVLDGSDSIGASNFTGAK	25N(2204.7677)	3	SLC35A1_CDG_Replicate1	2775.97	5245.27	1749.43	5245.27	1749.43	0.0005	21.177	9.851	1	0	0	1.3036	CFAB_HUMAN	Complement factor B	2204.77	H5N4F0S2	[217 349 39 107 1]
LANLTQGEDQYYLR	3N(1241.4498)	2	SLC35A1_CDG_Replicate1	1657.06	2924.28	1463.15	2924.28	1463.15	0.0025	29.886	12.749	1	0	0	1.389	CLUS_HUMAN	Clusterin	1241.45	H3N3F1S0	[122 193 23 59 0]
LANLTQGEDQYYLR	3N(1403.5026)	2	SLC35A1_CDG_Replicate1	1629.54	3086.34	1544.18	3086.33	1544.17	0.0076	35.918	15.836	1	0	78300.2	1.2962	CLUS_HUMAN	Clusterin	1403.5	H4N3F1S0	[128 203 23 64 0]
LANLTQGEDQYYLR	3N(1606.5820)	2	SLC35A1_CDG_Replicate1	1605.7	3289.43	1645.72	3289.41	1645.71	0.0085	31.301	10.464	1	0	73372.1	1.2928	CLUS_HUMAN	Clusterin	1606.58	H4N4F1S0	[136 216 24 69 0]
LANLTQGEDQYYLR	3N(1809.6614)	2	SLC35A1_CDG_Replicate1	1611.2	3492.51	1747.26	3492.49	1747.25	0.0105	16.101	8.557	0.999	0	0	1.3414	CLUS_HUMAN	Clusterin	1809.66	H4N5F1S0	[144 229 25 74 0]
LANLTQGEDQYYLR	3N(1897.6774)	2	SLC35A1_CDG_Replicate1	1653.39	3580.51	1791.26	3580.5	1791.26	0.0015	30.144	14.205	1	0	146888	1.4833	CLUS_HUMAN	Clusterin	1897.68	H4N4F1S1	[147 233 25 77 0]
LANLTQGEDQYYLR	3N(1955.7193)	2	SLC35A1_CDG_Replicate1	1570.86	3638.55	1820.28	3638.55	1820.28	0.0046	15.893	9.825	0.9971	0	0	1.5267	CLUS_HUMAN	Clusterin	1955.72	H4N5F2S0	[150 239 25 78 0]
LANLTQGEDQYYLR	3N(2059.7302)	2	SLC35A1_CDG_Replicate1	1677.24	3742.58	1872.3	3742.56	1872.29	0.0118	14.009	8.802	0.9943	0	24847.7	1.4219	CLUS_HUMAN	Clusterin	2059.73	H5N4F1S1	[153 243 25 82 0]
LANLTQGEDQYYLR	3N(2059.7302)	3	SLC35A1_CDG_Replicate1	1669.9	3742.56	1248.53	3742.56	1248.53	0.002	30.031	11.742	1	0	201802	1.0689	CLUS_HUMAN	Clusterin	2059.73	H5N4F1S1	[153 243 25 82 0]
LANLTQGEDQYYLR	3N(2351.8291)	2	SLC35A1_CDG_Replicate1	1712.09	4034.69	2018.35	4034.66	2018.33	0.0165	14.736	13.687	0.9841	0	0	1.5314	CLUS_HUMAN	Clusterin	2351.83	H5N4F1S2	[164 260 26 90 0]
LGACNDTLQQLMEVFK	4C(57.0215), 5N(2204.7677)	3	SLC35A1_CDG_Replicate1	2739.29	4070.68	1357.9	4070.67	1357.9	0.0034	37.656	11.284	1	0	232748	1.1156	ANT3_HUMAN	Antithrombin-III	2204.77	H5N4F0S2	[164 267 27 87 2]
LGACNDTLQQLMEVFK	4C(57.0215), 5N(2204.7677)	4	SLC35A1_CDG_Replicate1	2737.45	4070.66	1018.67	4070.67	1018.67	0.0011	25.232	11.33	1	0	161329	0.9379	ANT3_HUMAN	Antithrombin-III	2204.77	H5N4F0S2	[164 267 27 87 2]
LISNCSK	4N(1914.6927), 5C(57.0215)	2	SLC35A1_CDG_Replicate1	531.37	2735.08	1368.55	2735.1	1368.56	0.0102	18.161	13.812	0.995	0	3459.48	1.2597	CFAI_HUMAN	Complement factor I	1914.69	H5N4F2S0	[107 182 14 65 1]
LNAENNATFYFK	6N(2204.7677)	2	SLC35A1_CDG_Replicate1	1620.37	3635.45	1818.73	3635.45	1818.73	0.0007	13.991	9.422	0.9973	0	0	1.4448	KNG1_HUMAN	Kininogen-1	2204.77	H5N4F0S2	[150 230 22 81 0]
LNAENNATFYFK	6N(2204.7677)	3	SLC35A1_CDG_Replicate1	1642.38	3635.47	1212.83	3635.45	1212.82	0.0056	22.314	11.714	0.9714	0	150867	1.0412	KNG1_HUMAN	Kininogen-1	2204.77	H5N4F0S2	[150 230 22 81 0]
LVPHMNVSAVEK	6N(1444.5292)	2	SLC35A1_CDG_Replicate1	1381.96	2767.24	1384.63	2767.23	1384.62	0.0044	15.467	11.427	0.9898	0	77636.2	1.3009	CNDP1_HUMAN	Beta-Ala-His dipeptidase	1444.53	H3N4F1S0	[114 190 20 56 1]
MDGASNVTCINSR	6N(1606.5820), 9C(57.0215)	2	SLC35A1_CDG_Replicate1	987.797	3030.2	1516.11	3030.2	1516.11	0.0017	13.882	10.052	0.9649	0	20602.8	1.2963	CFAH_HUMAN	Complement factor H	1606.58	H4N4F1S0	[116 195 23 66 2]
MDGASNVTCINSR	6N(1913.6723), 9C(57.0215)	2	SLC35A1_CDG_Replicate1	996.963	3337.3	1669.66	3337.29	1669.65	0.0071	18.733	9.949	0.9965	0	0	1.3513	CFAH_HUMAN	Complement factor H	1913.67	H5N4F0S1	[127 212 24 75 2]
MLNTSSLLEQLNEQFNWVSR	1M(15.9949), 3N(1971.7142)	4	SLC35A1_CDG_Replicate1	2887.85	4395.89	1099.98	4395.89	1099.98	0	15.33	10.438	1	0	54095.5	0.985	CLUS_HUMAN	Clusterin	1971.71	H5N5F1S0	[181 290 34 89 1]
MLNTSSLLEQLNEQFNWVSR	1M(15.9949), 3N(2059.7302)	4	SLC35A1_CDG_Replicate1	2931.87	4483.91	1121.98	4483.9	1121.98	0.0016	32.969	11.449	1	0	57534.7	0.9781	CLUS_HUMAN	Clusterin	2059.73	H5N4F1S1	[184 294 34 92 1]
MLNTSSLLEQLNEQFNWVSR	3N(1216.4181)	3	SLC35A1_CDG_Replicate1	3041.89	3624.61	1209.21	3624.6	1209.21	0.0041	43.447	11.533	1	0	339150	1.1246	CLUS_HUMAN	Clusterin	1216.42	H5N2F0S0	[151 241 31 69 1]
MLNTSSLLEQLNEQFNWVSR	3N(1647.6085)	3	SLC35A1_CDG_Replicate1	3001.56	4055.79	1352.94	4055.79	1352.94	0.0011	32.444	12.687	1	0	43820.7	1.1303	CLUS_HUMAN	Clusterin	1647.61	H3N5F1S0	[169 270 34 78 1]
MLNTSSLLEQLNEQFNWVSR	3N(1768.6348)	3	SLC35A1_CDG_Replicate1	2983.22	4176.82	1393.28	4176.81	1393.28	0.0022	36.279	23.605	1	0	121494	1.142	CLUS_HUMAN	Clusterin	1768.63	H5N4F1S0	[173 277 33 83 1]
MLNTSSLLEQLNEQFNWVSR	3N(1809.6614)	3	SLC35A1_CDG_Replicate1	2988.72	4217.85	1406.96	4217.84	1406.95	0.0019	35.68	11.274	1	0	144199	1.1417	CLUS_HUMAN	Clusterin	1809.66	H4N5F1S0	[175 280 34 83 1]
MLNTSSLLEQLNEQFNWVSR	3N(1809.6614)	4	SLC35A1_CDG_Replicate1	2996.06	4217.84	1055.47	4217.84	1055.47	0	28.973	11.409	1	0	284316	0.9901	CLUS_HUMAN	Clusterin	1809.66	H4N5F1S0	[175 280 34 83 1]
MLNTSSLLEQLNEQFNWVSR	3N(1971.7142)	3	SLC35A1_CDG_Replicate1	2981.39	4379.9	1460.97	4379.89	1460.97	0.0015	48.567	34.435	1	0	121282	1.1365	CLUS_HUMAN	Clusterin	1971.71	H5N5F1S0	[181 290 34 88 1]
MLNTSSLLEQLNEQFNWVSR	3N(1971.7142)	4	SLC35A1_CDG_Replicate1	2979.55	4379.9	1095.98	4379.89	1095.98	0.0007	39.629	25.81	1	0	222997	0.9856	CLUS_HUMAN	Clusterin	1971.71	H5N5F1S0	[181 290 34 88 1]
MLNTSSLLEQLNEQFNWVSR	3N(2059.7302)	3	SLC35A1_CDG_Replicate1	3030.89	4467.93	1490.32	4467.91	1490.31	0.0051	45.484	13.133	1	0	134959	1.1863	CLUS_HUMAN	Clusterin	2059.73	H5N4F1S1	[184 294 34 91 1]
MLNTSSLLEQLNEQFNWVSR	3N(2059.7302)	4	SLC35A1_CDG_Replicate1	3027.22	4467.92	1117.99	4467.91	1117.98	0.0021	35.951	11.628	1	0	259869	0.9647	CLUS_HUMAN	Clusterin	2059.73	H5N4F1S1	[184 294 34 91 1]
MLNTSSLLEQLNEQFNWVSR	3N(2204.7677)	4	SLC35A1_CDG_Replicate1	3120.72	4612.96	1154.25	4612.95	1154.24	0.0022	24.193	11.008	1	0	50065.3	1.0147	CLUS_HUMAN	Clusterin	2204.77	H5N4F0S2	[189 301 35 95 1]
MVSVNSSHCFYNDSFK	5N(2204.7677), 9C(57.0215)	3	SLC35A1_CDG_Replicate1	1800.12	4125.58	1376.2	4125.58	1376.2	0.0001	13.238	11.28	0.9703	0	185965	1.0737	LPAR6_HUMAN	Lysophosphatidic acid receptor 6	2204.77	H5N4F0S2	[167 256 28 88 2]
NGSLFAFR	1N(1913.6723)	2	SLC35A1_CDG_Replicate1	1737.76	2824.14	1413.08	2824.14	1413.08	0.0012	16.343	11.955	0.9834	0	122557	1.2796	VTNC_HUMAN	Vitronectin	1913.67	H5N4F0S1	[115 181 17 64 0]
NGSLFAFR	1N(2204.7677)	2	SLC35A1_CDG_Replicate1	1734.09	3115.24	1558.63	3115.23	1558.62	0.0038	17.38	9.225	0.9973	0	148246	1.328	VTNC_HUMAN	Vitronectin	2204.77	H5N4F0S2	[126 198 18 72 0]
NISDGFDGIPDNVDAALALPAHSYSGR	1N(2204.7677)	4	SLC35A1_CDG_Replicate1	2372.45	4976.08	1245.03	4976.08	1245.03	0.0002	48.627	9.414	1	0	264159	0.963	VTNC_HUMAN	Vitronectin	2204.77	H5N4F0S2	[204 318 40 103 0]
NISDGFDGIPDNVDAALALPAHSYSGR	1N(2204.7677)	5	SLC35A1_CDG_Replicate1	2374.29	4976.1	996.227	4976.08	996.224	0.0032	35.821	8.896	1	0	150346	1.0568	VTNC_HUMAN	Vitronectin	2204.77	H5N4F0S2	[204 318 40 103 0]
NNSDISSTR	1N(2059.7302)	2	SLC35A1_CDG_Replicate1	474.526	3052.19	1527.1	3052.18	1527.1	0.0023	25.316	13.505	0.9985	0	89485.6	1.3331	IGHM_HUMAN	Immunoglobulin heavy constant mu	2059.73	H5N4F1S1	[116 193 19 75 0]
NTTCQDLQIEVTVK	1N(1444.5292), 4C(57.0215)	2	SLC35A1_CDG_Replicate1	1559.86	3092.36	1547.19	3092.34	1547.18	0.0076	33.391	11.573	1	0	63381.3	1.3793	CO4A_HUMAN	Complement C4-A	1444.53	H3N4F1S0	[124 209 23 65 1]
NVTAEQAR	1N(2204.7677)	3	SLC35A1_CDG_Replicate1	509.367	3092.22	1031.75	3092.21	1031.75	0.0021	20.741	14.127	1	0	122437	1.0051	FA12_HUMAN	Coagulation factor XII	2204.77	H5N4F0S2	[119 197 19 75 0]
PAPNNGTHGSLNHLLR	5N(1864.6294)	4	SLC35A1_CDG_Replicate1	1161.94	3561.51	891.386	3561.51	891.384	0.0021	29.214	9.527	1	0	302495	0.923	ENPP2_HUMAN	Ectonucleotide pyrophosphatase/phosphodiesterase family member 2	1864.63	H9N2F0S0	[142 232 28 77 0]
QLAHQSNSTNIFFSPVSIATAFAMLSLGTK	1Q(-17.0265), 24M(15.9949), 7N(1913.6723)	4	SLC35A1_CDG_Replicate1	3567.57	5093.3	1274.33	5093.27	1274.32	0.0069	14.506	10.557	0.9982	0	0	1.1762	A1AT_HUMAN	Alpha-1-antitrypsin	1913.67	H5N4F0S1	[216 341 41 97 1]
QLAHQSNSTNIFFSPVSIATAFAMLSLGTK	1Q(-17.0265), 24M(15.9949), 7N(2204.7677)	3	SLC35A1_CDG_Replicate1	3607.83	5384.41	1795.81	5384.36	1795.8	0.0149	14.828	11.306	0.9751	0	0	1.3349	A1AT_HUMAN	Alpha-1-antitrypsin	2204.77	H5N4F0S2	[227 358 42 105 1]
QLAHQSNSTNIFFSPVSIATAFAMLSLGTK	1Q(-17.0265), 24M(15.9949), 7N(2204.7677)	4	SLC35A1_CDG_Replicate1	3598.68	5384.39	1347.11	5384.36	1347.1	0.0073	31.597	9.274	1	0	12480.5	1.0702	A1AT_HUMAN	Alpha-1-antitrypsin	2204.77	H5N4F0S2	[227 358 42 105 1]
QLAHQSNSTNIFFSPVSIATAFAMLSLGTK	1Q(-17.0265), 24M(15.9949), 7N(2204.7677)	5	SLC35A1_CDG_Replicate1	3617	5384.41	1077.89	5384.36	1077.88	0.0101	16.991	14.615	1	0	0	1.0429	A1AT_HUMAN	Alpha-1-antitrypsin	2204.77	H5N4F0S2	[227 358 42 105 1]
QLAHQSNSTNIFFSPVSIATAFAMLSLGTK	1Q(-17.0265), 7N(2204.7677)	3	SLC35A1_CDG_Replicate1	3774.28	5368.38	1790.47	5368.37	1790.46	0.0023	27.411	9.04	1	0	0	1.3607	A1AT_HUMAN	Alpha-1-antitrypsin	2204.77	H5N4F0S2	[227 358 42 104 1]
QLAHQSNSTNIFFSPVSIATAFAMLSLGTK	1Q(-17.0265), 7N(2204.7677)	4	SLC35A1_CDG_Replicate1	3763.31	5368.38	1343.1	5368.37	1343.1	0.0017	49.573	8.561	1	0	37007.2	1.1888	A1AT_HUMAN	Alpha-1-antitrypsin	2204.77	H5N4F0S2	[227 358 42 104 1]
QLAHQSNSTNIFFSPVSIATAFAMLSLGTK	24M(15.9949), 7N(2204.7677)	4	SLC35A1_CDG_Replicate1	3439.37	5401.39	1351.35	5401.39	1351.35	0.0006	44.994	12.662	1	0	90457.1	1.072	A1AT_HUMAN	Alpha-1-antitrypsin	2204.77	H5N4F0S2	[227 361 43 105 1]
QLAHQSNSTNIFFSPVSIATAFAMLSLGTK	7N(1913.6723)	4	SLC35A1_CDG_Replicate1	3562.09	5094.3	1274.58	5094.3	1274.58	0.0001	28.968	13.999	1	0	0	1.0342	A1AT_HUMAN	Alpha-1-antitrypsin	1913.67	H5N4F0S1	[216 344 42 96 1]
QLAHQSNSTNIFFSPVSIATAFAMLSLGTK	7N(2204.7677)	3	SLC35A1_CDG_Replicate1	3609.66	5385.4	1796.14	5385.4	1796.14	0.0015	32.674	21.874	1	0	20811.9	1.347	A1AT_HUMAN	Alpha-1-antitrypsin	2204.77	H5N4F0S2	[227 361 43 104 1]
QLAHQSNSTNIFFSPVSIATAFAMLSLGTK	7N(2204.7677)	4	SLC35A1_CDG_Replicate1	3602.35	5385.39	1347.35	5385.4	1347.36	0.0015	56.787	19.2	1	0	522751	1.0709	A1AT_HUMAN	Alpha-1-antitrypsin	2204.77	H5N4F0S2	[227 361 43 104 1]
QLAHQSNSTNIFFSPVSIATAFAMLSLGTK	7N(2204.7677)	5	SLC35A1_CDG_Replicate1	3604.18	5385.41	1078.09	5385.4	1078.09	0.0021	18.143	13.283	1	0	71908.1	1.0393	A1AT_HUMAN	Alpha-1-antitrypsin	2204.77	H5N4F0S2	[227 361 43 104 1]
QNQCFYNSSYLNVQR	4C(57.0215), 7N(2425.8659)	3	SLC35A1_CDG_Replicate1	1625.87	4345.7	1449.58	4345.72	1449.58	0.007	16.324	8.317	0.9934	0	56621.4	1.0839	A1AG2_HUMAN	Alpha-1-acid glycoprotein 2	2425.86	H6N5F1S1	[175 273 31 94 1]
QQNGTASSRK	3N(2204.7677)	3	SLC35A1_CDG_Replicate1	597.367	3280.31	1094.44	3280.3	1094.44	0.0027	15.209	14.952	0.9996	0	86938.2	0.996	GPKOW_HUMAN	G-patch domain and KOW motifs-containing protein	2204.77	H5N4F0S2	[125 209 23 78 0]
QQQHLFGSNVTDCSGNFCLFR	13C(57.0215), 18C(57.0215), 1Q(-17.0265), 9N(1460.5241)	3	SLC35A1_CDG_Replicate1	2056.93	3957.64	1320.22	3957.61	1320.21	0.0103	42.433	10.781	1	0	76211.7	1.0735	TRFE_HUMAN	Serotransferrin	1460.52	H4N4F0S0	[163 248 36 74 2]
QQQHLFGSNVTDCSGNFCLFR	13C(57.0215), 18C(57.0215), 1Q(-17.0265), 9N(1647.6085)	3	SLC35A1_CDG_Replicate1	2212.84	4144.71	1382.58	4144.7	1382.57	0.0051	32.738	11.903	1	0	53188.8	1.1115	TRFE_HUMAN	Serotransferrin	1647.61	H3N5F1S0	[171 261 37 78 2]
QQQHLFGSNVTDCSGNFCLFR	13C(57.0215), 18C(57.0215), 1Q(-17.0265), 9N(2204.7677)	3	SLC35A1_CDG_Replicate1	2267.88	4701.87	1568.3	4701.86	1568.29	0.0042	30.02	9.77	1	0	166667	1.1446	TRFE_HUMAN	Serotransferrin	2204.77	H5N4F0S2	[191 292 38 95 2]
QQQHLFGSNVTDCSGNFCLFR	13C(57.0215), 18C(57.0215), 1Q(-17.0265), 9N(2204.7677)	4	SLC35A1_CDG_Replicate1	2266.04	4701.86	1176.47	4701.86	1176.47	0	52.514	12.252	1	0	602661	0.9266	TRFE_HUMAN	Serotransferrin	2204.77	H5N4F0S2	[191 292 38 95 2]
QQQHLFGSNVTDCSGNFCLFR	13C(57.0215), 18C(57.0215), 9N(1647.6085)	3	SLC35A1_CDG_Replicate1	2060.6	4161.73	1388.25	4161.73	1388.25	0.0028	44.331	36.509	1	0	108030	1.0814	TRFE_HUMAN	Serotransferrin	1647.61	H3N5F1S0	[171 264 38 78 2]
QQQHLFGSNVTDCSGNFCLFR	13C(57.0215), 18C(57.0215), 9N(1913.6723)	3	SLC35A1_CDG_Replicate1	2093.62	4427.8	1476.94	4427.79	1476.94	0.004	40.328	13.643	1	0	290537	1.147	TRFE_HUMAN	Serotransferrin	1913.67	H5N4F0S1	[180 278 38 87 2]
QQQHLFGSNVTDCSGNFCLFR	13C(57.0215), 18C(57.0215), 9N(1913.6723)	4	SLC35A1_CDG_Replicate1	2091.79	4427.79	1107.96	4427.79	1107.95	0.0012	43.715	11.507	1	0	1.42629e+06	0.9197	TRFE_HUMAN	Serotransferrin	1913.67	H5N4F0S1	[180 278 38 87 2]
QQQHLFGSNVTDCSGNFCLFR	13C(57.0215), 18C(57.0215), 9N(1914.6927)	4	SLC35A1_CDG_Replicate1	2132.13	4428.79	1108.2	4428.81	1108.21	0.0059	21.854	11.189	1	0	0	0.9158	TRFE_HUMAN	Serotransferrin	1914.69	H5N4F2S0	[181 281 37 87 2]
QQQHLFGSNVTDCSGNFCLFR	13C(57.0215), 18C(57.0215), 9N(2059.7302)	4	SLC35A1_CDG_Replicate1	2080.78	4573.84	1144.47	4573.85	1144.47	0.0014	35.236	11.657	1	0	156351	0.928	TRFE_HUMAN	Serotransferrin	2059.73	H5N4F1S1	[186 288 38 91 2]
QQQHLFGSNVTDCSGNFCLFR	13C(57.0215), 18C(57.0215), 9N(2204.7677)	3	SLC35A1_CDG_Replicate1	2132.13	4718.9	1573.97	4718.89	1573.97	0.0052	28.383	14.141	1	0	239124	1.1878	TRFE_HUMAN	Serotransferrin	2204.77	H5N4F0S2	[191 295 39 95 2]
QQQHLFGSNVTDCSGNFCLFR	13C(57.0215), 18C(57.0215), 9N(2204.7677)	4	SLC35A1_CDG_Replicate1	2132.13	4718.89	1180.73	4718.89	1180.73	0.001	44.31	11.794	1	0	2246725	0.9332	TRFE_HUMAN	Serotransferrin	2204.77	H5N4F0S2	[191 295 39 95 2]
QQQHLFGSNVTDCSGNFCLFR	13C(57.0215), 18C(57.0215), 9N(2204.7677)	5	SLC35A1_CDG_Replicate1	2133.96	4718.89	944.786	4718.89	944.784	0.0019	38.681	7.926	1	0	407255	0.9694	TRFE_HUMAN	Serotransferrin	2204.77	H5N4F0S2	[191 295 39 95 2]
SCVCTNSSQVVCR	12C(57.0215), 2C(57.0215), 4C(57.0215), 6N(2204.7677)	3	SLC35A1_CDG_Replicate1	1688.25	3760.44	1254.49	3760.42	1254.48	0.0047	13.977	11.781	0.9717	0	190939	1.0234	MUC2_HUMAN	Mucin-2	2204.77	H5N4F0S2	[142 237 27 84 3]
SLTFNETYQDISELVYGAK	5N(1913.6723)	3	SLC35A1_CDG_Replicate1	2720.95	4090.73	1364.58	4090.72	1364.58	0.0014	26.721	12.06	1	0	293468	1.1495	ANT3_HUMAN	Antithrombin-III	1913.67	H5N4F0S1	[171 267 27 87 0]
SLTFNETYQDISELVYGAK	5N(1913.6723)	4	SLC35A1_CDG_Replicate1	2726.45	4090.74	1023.69	4090.72	1023.69	0.0033	23.018	9.538	1	0	167961	1.0139	ANT3_HUMAN	Antithrombin-III	1913.67	H5N4F0S1	[171 267 27 87 0]
SLTFNETYQDISELVYGAK	5N(2204.7677)	3	SLC35A1_CDG_Replicate1	2763.13	4381.83	1461.62	4381.82	1461.61	0.0031	31.29	10.715	1	0	500367	1.1917	ANT3_HUMAN	Antithrombin-III	2204.77	H5N4F0S2	[182 284 28 95 0]
SLTFNETYQDISELVYGAK	5N(2204.7677)	4	SLC35A1_CDG_Replicate1	2763.13	4381.83	1096.46	4381.82	1096.46	0.0016	29.705	11.594	1	0	331145	0.978	ANT3_HUMAN	Antithrombin-III	2204.77	H5N4F0S2	[182 284 28 95 0]
SLWNMSAANNNIK	4N(1702.5766)	2	SLC35A1_CDG_Replicate1	1658.89	3164.3	1583.16	3164.28	1583.15	0.011	13.454	6.456	0.9781	0	40671.4	1.3734	OMGP_HUMAN	Oligodendrocyte-myelin glycoprotein	1702.58	H8N2F0S0	[126 205 21 70 1]
STNCSSK	3N(2204.7677), 4C(57.0215)	3	SLC35A1_CDG_Replicate1	309.915	2987.09	996.703	2987.09	996.704	0.0009	13.765	10.72	0.9875	0	29116.7	0.9805	ADA28_HUMAN	Disintegrin and metalloproteinase domain-containing protein 28	2204.77	H5N4F0S2	[112 186 16 75 1]
SVVAPATDGGLNLTSTFLR	12N(1095.3919)	2	SLC35A1_CDG_Replicate1	2311.91	3013.41	1507.71	3013.41	1507.71	0.0022	26.215	11.444	1	0	381190	1.3851	PTGDS_HUMAN	Prostaglandin-H2 D-isomerase	1095.39	H3N3F0S0	[126 208 26 58 0]
SVVAPATDGGLNLTSTFLR	12N(1241.4498)	2	SLC35A1_CDG_Replicate1	2266.04	3159.48	1580.75	3159.47	1580.74	0.0057	27.673	11.777	1	0	704499	1.4328	PTGDS_HUMAN	Prostaglandin-H2 D-isomerase	1241.45	H3N3F1S0	[132 218 26 62 0]
SVVAPATDGGLNLTSTFLR	12N(1257.4447)	2	SLC35A1_CDG_Replicate1	2302.74	3175.47	1588.74	3175.46	1588.74	0.0037	22.227	12.686	0.9982	0	189045	1.3781	PTGDS_HUMAN	Prostaglandin-H2 D-isomerase	1257.44	H4N3F0S0	[132 218 26 63 0]
SVVAPATDGGLNLTSTFLR	12N(1403.5026)	2	SLC35A1_CDG_Replicate1	2251.37	3321.53	1661.77	3321.52	1661.77	0.004	39.098	13.425	1	0	203440	1.4497	PTGDS_HUMAN	Prostaglandin-H2 D-isomerase	1403.5	H4N3F1S0	[138 228 26 67 0]
SVVAPATDGGLNLTSTFLR	12N(1444.5292)	2	SLC35A1_CDG_Replicate1	2253.2	3362.56	1682.29	3362.55	1682.28	0.0086	24.356	11.379	1	0	154244	1.4677	PTGDS_HUMAN	Prostaglandin-H2 D-isomerase	1444.53	H3N4F1S0	[140 231 27 67 0]
SVVAPATDGGLNLTSTFLR	12N(1460.5241)	2	SLC35A1_CDG_Replicate1	2313.75	3378.55	1690.28	3378.54	1690.28	0.0044	19.855	12.315	0.9985	0	171987	1.4565	PTGDS_HUMAN	Prostaglandin-H2 D-isomerase	1460.52	H4N4F0S0	[140 231 27 68 0]
SVVAPATDGGLNLTSTFLR	12N(1606.5820)	2	SLC35A1_CDG_Replicate1	2249.53	3524.61	1763.31	3524.6	1763.31	0.0038	35.727	14.567	1	0	615710	1.4789	PTGDS_HUMAN	Prostaglandin-H2 D-isomerase	1606.58	H4N4F1S0	[146 241 27 72 0]
SVVAPATDGGLNLTSTFLR	12N(1606.5820)	3	SLC35A1_CDG_Replicate1	2271.55	3524.61	1175.88	3524.6	1175.87	0.003	36.889	12.278	1	0	283116	1.0865	PTGDS_HUMAN	Prostaglandin-H2 D-isomerase	1606.58	H4N4F1S0	[146 241 27 72 0]
SVVAPATDGGLNLTSTFLR	12N(1647.6085)	3	SLC35A1_CDG_Replicate1	2288.06	3565.63	1189.55	3565.62	1189.55	0.0018	34.517	11.508	1	0	1.95202e+06	1.0696	PTGDS_HUMAN	Prostaglandin-H2 D-isomerase	1647.61	H3N5F1S0	[148 244 28 72 0]
SVVAPATDGGLNLTSTFLR	12N(1752.6399)	2	SLC35A1_CDG_Replicate1	2234.86	3670.66	1836.34	3670.66	1836.34	0.0042	31.005	11.904	1	0	52578.3	1.5377	PTGDS_HUMAN	Prostaglandin-H2 D-isomerase	1752.64	H4N4F2S0	[152 251 27 76 0]
SVVAPATDGGLNLTSTFLR	12N(1768.6348)	2	SLC35A1_CDG_Replicate1	2264.21	3686.66	1844.34	3686.65	1844.33	0.0054	16.077	12.036	0.9933	0	54070.7	1.511	PTGDS_HUMAN	Prostaglandin-H2 D-isomerase	1768.63	H5N4F1S0	[152 251 27 77 0]
SVVAPATDGGLNLTSTFLR	12N(1768.6348)	3	SLC35A1_CDG_Replicate1	2308.24	3686.66	1229.89	3686.65	1229.89	0.002	17.41	11.197	0.9954	0	80670	1.08	PTGDS_HUMAN	Prostaglandin-H2 D-isomerase	1768.63	H5N4F1S0	[152 251 27 77 0]
SVVAPATDGGLNLTSTFLR	12N(1809.6614)	2	SLC35A1_CDG_Replicate1	2271.55	3727.69	1864.85	3727.68	1864.85	0.0065	31.337	14.446	1	0	236565	1.5658	PTGDS_HUMAN	Prostaglandin-H2 D-isomerase	1809.66	H4N5F1S0	[154 254 28 77 0]
SVVAPATDGGLNLTSTFLR	12N(1809.6614)	3	SLC35A1_CDG_Replicate1	2269.71	3727.69	1243.57	3727.68	1243.57	0.0042	33.069	12.97	1	0	1.38913e+06	1.1076	PTGDS_HUMAN	Prostaglandin-H2 D-isomerase	1809.66	H4N5F1S0	[154 254 28 77 0]
SVVAPATDGGLNLTSTFLR	12N(1897.6774)	2	SLC35A1_CDG_Replicate1	2293.56	3815.71	1908.86	3815.69	1908.85	0.0089	25.141	12.031	1	0	299082	1.4778	PTGDS_HUMAN	Prostaglandin-H2 D-isomerase	1897.68	H4N4F1S1	[157 258 28 80 0]
SVVAPATDGGLNLTSTFLR	12N(1897.6774)	3	SLC35A1_CDG_Replicate1	2297.23	3815.7	1272.91	3815.69	1272.91	0.0013	26.661	11.266	1	0	279227	1.0969	PTGDS_HUMAN	Prostaglandin-H2 D-isomerase	1897.68	H4N4F1S1	[157 258 28 80 0]
SVVAPATDGGLNLTSTFLR	12N(1913.6723)	3	SLC35A1_CDG_Replicate1	2299.07	3831.69	1278.24	3831.69	1278.24	0.0007	22.745	12.76	0.9969	0	205246	1.0863	PTGDS_HUMAN	Prostaglandin-H2 D-isomerase	1913.67	H5N4F0S1	[157 258 28 81 0]
SVVAPATDGGLNLTSTFLR	12N(1955.7193)	2	SLC35A1_CDG_Replicate1	2264.21	3873.75	1937.88	3873.74	1937.87	0.009	35.555	14.687	1	0	278198	1.5456	PTGDS_HUMAN	Prostaglandin-H2 D-isomerase	1955.72	H4N5F2S0	[160 264 28 81 0]
SVVAPATDGGLNLTSTFLR	12N(1955.7193)	3	SLC35A1_CDG_Replicate1	2267.88	3873.74	1292.26	3873.74	1292.25	0.0027	40.87	13.489	1	0	430752	1.1072	PTGDS_HUMAN	Prostaglandin-H2 D-isomerase	1955.72	H4N5F2S0	[160 264 28 81 0]
SVVAPATDGGLNLTSTFLR	12N(1971.7142)	2	SLC35A1_CDG_Replicate1	2251.37	3889.75	1945.88	3889.73	1945.87	0.0101	32.132	12.02	1	0	92954.2	1.5576	PTGDS_HUMAN	Prostaglandin-H2 D-isomerase	1971.71	H5N5F1S0	[160 264 28 82 0]
SVVAPATDGGLNLTSTFLR	12N(1971.7142)	3	SLC35A1_CDG_Replicate1	2223.85	3889.75	1297.59	3889.73	1297.58	0.0054	16.472	11.839	0.9967	0	95085.1	1.0639	PTGDS_HUMAN	Prostaglandin-H2 D-isomerase	1971.71	H5N5F1S0	[160 264 28 82 0]
SVVAPATDGGLNLTSTFLR	12N(2059.7302)	2	SLC35A1_CDG_Replicate1	2302.74	3977.77	1989.89	3977.75	1989.88	0.0126	40.902	17.58	1	0	286178	1.5089	PTGDS_HUMAN	Prostaglandin-H2 D-isomerase	2059.73	H5N4F1S1	[163 268 28 85 0]
SVVAPATDGGLNLTSTFLR	12N(2059.7302)	3	SLC35A1_CDG_Replicate1	2291.73	3977.73	1326.92	3977.75	1326.92	0.0044	37.258	16.032	1	0	2.43586e+06	1.0967	PTGDS_HUMAN	Prostaglandin-H2 D-isomerase	2059.73	H5N4F1S1	[163 268 28 85 0]
SVVAPATDGGLNLTSTFLR	12N(2100.7567)	2	SLC35A1_CDG_Replicate1	2324.75	4018.78	2010.4	4018.77	2010.39	0.0045	19.256	11.661	0.997	0	65050.4	1.635	PTGDS_HUMAN	Prostaglandin-H2 D-isomerase	2100.76	H4N5F1S1	[165 271 29 85 0]
SVVAPATDGGLNLTSTFLR	12N(2100.7567)	3	SLC35A1_CDG_Replicate1	2297.23	4018.77	1340.6	4018.77	1340.6	0.0004	21.073	14.789	0.981	0	515094	1.1088	PTGDS_HUMAN	Prostaglandin-H2 D-isomerase	2100.76	H4N5F1S1	[165 271 29 85 0]
SVVAPATDGGLNLTSTFLR	12N(2263.8131)	2	SLC35A1_CDG_Replicate1	2317.41	4181.87	2091.94	4181.83	2091.92	0.0185	16.996	11.682	1	0	121859	1.6662	PTGDS_HUMAN	Prostaglandin-H2 D-isomerase	2263.81	H5N5F1S1	[171 281 29 90 0]
SVVAPATDGGLNLTSTFLR	12N(2263.8131)	3	SLC35A1_CDG_Replicate1	2234.86	4181.86	1394.96	4181.83	1394.95	0.009	28.083	15.27	1	0	21138.1	1.1689	PTGDS_HUMAN	Prostaglandin-H2 D-isomerase	2263.81	H5N5F1S1	[171 281 29 90 0]
SVVAPATDGGLNLTSTFLR	12N(730.2597)	2	SLC35A1_CDG_Replicate1	2302.74	2648.28	1325.15	2648.28	1325.15	0.0002	22.008	8.106	0.9991	0	156804	1.2778	PTGDS_HUMAN	Prostaglandin-H2 D-isomerase	730.26	H2N2F0S0	[112 185 25 48 0]
SWPAVGNCSSALR	7N(1386.4873), 8C(57.0215)	2	SLC35A1_CDG_Replicate1	1545.18	2790.15	1396.08	2790.15	1396.08	0.0025	20.588	12.194	0.987	0	187512	1.3008	HEMO_HUMAN	Hemopexin	1386.49	H3N3F0S1	[112 179 23 57 1]
SWPAVGNCSSALR	7N(1548.5401), 8C(57.0215)	2	SLC35A1_CDG_Replicate1	1545.18	2952.21	1477.11	2952.2	1477.11	0.0034	21.564	12.393	0.9927	0	625032	1.2911	HEMO_HUMAN	Hemopexin	1548.54	H4N3F0S1	[118 189 23 62 1]
SWPAVGNCSSALR	7N(1913.6723), 8C(57.0215)	2	SLC35A1_CDG_Replicate1	1512.16	3317.34	1659.68	3317.33	1659.67	0.003	19.66	12.833	0.9905	0	48667.6	1.3848	HEMO_HUMAN	Hemopexin	1913.67	H5N4F0S1	[132 212 24 72 1]
SWPAVGNCSSALR	7N(2204.7677), 8C(57.0215)	2	SLC35A1_CDG_Replicate1	1526.84	3608.44	1805.23	3608.43	1805.22	0.0046	18.383	13.76	0.9729	0	0	1.4361	HEMO_HUMAN	Hemopexin	2204.77	H5N4F0S2	[143 229 25 80 1]
SWPAVGNCSSALR	7N(2204.7677), 8C(57.0215)	3	SLC35A1_CDG_Replicate1	1541.51	3608.43	1203.82	3608.43	1203.82	0.0006	19.561	10.411	0.985	0	1.12806e+06	1.0539	HEMO_HUMAN	Hemopexin	2204.77	H5N4F0S2	[143 229 25 80 1]
TLNQSSDELQLSMGNAMFVK	3N(1913.6723)	3	SLC35A1_CDG_Replicate1	2177.99	4125.73	1376.25	4125.72	1376.25	0.0009	18.428	10.2	1	0	97218.7	1.192	AACT_HUMAN	Alpha-1-antichymotrypsin	1913.67	H5N4F0S1	[166 272 30 86 2]
TLNQSSDELQLSMGNAMFVK	3N(2204.7677)	3	SLC35A1_CDG_Replicate1	2211.01	4416.82	1473.28	4416.82	1473.28	0.0013	37.824	13.491	1	0	60852.9	1.2146	AACT_HUMAN	Alpha-1-antichymotrypsin	2204.77	H5N4F0S2	[177 289 31 94 2]
TVLTPATNHMGNVTFTIPANR	10M(15.9949), 12N(1378.4710)	3	SLC35A1_CDG_Replicate1	1701.08	3648.62	1217.21	3648.62	1217.21	0.001	25.786	10.094	1	0	517169	1.0375	CO3_HUMAN	Complement C3	1378.47	H6N2F0S0	[150 245 31 71 1]
TVLTPATNHMGNVTFTIPANR	12N(1378.4710)	3	SLC35A1_CDG_Replicate1	1910.18	3632.63	1211.88	3632.62	1211.88	0.0025	44.414	10.336	1	0	484916	1.0472	CO3_HUMAN	Complement C3	1378.47	H6N2F0S0	[150 245 31 70 1]
TVLTPATNHMGNVTFTIPANR	12N(1540.5238)	3	SLC35A1_CDG_Replicate1	1906.51	3794.68	1265.9	3794.68	1265.9	0.002	29.378	8.969	1	0	63731.2	1.0573	CO3_HUMAN	Complement C3	1540.52	H7N2F0S0	[156 255 31 75 1]
VCQDCPLLAPLNDTR	12N(1548.5401), 2C(57.0215), 5C(57.0215)	2	SLC35A1_CDG_Replicate1	1869.82	3319.4	1660.71	3319.38	1660.7	0.0098	28.461	11.872	1	0	256003	1.4088	FETUA_HUMAN	Alpha-2-HS-glycoprotein	1548.54	H4N3F0S1	[132 218 26 68 2]
VCQDCPLLAPLNDTR	12N(1913.6723), 2C(57.0215), 5C(57.0215)	2	SLC35A1_CDG_Replicate1	1831.3	3684.52	1843.27	3684.51	1843.26	0.0054	21.051	12.182	0.9993	0	61369.8	1.4242	FETUA_HUMAN	Alpha-2-HS-glycoprotein	1913.67	H5N4F0S1	[146 241 27 78 2]
VCQDCPLLAPLNDTR	12N(1913.6723), 2C(57.0215), 5C(57.0215)	3	SLC35A1_CDG_Replicate1	1831.3	3684.53	1229.18	3684.51	1229.18	0.0049	28.266	12.24	1	0	376912	1.0433	FETUA_HUMAN	Alpha-2-HS-glycoprotein	1913.67	H5N4F0S1	[146 241 27 78 2]
VCQDCPLLAPLNDTR	12N(1914.6927), 2C(57.0215), 5C(57.0215)	2	SLC35A1_CDG_Replicate1	1838.64	3685.54	1843.77	3685.53	1843.77	0.0016	16.934	10.079	0.9991	0	61495.3	1.4933	FETUA_HUMAN	Alpha-2-HS-glycoprotein	1914.69	H5N4F2S0	[147 244 26 78 2]
VCQDCPLLAPLNDTR	12N(2204.7677), 2C(57.0215), 5C(57.0215)	2	SLC35A1_CDG_Replicate1	1871.65	3975.63	1988.82	3975.61	1988.81	0.0137	24.693	11.501	0.9998	0	0	1.5141	FETUA_HUMAN	Alpha-2-HS-glycoprotein	2204.77	H5N4F0S2	[157 258 28 86 2]
VCQDCPLLAPLNDTR	12N(2204.7677), 2C(57.0215), 5C(57.0215)	3	SLC35A1_CDG_Replicate1	1867.98	3975.6	1326.21	3975.61	1326.21	0.0012	20.852	13.705	0.9974	0	434263	1.0728	FETUA_HUMAN	Alpha-2-HS-glycoprotein	2204.77	H5N4F0S2	[157 258 28 86 2]
VQPFNVTQGK	5N(1216.4181)	2	SLC35A1_CDG_Replicate1	1161.94	2333.02	1167.52	2333.01	1167.51	0.0025	13.279	7.776	0.9859	0	61089.3	1.2022	LAMP2_HUMAN	Lysosome-associated membrane glycoprotein 2	1216.42	H5N2F0S0	[ 96 156 16 50 0]
VSNQTLSLFFTVLQDVPVR	3N(1913.6723)	3	SLC35A1_CDG_Replicate1	3183.07	4075.85	1359.62	4075.85	1359.62	0.0002	36.37	12.84	1	0	119343	1.1696	A2MG_HUMAN	Alpha-2-macroglobulin	1913.67	H5N4F0S1	[172 278 30 82 0]
VSNQTLSLFFTVLQDVPVR	3N(1913.6723)	4	SLC35A1_CDG_Replicate1	3183.07	4075.85	1019.97	4075.85	1019.97	0.0021	26.554	9.379	1	0	0	0.9805	A2MG_HUMAN	Alpha-2-macroglobulin	1913.67	H5N4F0S1	[172 278 30 82 0]
VSNQTLSLFFTVLQDVPVR	3N(2059.7302)	3	SLC35A1_CDG_Replicate1	3175.73	4221.92	1408.31	4221.9	1408.31	0.0052	34.103	11.755	1	0	63457.8	1.178	A2MG_HUMAN	Alpha-2-macroglobulin	2059.73	H5N4F1S1	[178 288 30 86 0]
[truncated: 30,590 more rows]
