# Supplementary material for: Glycoproteomics in Cerebrospinal Fluid Reveals Brain-Specific Glycosylation Changes
Source: Int J Mol Sci. 2023 Jan 18;24(3):1937. doi: 10.3390/ijms24031937 (PMC9916115; doi:10.3390/ijms24031937)
Supplement: Supplementary file 1 [file ijms-24-01937-s001.zip › ijms-2150913-supplementary-resubmitted-1-pdf/TableS2_Integration_of_glycopeptides_skyline.xlsx]

## Sheet: Sheet1
Supplementary Table S2
Glycoproteomics in cerebrospinal fluid reveals brain-specific glycosylation changes
Melissa Baerenfaenger1, 2; Merel A Post1; Pieter Langenhorst3; Karin Huijben3; Fokje Zijlstra3; Joannes FM Jacobs3; Marcel M Verbeek1, 3; Hans JCT Wessels3; Dirk J Lefeber1, 3,*
1	Department of Neurology, Donders Institute for Brain, Cognition, and Behavior, Radboud University Medical Center, Nijmegen, Netherlands
2	Division of BioAnalytical Chemistry, AIMMS Amsterdam Institute of Molecular and Life Sciences, Vrije Universiteit Amsterdam, Amsterdam, Netherlands
3	Translational Metabolic Laboratory, Department of Laboratory Medicine, Radboud University Medical Center, Nijmegen, Netherlands
*	Correspondence: Dirk.Lefeber@radboudumc.nl
This table containes the integration results of glycopeptide signals using skyline.
The first tab show the peak areas for each dublicate mesurement.
The second tab shows the avarage peak area per sample. The results are normalized on total peak area and displayed as percentage.

## Sheet: Peak_Area_integration_skyline
Peptide Sequence	Glycan	MPI_CDG_Replicate1	MPI_CDG_Replicate2"	SLC35A1_CDG_Replicate1	SLC35A1_CDG_Replicate2	PMM2_b_CDG_Replicate1	PMM2_b_CDG_Replicate2	SRD5A3_CDG_Replicate1	SRD5A3_CDG_Replicate2	Alcohol_abuse_Replicate1	Alcohol_abuse_Replicate2	ALG1_CDG_Replicate1	ALG1_CDG_Replicate2	ATPVoA2_CDG_Replicate1	ATPVoA2_CDG_Replicate2	Nodiagnose_II_Replicate1	Nodiagnose_II_Replicate2	Nodiagnose_I_Replicate1	Nodiagnose_I_Replicate2	DPM1_CDG_Replicate1	DPM1_CDG_Replicate2	ALG6_CDG_Replicate1	ALG6_CDG_Replicate2	PMM2_CDG_a_Replicate1	PMM2_CDG_a_Replicate2	DPM3_CDG_Replicate1	DPM3_CDG_Replicate2	NANS_CDG_Replicate1	NANS_CDG_Replicate2	Control_CSF_1_Replicate1	Control_CSF_1_Replicate2	Control_CSF_2_Replicate1	Control_CSF_2_Replicate2	Control_CSF_3_Replicate1	Control_CSF_3_Replicate2	Control_CSF_4_Replicate1	Control_CSF_4_Replicate2	Control_CSF_5_Replicate1	Control_CSF_5_Replicate2	Control_CSF_6_Replicate1	Control_CSF_6_Replicate2	Control_CSF_7_Replicate1	Control_CSF_7_Replicate2	Control_CSF_8_Replicate1	Control_CSF_8_Replicate2	Control_CSF_9_Replicate1	Control_CSF_9_Replicate2	Control_CSF_10_Replicate1	Control_CSF_10_Replicate2
AAIPSALDTNSSK	H4N3F1S0																			47802	54598			13735	23951
AAIPSALDTNSSK	H5N4F1S0			67419	44681															51638	96715
AAIPSALDTNSSK	H5N4F1S1																			57662	69301			31805	25324
AAIPSALDTNSSK	H6N2F0S0			23274																88632	87129	64972		50999	53882
AALAAFNAQNNGSNFQLEEISR	H0N0F0S0									14762	77023	42822									75314	33990	35670		45738
AALAAFNAQNNGSNFQLEEISR	H0N1F0S0			36537	165776	184243	417683	25799	32718	819860	1109280	23951	193899							374292	1269851	490491	48068	878373	1504872	65395	81445											24630		154963	13312		67695	14995	10469		13159	132267	58919
AALAAFNAQNNGSNFQLEEISR	H2N2F0S0				63569	70042	181380			326088	444124									103419	593256			321606	661500		22179													51546								45504
AALAAFNAQNNGSNFQLEEISR	H3N2F0S0				107234	83158	172507			332062	344648									125689	507624			447590	813711	23215	27542													64020								54770
AALAAFNAQNNGSNFQLEEISR	H3N3F0S0				10612		46740			94055	100719										96935			74211	175686
AALAAFNAQNNGSNFQLEEISR	H3N3F0S1				66624	43665	90723			87467	140197									150977	78094			436963	462723															35257								11309
AALAAFNAQNNGSNFQLEEISR	H4N3F0S0				82775	51500	106691			198920	173575	222355	38283							30280	221900	141675	264023	138487	460037															27290								26664
AALAAFNAQNNGSNFQLEEISR	H4N3F0S1				116159	160017	200574			395369	132693									535812	227497			1125405	1190984	95211	122762													149556								92988	48728
AALAAFNAQNNGSNFQLEEISR	H5N4F0S1			1145170	1048321	223738	123596			269830	64165			375624	229728					12510				746453	665722	121045	175769					11086					10518			193918
AALAAFNAQNNGSNFQLEEISR	H5N4F0S2	1412496	760844	2899630	616483	2324221	1895806	3108212	3109684	332992	99430	44660		2473007	1404969	1150097	971780	1503893	2948059	1417694	93129		41578	983614	2474900	2623626	1825879	1294729	1426435	1259658	1821139	1678933	1386333	1499978	1538230	2073498	2003888	1641767	1266016	3307094	2101411	1957390	2803141	2317028	2257893	2557204	2735245	2263039	2324844
AALAAFNAQNNGSNFQLEEISR	H5N4F1S1				10282					12118										72749				204379	177628
AALAAFNAQNNGSNFQLEEISR	H5N4F2S0			1405706	1589052	226554	234858	36874	72516	341143				544352	39491				30754	527287	108062			828277	853725	174230	199951				24738				23361	13158	10217	25858		259415	42814	15586	134135		11960		25542	169952	166674
AALAAFNAQNNGSNFQLEEISR	H6N5F0S3			10144	83669	51594																			23799
ADGTVNQIEGEATPVNLTEPAK	H0N0F0S0			25153		161834	294715		50077	33046	73645									56796	102628	251987	292423	366943	430570		11308
ADGTVNQIEGEATPVNLTEPAK	H0N1F0S0			394521	77979	15078	10015		42364	80946	286474	10869								123898	182675	262950	297521	10221	119491	72135	74043													55411			66651					38940	41982
ADGTVNQIEGEATPVNLTEPAK	H2N2F0S0			189932	10215				21321	67163	81589												45112			81766	81567																40798						11722
ADGTVNQIEGEATPVNLTEPAK	H3N2F0S0			24725		101176	116478			154815	62769														10931	49127	33574
ADGTVNQIEGEATPVNLTEPAK	H3N3F0S0			45761						53550	45247
ADGTVNQIEGEATPVNLTEPAK	H4N3F0S0									25132	86536
ADGTVNQIEGEATPVNLTEPAK	H4N3F0S1	31446		31538	10100					34285						21865		10285								31347	92552				11239												86667					21772	27701
ADGTVNQIEGEATPVNLTEPAK	H4N3F1S0			141006																35034
ADGTVNQIEGEATPVNLTEPAK	H5N2F0S0	137099	33927	314943	291972	87622	91572	238559	275809	306433	263320			191960	119714	83188	128650		57598	98763	96085			43934	55673	82753	78832	64334	58705	85483	140071	164193	96987	133543	113532	66954	68328	56467	44797	168777	80965	192588	239363	14527	41990	59299	50675	190237	186552
ADGTVNQIEGEATPVNLTEPAK	H5N4F0S0			177323	187292																		26912				31555
ADGTVNQIEGEATPVNLTEPAK	H5N4F0S1			541348		26136	60852	80916		10334	20777							10924								175758		28100		48484	70464	92554	63768	61985	55169	10769	34438	28664		43161	30448		125126			24296	26752	11333
ADGTVNQIEGEATPVNLTEPAK	H5N4F0S2	302585	169752	567227	785080	85604	58174	357553	211197	372447	86212			60169	12748	128513	180060	73880	149577	91585			14096	12843	70962	210369	317271	12046	38577	189385	298482	340837	296356	304035	288499	206026	200994	249719	208747	167044	204172	525171	208981	129921	160037	206570	195911	174734	167346
ADGTVNQIEGEATPVNLTEPAK	H5N4F1S0			10360	33663																						76007
ADGTVNQIEGEATPVNLTEPAK	H5N4F1S1			1535322	738764		67055	30006	207457	254437	240114							11235	67212	110750					10006	22227	286926		47285	95461	120657	11880	88754		78498	94783		135324	28335	74330	91063	398679	183979	49154			36996	63044
ADGTVNQIEGEATPVNLTEPAK	H5N4F1S2	429154	156945	301867	1079204	198301	148303	439109	35482	38312				138282	105243	193888	368461	108977	248512	172347					61326	585585	729389	219076	182531	251639	370337	352684	247148	336582	305629	293358	217668	396593	317135	495671	326089	719020	1291378	273775	317449	280115	235272	650015	657290
ADGTVNQIEGEATPVNLTEPAK	H6N5F0S1				148409					133728	43340														10306	10280																	33141
ADGTVNQIEGEATPVNLTEPAK	H6N5F0S3	10170		64381	12361			43512	46708	108182	43347															11291	24182					42219						25225		51172		11783	59339			12634		36906	53330
ADGTVNQIEGEATPVNLTEPAK	H6N5F1S2	46360		387891	133032	24542		55568	109904	10521							35644			10020						103629	132594											63272			40907	97996	126285	25239	24138	38731	23512	73386	70924
ADGTVNQIEGEATPVNLTEPAK	H6N5F1S3	98407		189095	264091			162832								27107	96383		48052						10145		62849			45562	54191	51123		20740	57795	50250	59664	104667	82803		79239	127109	55088		57051	63438	53869	41038	22512
ADGTVNQIEGEATPVNLTEPAK	H7N6F1S2			265135	178981				110833	77291	22583															101171	95834																97822						11262
ADTHDEILEGLNFNLTEIPEAQIHEGFQELLR	H0N0F0S0											868069	13133							536092	601456	1770058	1381443	6561237	6633024
ADTHDEILEGLNFNLTEIPEAQIHEGFQELLR	H1N2F0S0											406294	142190									208096	275673
ADTHDEILEGLNFNLTEIPEAQIHEGFQELLR	H2N2F0S0		12464									256001						35913	23663			504136	616997		18869		19012								45797			51328				21111			11820
ADTHDEILEGLNFNLTEIPEAQIHEGFQELLR	H3N2F0S0											190908	31411									464749	593796
ADTHDEILEGLNFNLTEIPEAQIHEGFQELLR	H3N3F0S0											77051	30926									366937	416311
ADTHDEILEGLNFNLTEIPEAQIHEGFQELLR	H3N3F0S1										10668	42570									34020	225811	162119	46584	51090
ADTHDEILEGLNFNLTEIPEAQIHEGFQELLR	H4N3F0S0			47446								231775	63450									624159	693649
ADTHDEILEGLNFNLTEIPEAQIHEGFQELLR	H4N3F0S1			55673				35783	55407	42276	78433	670059	35964							116328	169294	992329	888911	224176	221693																							11413
ADTHDEILEGLNFNLTEIPEAQIHEGFQELLR	H4N5F2S1																			10401	11646
ADTHDEILEGLNFNLTEIPEAQIHEGFQELLR	H5N4F0S0											295892										332374	378225		10795
ADTHDEILEGLNFNLTEIPEAQIHEGFQELLR	H5N4F0S1			978519	951101							932977										1275078	1109318		367301
ADTHDEILEGLNFNLTEIPEAQIHEGFQELLR	H5N4F0S2	1226666	12400	6158413	5813032	4443121	3459735	5332972	2292067	4847388	6521944	898181		2058635	1197031	1263797	143637	96990	1912979	6761591	6990357	2298486	1825728	6953134	6229748	7281589	7010344	2620933	2434212	631954	889680	354036	109355	1233258	985309	13949	2256297	2106169	1344217	1348309	1254168	690392	702208	204763	1407578	3370873	3143675	297898	65651
ADTHDEILEGLNFNLTEIPEAQIHEGFQELLR	H5N4F1S1											294252	108072									156557	15459
ADTHDEILEGLNFNLTEIPEAQIHEGFQELLR	H5N4F2S0											65763								11085	31257	142024	194240	41952	48685		11109
ADTHDEILEGLNFNLTEIPEAQIHEGFQELLR	H6N3F0S1																			72941	72642			41917	43239	18536	24034
ADTHDEILEGLNFNLTEIPEAQIHEGFQELLR	H6N5F0S2																						12529
ADTHDEILEGLNFNLTEIPEAQIHEGFQELLR	H6N5F1S3										11055
ADTHDEILEGLNFNLTEIPEAQIHEGFQELLR	H6N5F2S2			24831	11629		22288		89316	15563	42049	31478	29172							18997		30364	56400		32874	50959	19341				11396					28845											54549	20838	10908
ADTHDEILEGLNFNLTEIPEAQIHEGFQELLR	H6N5F2S3					54672	57545									42407										20607	55797	50261	10568																	11276
ADTHDEILEGLNFNLTEIPEAQIHEGFQELLR	H7N6F0S4									29009	22980														11548
ADTHDEILEGLNFNLTEIPEAQIHEGFQELLR	H7N6F1S4									10143		15116													35276
AEGWEEGPPTVLSDSPWTNISGSCK	H5N4F1S1			74814	78002			27334
AFITNFSMIIDGMTYPGIIK	H0N0F0S0											624895	192570									53496
AFITNFSMIIDGMTYPGIIK	H5N4F0S2			26965	33563	29084	33006	43847	66916		13409			10141					34994	83404	76938		11628		20591																					13135	25943
AGLQAFFQVQECNK	H4N3F0S0			44018	99498																			23503	44249
AGLQAFFQVQECNK	H4N3F0S1				74457
AGLQAFFQVQECNK	H5N4F0S2	160666	62373	344766	232987	162400	113097	151585	154068					170607	10338	169359	121822	117009	283204							195830	168021	622311	670424	212133	333313	318968	252000	240142	233570	274608	292042	337361	241775	473762	349935	335686	589387	304282	283757	335882	328858	389589	375781
AIIANLTCK	H4N3F0S0	59969				89251	83734	130534	143697	53592	43731								47977	55790	80665	12197			73707	74222	68745	152830	68007			45850				21990	35385	25215		81707	10341	20686	79389	53003	45532	58382	12597	57910	60425
AIIANLTCK	H4N3F0S1	56114		36593		171922	300264	128404	182215	23881	26187				51123		125697		151729	45759	82052			214412	292025	145855	173196	96584	11062			53906				25364	23446	29087	11467	161544	22228	78435	137501	46417	40070	70316	21905	134979	133943
AIIANLTCK	H5N4F0S0			132573	107763							15196										28590	19582
AIIANLTCK	H5N4F0S1			73040	65290	60320	61548	49004	104613	10917							59910		40361					14855	53577	50481	76668	33519											11571	44733			46017	33986		10036		10448	36659
AIIANLTCK	H5N4F0S2	498518	235475			330780	248072	377219	273600		75601			261312	356783	455273	324382	301922	447800					68175	191738	208922	210553	976959	737558	153047	85251	137703	118370	218622	269050	275230	174282	318179	280859	282572	244197	371931	413200	351996	176497	191917	189133	141957	203820
ALGFENATQALGR	H5N4F1S2						26683		10266		43361									34184	251139			96861	78135
ALGFENATQALGR	H7N6F1S4	114659	38817		61153	119993	123617	130302	51084					42298		42021	54291	36596	109189	210538				77187	76151	62096	71585	78545	71776	11018	35485	51919	28529	22885	24238	52627	53046	40209	35709	83535	10136	67997	96512	60092	61392	50966	46543	82574	83815
ALPQPQNVTSLLGCTH	H2N2F0S0			20824	127093	64051				398660	371806									298226	311690	49015		219444	329725
ALPQPQNVTSLLGCTH	H3N2F0S0				153229	81671	56917	11864		486059	425831									363437	368271	49376		312564	397118				10377
ALPQPQNVTSLLGCTH	H3N3F0S0									256194	297529									159997	254520	12481		133364	211140
ALPQPQNVTSLLGCTH	H3N3F0S1									396448	131685									176750	140534			137769	255061
ALPQPQNVTSLLGCTH	H4N3F0S0			56258	361609					11222	127581														45041																							12840
ALPQPQNVTSLLGCTH	H4N3F0S1	23480			360533	120567	612749		184688	1150072	362845									949721	115838			175969	929549		24722	120848	10723		42007	44682	30150	39105	28324	47799	47607		30019	113995	62307	69026	11982		45592	79734	78358	29243
ALPQPQNVTSLLGCTH	H5N4F0S1	64226	90620	1061718	215697	52602	35960	253909	68311	10367				531083	324305		11505		60476			10876				129103	137779	284282	98345	39957			100808	41894	152980	198666	217762	396357	325685	211078	133006	537148	800083		123004	223298	242505	402299	386592
ALPQPQNVTSLLGCTH	H5N4F0S2	2185499	1056824	126755	213690	4750769	4861362	1549281	2415575	417740	62102	82471		1448256	147568	645360	1548038	1048573	1823484	770300		43799		845375	586507	5663450	4691418	4927047	7264350	2242019	1637136	3692568	2833983	1089606	2931109	1105633	3717490	3918754	2895751	7088539	4085115	5991617	9301215	3164363	3641501	2379575	1390522	5446467	5123350
ALPQPQNVTSLLGCTH	H5N4F2S0				10338	127087	50076	218359	27483	179078		44455							38672	357758	10334			290411	210853				149442	22844	15013		51524	13444			12527		28159		44671	11416			67891	87488	51934	40969	22624
ALQAVYSMMSWPDDVPPEGWNR	H5N4F0S2				57601				12714		118333			12316					276551	902379	512049			47077	399378															24344	148542					179824	158069		71473
ANSTGTLVITDPTR	H3N4F1S0			177597	173158	137826	96764	143355	184766	216168	213861				32923					204456	200926	47343	39174	106577	107731	97501	143098	10863				46379								202080			68576			46244		136583	126906
ANSTGTLVITDPTR	H3N5F1S0	42582		68592	62269	38521	40405	53542	78004	66908	87028				38912		44244				99105					12512	45840			10374										62271			48232					51861	65429
ANSTGTLVITDPTR	H4N4F2S0			82235	77890	45845	10714	50435	82167	65287	60245									104665	90830			45325	52801	10835	41859													35333
ANSTGTLVITDPTR	H4N5F2S0	68636	74137		58162	10994	22164	86930	74298					85365	57732	77272	64657	23787	23837		66727	10437			49855	72931	26828	59878	60283	115584	152804	151466	108674	113532	120855	95437	106874	94115	75550	94077	107489	98180	113202	98756	92742	87853	73557	134819	118645
AQLLQGLGFNLTER	H5N4F0S2	73431		254603	285521		65842	86288	100304	31633					41197	107555	88058	158642	240319						107160	46749	27333	253394	253880		82165	123089	101566	105166	96739	146427	119754	141776	83835	138587	138761	144766	175631	77066	85206	177094	167353	130698	142686
ASPLAFNIANSSSEADCPDPFANGADVQVSNIDYR	H4N3F1S0											336339	438708									78102	74785
ASQNITYHCK	H7N2F0S0											54283									38398	57826	41123	23232	58966
ASSSGNMNINITTFR	H4N3F0S1			49818	166914	51710	885550		27453	182164	1486682									447857	1006895			522167	2301123	81148	104351													25258								10691
ASSSGNMNINITTFR	H5N4F0S1				21365		119656			139269	110386										137356			32092	435066
AVNITSENLIDDVVSLIR	H0N0F0S0											249438	277552
AVNITSENLIDDVVSLIR	H3N3F0S1											171660
AVNITSENLIDDVVSLIR	H4N3F0S1											470754										98479			11425
AVNITSENLIDDVVSLIR	H5N4F0S1			221226	210910																	11516	11982
AVNITSENLIDDVVSLIR	H5N4F0S2	38149		342363	128174	11842		459983	544759	10781	310333	676112						176791	464353	778075	825612	404078	428588	68520	270095	606401	117885		128262	30388	300504		116755	172727		54630	210986	211498	115542	281428	11617	159111	141424	124208	130306	32916		332674	24650
CASSNWSER	H5N4F1S1	23900		125209	309549	45921	56001	204172	23993	51697	59479									348766	72684	724366	784244	50673	342890	10750	46567
CGLVPVLAENYNK	H2N2F0S0			386633	231472		262918	100155	143834	491950	449293									316153	431918	136333		213536	328749	89989	81442													98625								44107	11543
CGLVPVLAENYNK	H3N2F0S0					45924	59540				65464											175102	176088		60872	54816	51463
CGLVPVLAENYNK	H3N3F0S0			82896	300172						61152											37181			74987
CGLVPVLAENYNK	H3N3F0S1				23085	234218	713237				878132									135554	371718			20793	148961	267524	276023													56388			11540					52162
CGLVPVLAENYNK	H3N4F0S0	84864		133002	105558	137734	23256	120999	144953	240298	62611			63116						122474	96059			75518	123595	76604	65069	10825			10156									162557			69321			20417		207467	113460
CGLVPVLAENYNK	H3N5F0S0	216432	51076	182732	332337	230381	268848	175718	220237	342074	274027			135914	66803	88485	79406		68723	147734	181747			262698	243881	109548	114482	112824	123103	63735	86583	107461	77373	74858	85011	53216	60260	67989	42039	263084	71637	82401	181884	56770	59320	69205	54769	292324	196894
CGLVPVLAENYNK	H4N2F0S0	13099		45731	281796	201216	280240	80485	26586	196006	546381	69144	10259	30311						306529	306810	202006	194767	253650	432303	270024	268589	54633	43314			49631		47854	45554	43788	38016			95352	37971	40541	12720	22648				103325	59388
CGLVPVLAENYNK	H4N3F0S0			447416	771002	95182	122719	26171	55057	79156	263160									53797	10893			28708	76509	99027	95229													66785			36141					50862	22005
CGLVPVLAENYNK	H4N3F0S1	82215		40519	220120	635324	1550706	113362		85591	1917693	10760				38195				392647	727000			57801	139417	729957	722536	63895	57761		25535	49890	26404	22977	21486		39453	10043		197777	34080	48692	107166			44807	39182	167317	72049
CGLVPVLAENYNK	H4N4F0S0																								30576
CGLVPVLAENYNK	H4N4F1S0			24422					50669	29990	43288														58224
CGLVPVLAENYNK	H5N2F0S0	927181	498153	1011379	453986	649810	358453	1135733	1164251	1449754	343308			800299	519568	496184	545995	200156	399752	11608		29995	27558	105710	250092	362932	326427	824202	825763	1109173	1438143	1601124	1275406	1518915	1436105	1215240	1192092	923467	667311	1082237	1256938	1537184	1933981	806568	877609	775190	821618	793878	1739351
CGLVPVLAENYNK	H5N4F0S0			45076	212891		53351				56982										40025
CGLVPVLAENYNK	H5N4F0S1	117965	213840	3157297	2121591	329372	1192115	250511	358657	154727	194896			1947038	1263354	342792	407017	44486	119559	156374	429115			143196	144628	612770	362362	461775	288361	170774	208102	75259	257354	285097	39251	219743	121371	281050	195749	93710	163468	350839	558337	93573		83286	189189	34674	262690
CGLVPVLAENYNK	H5N4F0S2	5353723	3265006	3505906	3552107	5562180	4063750	4144240	4307058	4816827	1245521	40603		3774968	3200876	4537419	4750647	2309537	3309770	1708382	1001322		22374	25585	68182	5646438	5303394	6639294	6897744	3212236	3646126	4636549	4545031	4492508	4110466	4392037	4213874	2845706	2436736	4570381	3222975	5030519	5681172	3054536	3247190	4154826	4169956	3699076	3529757
CGLVPVLAENYNK	H5N4F2S0	110144	306413	289407	228683	94074	209654	310129	127702	307041	315218	101095	10481	43296	35493	68395					12421			64787	184107	132685	512116	27328	98120	56269	114087	196775	11587	65918	79015	42080	86058	64404	36679	170335	66448		146623		35742	26138	57689	176253	188626
CGLVPVLAENYNK	H6N2F0S0	45867		137076	73536	10308	57477	75151	132120	40424	56100			43085		39355	59209					48438				24073	24767	93725	87748	39768	58039	53863	27451	39574	40293	41996	37876	75587	58090	102995	49884	100241	134295	69557	63826	12555	26653	75937	74151
CGLVPVLAENYNK	H6N5F0S1	148755	78574	55208	237083	77914		165122						155421	90544	66316	74429		85197							85716	88974	120096	117077	122138	202718	113215	92652	86332	81327	100196	93157	125457	125176	45933	81777	151739	142962	62685	76026	168403	147278	72753	78622
CGLVPVLAENYNK	H6N5F0S2	311242	228317	42061	27850	375840	131366	179399	158670	153981				324776	238403	248215	254653	116313	155611							210711	252339	288918	306105	245812	375770	280245	238494	218104	210028	291380	285266	194461	163619	187449	161965	292560	338435	200149	211884	241981	238333	128884	196439
CIQANYSLMENGK	H4N3F0S1			58078	78897					94777	77217															32323	35910
CIQANYSLMENGK	H5N4F0S2	10189	11173		11496	18541		31148	15031	84861	42888						34483	26366	52826			14014	25585	10748	13809	97266	73665	123613	77061	72136	62300	86460	17534	86447	96686	60998	41805	154478	137326	97980	61950	373829	372338	47245	51730	70291	38119	43154	132858
CIQANYSLMENGK	H5N4F2S0	20912		174399	63865				22205	72639	72774			25427					10301		42053				35275	97044	97896			11561				52024	22855							103487	104197
CIQANYSLMENGK	H6N5F0S2			95238	121724				13374	23566																21929		27070			24701	27039		24079	25842				35861	52529		52534	76589						30086
CIQANYSLMENGK	H6N5F0S3	78481			12378			58976	24340	80777						14495			35031							32942	32884	39666	62269	30277	63330	69222	46118	48831	55984	10778	41689	97996	82957	59389	40087	46547	52964	21063	14846	51074	44493	36901	43506
CSDGWSFDATTLDDNGTMLFFK	H0N0F0S0			10424			14204	26588	28972	14347											10122	369098	256854	93684	352339
CSDGWSFDATTLDDNGTMLFFK	H0N1F0S0			87237	65915	149725	128494	93970	132754	115723	192418	46550								145550	285619	275594		108718	168243	203373	193215	112808	154903		24407					72241	57043	125897		37012	21737		116443	77435	82143	347923	292561	312056	176396
CSDGWSFDATTLDDNGTMLFFK	H3N2F0S0			34322	25970	80952	80143	60889	71839	65332	65382									85792	74723			46397	66898	113682	110000	86125	104930							56988	41170	81682		10359			84666	36697	55516	73733	151626	113093	127288
CSDGWSFDATTLDDNGTMLFFK	H4N3F0S0				20693	44728	30838	22405	25785	25885	32210									21681	21784				10087	60755	52565	32145	53599							10182	10148	23328					27407			25370	68387	59562	54659
CSDGWSFDATTLDDNGTMLFFK	H4N3F0S1																			34163	70155	10076		37082	34308
CSDGWSFDATTLDDNGTMLFFK	H5N4F0S1	99628	67113	577711	502423	182760	210668	183263	189507	142079	142442			292526	152448	87117	103765	38559	112708	31281	34502			31066	27922	160717	155009	157524	138617	35933	66162	97876	86936	88471	67105	78483	68776	181052	123617	60595	84293	88634	153849	62383	70661	122244	136733	178796	139254
CSDGWSFDATTLDDNGTMLFFK	H5N4F0S2	302742	194274		172566	558736	657703	420088	713236	536390	420176			68627	29091	318328	434064	122156	389122	693773	736960			991796	759262	261053	570664	705156	205568	31742	60857	184752	541946	312461	130202	109360	105757	382062	91155	550753	575905	624381	560303	279430	377490	270713	476270	305728	375776
CSDGWSFDATTLDDNGTMLFFK	H5N4F2S0						11294		26393										10971								16339																10682
DCSANTTSCHILGWGK	H3N4F1S0			43564	21929		44336		78230	45866	64208
DCSANTTSCHILGWGK	H3N5F1S0			89393	89644	44982		162210	147944	162475	140900														23197	102123	78826	552080	467188	43367	166465	216314	169249	28833	40219	217138	230329	30174	106272	434596	259526	117442	138176	177876	169214	252612		307266	355683
DEGTYTCALHHSGHSPPISSQNVTVLR	H5N4F2S0	35126	29735																									24758	10182	32316	51719	134409	90579	55333	56806	64103	63963	16885	22904	98576	99348	60525	85535	26729	27503	67697	60576	113490	123819
DFVNASSK	H4N3F0S1			86995	26745	95834	59544	69828	58976	81293		58204								47194	46876	45291	76635		115659	92105	48135																					10402
DFVNASSK	H5N4F0S1			50137																		38574
DFVNASSK	H5N4F0S2	61579	39172	57706	224174	11438	203902	15100	124305	295101	194415	112114	90532	44914	90487		64585	11619	109201	167729	165830	62545	71782	178825	106753	51684	198726	338532	240756	107802	51416	122265	100154	97882	82031	115934	113642	145522	92453	201564	126816	143143	216668	91473	12608	187100	155309	224974	125008
DGDDEWTSVVVANVSK	H3N4F1S0			37742					71053												28729		10070																									10050
DGDDEWTSVVVANVSK	H3N5F1S0						27698		38063		24317																													11233
DGDDEWTSVVVANVSK	H4N4F2S0			23332					53849											10194	26135
DGDDEWTSVVVANVSK	H4N5F2S0	225606	79813			46448	43566	249745	138562		44553			169035	110175	91223	118718			38530						10423		26433	33095	72475	120006	244211	190443	122788	122301	109528	113280			179648	165408	98598	138290	73546		106327	73586	230754	79502
DGDDEWTSVVVANVSK	H5N5F1S1	145249	65147	22911	52263	125920	81695	109152	52002					26806	75525	61315	90545			10808					29403	12000			25573	41056	79918	146196	108125	66702		66233	30967			132729	75333			33282	52049	63660	60324	145951	165992
DGQLLPSSNYSNIK	H4N5F1S1			13264	12842				25609	16717	28972																													22567
DIENFNSTQK	H4N3F0S1			24793		11583				23155	49892					39471				55720	21688			63761	135278	42578	65180	60153												25859			12240					40593
DIENFNSTQK	H5N4F0S1			52207	21641
DIENFNSTQK	H5N4F0S2	66198		411865	286373	226281	269897	268279	85449	446473	436427			70615	118830		22991	126213	286749	288330	271549			245881	259359	473961	566307	264293	207209	96471	156295	122789	90228	90937	84050	205861	195244	123485	74079	295364	150336	100189	127537	131573	142178	236194	43107	232048	154391
DIVEYYNDSNGSHVLQGR	H3N2F0S0								24605		51857	74014	70947							45388	68729	16424
DIVEYYNDSNGSHVLQGR	H4N3F0S1			48706	45595	100218	113699	55432	57870	112485	23527	31308	32170							26401			12738	55848	74753	95855	139386	55522												100525	16827								49303
DIVEYYNDSNGSHVLQGR	H5N4F0S2	94278			30741	132452	123306	149127		13685	44279			124301		54057	131892	36057	95255			22599	11641		53376	212728	173803	277111	247008	71167	94552	185601	119871	174839	175321	184083	181553	302441	295628	246286	190987	379059	370365	215374	209624	260554	208358	292113	325632
DLQGNPIANATISVEGIDHDVTSAK	H0N1F0S0																			96991		120553	99542	49326
DLQGNPIANATISVEGIDHDVTSAK	H5N2F0S0	82580	52449	239786	207078	111542	117172	218936	219148	168561	161230			120311	65004	87661	104093	34056	54369					23124	22779	55523	62359	68480	55673	120240	190565	181873	146533	114532	112040	153178	161528	106290	76647	197544	107210	110873	186681	140274	135332	140848	121989	239608	237301
DLQSLEDILHQVENK	H2N2F0S0											183461	285616								20574	38339		40572
DLQSLEDILHQVENK	H5N4F0S1	210552	78577	643483	736155	124626	111811	139216	58291	521883	510714					75143	109627	268266	399752			14202			135930	294070	293617	480568	509698	502611	764153	408330	340393	437253	394224	321325	279458	658918	486742	375240	297108	775490	845631	508277	456043	786407	500945	609179	528847
DLQSLEDILHQVENK	H5N4F0S2	140262		142653	134451		11821	144480	196297	198152	156673							259469	445801	163385	322341	15919		682319	580505	121549	144324	383851	398736	365621	550913	33847	169650	246350	210842	247516	231516	288599	232768	235626	216644	344100	347165	261027	201607	538267	378870	200956	232287
DQCIVDDITYNVNDTFHK	H5N4F1S0					95511	96869	53578	42946	11303	10786					41063			40118	197625	176525			22469	28724		36045		20676		23265	10799											69057						57253
DQCIVDDITYNVNDTFHK	H5N4F1S1		38569			28431	34109	83597	82912	32901					29743	30700			31007	164590	138086							43704	26397	160580	237725	120875	92357	79541	91288	96456	98790	29010	23932	189706	127443	238585	367636	49500	40862	88303	93596	181196	187512
DTFVNASR	H4N3F0S1			73104		99720	69068		43060	100146	87750	161680	162006							142548	113237	405057	477638	50159	257082		68421													23393
DTFVNASR	H4N3F1S0			58076	26225															48216		42609	60645	11649	134152	43638	22170
DTFVNASR	H4N4F1S0			285923	51630	124256	78328	199390	180078	195714	177766									231743	170931	32684	75893	35447	104925	147428	110465													76574						51324		154098
DTFVNASR	H4N5F1S0	72210		126920	93700	35954	43375	83175	90501		88390			63396	51966	23118	10083							50553	22345	66226	79348					44632	33316	24621	11259		23521	33065	10779	60815	10382	80791	85179	29670		24502		87350	37794
DTFVNASR	H5N4F0S1			295145	292778									112472	133466							240407	232617
DTFVNASR	H5N4F0S2	142845	68162	138595	77117	533785	438659	362497	191358	368766	325751	132274	310192	145740	190708	314534	170550	155044	238652	721123	407284	739160	695019	256842	1084050	267477	167303	895864	687225			226760	172947	180501	187542	233987	263007	252435	165759	419626	296235	315573	741481	247958	223011	344966	230669	485387	309270
DTFVNASR	H5N4F1S1			54429	13586		74538	12013		57515	78025	159820		66751	66073		41077			107907	156756	122595	104754	143221	229255		86574	41168	11328					10771
DTFVNASR	H5N4F1S2			11802		61285	77770		34069	65820	89114	327663	363421		11248	62012	53403			31344	153438	322199	283028	135391	357952	32923	97519	30539	10068											54025			52658					62782
DTFVNASR	H5N5F1S0	195245	88945	205579	183876	42926	109666	144520	91322	98996	96589			40998	99477	159281	123009		72624	123123	173353					108245	118101	52897	39163	43878	43275	110515	75651	88239	82138	100616	96098	115387	60570	145610	82740	147729	238697	110920	80298	101557	76760	148342	85741
DVQIIVFPEDGIHGFNFTR	H5N4F0S2				24366	33575	31436		29773	52986	64812								23855		26000			67778	66162	64973	46234	23315								25585	27317			24254		22297				68877	49547	29775	22821
DYNPYNYSDSISPFNK	H5N4F0S2	278591	123176	183260	247013	381946	610154	477993	492435	487078	297195			476482	289250	229015	202182	263830	533345	529401	530078			972342	750081	537497	523753			170943	226253	167006	140601	160958	146596	214040	199312	240375	181813	334192	198878			242866	231967	326670	310785	223712	221512
EDALNETR	H4N4F2S0			154243	116117	49872	43813	63526	11360	146425	97289	94930											10313		55236					37417	26189	23095				24291	41394	39031		62715			33200					115820	12737
EDALNETR	H4N5F2S1	30443		39718	27459		29003		10841		122079						26651								61384	10742				11270	24053			12156					23078	28922		54346	34791					77281	22967
EEQFNSTFR	H3N3F1S0	1707652	1341482	6593123	5913718	881695	702404	988395	1423551	2978629	3263617	100202	154892	575037	937327	512619	204815	102789	701383	1918131	1594733	637312	704620	217334	734595	1997727	1999027	1119689	450833	1220070	1875444	3183448	1962190	357719	495076	1227266	1791953	1759881	1383953	5469926	2154176	816652	3623694	3582324	3588098	4031828	2369133	3598305	2581766
EEQFNSTFR	H3N5F1S0	603910	594470	891031	770769	95735	158218	137355	190975	603378	712701			108600	90240	84362	81330	128659	206943		84196	39410	44739	71704	60105	281008	263136	147497	122721	1285877	1408459	689485	608460	324530	334553	733981	761519	884871	851913	1130705	1160234	679285	848282	835779	852512	680705	692378	483925	604536
EEQFNSTFR	H4N3F0S0	25860		471182	300248	39330		57246	63154	169126	310230	118495	59937							175148	134119	200426	218596	95325	110500	234334	270026			12467	24590	55357				10776		22666	10941	96935			58561	42028	52711	134557	89638	60255	21888
EEQFNSTFR	H4N3F1S0	832034	502934	4651394	3798334	359681	336261	579253	882593	1746505	2650202	363776	257723	196952	331226	249492	94645	74052	378834	1660312	1420536	446663	446864	372730	698197	1491000	1343536	755627	443930	554314	653599	1329187	1146044	267871	314510	816571	1057825	486875	371511	1666528	731825	567192	1663563	1620024	1865681	1950146	1412316	1935820	1076935
EEQFNSTFR	H4N4F0S0											115973	107969									99109	102987	62990	46824
EEQFNSTFR	H4N4F1S0	1013186	825074	278777	685272	307739		600972		10177		194627	109392	442941	246669	114994	82840	290716	477444	1302077		225775	334737		245124	56099		1012918	1425628	1730731	1862361	2273003	2304981	1396072	1454332	2689522	2708308	746555	911461	2269764	1750914	2615836	3136787	2914980	2456896	3029935	2707492	855343	2015430
EEQFNSTFR	H4N4F1S1	539622	331257	691927	962396	185568	155310	487025	514417	1172742	1075907			123924	181007	164928	141353	130487	330509	171822	234536	50367	58026	227500	216366	925213	828496	498218	372635	486401	546674	861157	679174	344985	367406	919372	1056653	352334	312166	1219849	663464	706451	1126403	1286566	1278892	1226137	910658	1070538	832161
EEQFNSTFR	H4N5F1S0	138665	49971	488737	616131		33208	86090	104583	398021	372796					10213	37362		40248	88883	97944				40578	172703	217646	38628		92822	106228	106022	75881	42689	45158	117318	149802	111506	143467	295208	96183	98263	173177	193178	110881	205811	120634	285081	135695
EEQFNSTFR	H5N4F1S0	539892	346760	2772105	1762306	146412	178290	396004	484113	772326	1221399	38321	68753	170822	209941	126246	84330	199693	305055	606265	686279	254934	277541	265688	234908	541272	721550	582119	366947	197728	210385	511888	416223	204130	159263	480006	520406	186540	166748	535067	305058	569284	802973	738905	617607	771103	695065	589987	400373
EEQFNSTFR	H5N4F1S1	729896	510983	2684390	3135691	329022	253022	913511	1057167	2158601	1944396	23694	128015	219514		360543	260995	380726	844167	1035287	588373	154127	177191	857975	926793	1059845	1126722	1237787	885092	357050	428341	1039199	802636	380828	413361	1251767	1394184	267032	251035	1136275	611827	894500	1458295	1482014	1509610	1752898	1302381	1393021	1050956
EEQFNSTFR	H5N5F1S0			144827	170720					89183	86181									22939	41747					23526	37118										11007			37753			11425	25314		38437	10217	12325	11485
EEQFNSTFR	H6N3F1S1			10478																58376	87589					67425	109061
EEQFNSTYR	H3N4F1S0	1762103	1071294	71410	25483	369797	370204	465248	651566	713508	805343			43385	62944		37101			41837	44546	278906	260514		38434	357123	436122	65691	68319	158039	178949	262739	239331	485554	471880	12703		293701	258015	1676473	1396010	565838	919931	472854	522233	413543	345843	233059	249515
EEQFNSTYR	H3N5F1S0					62607	56637	77611	107561	191287	227951															78286	90947					10403		48235	47501			53043	37794	369215	113072	72934	97769	37096		25198	10172	66794	23391
EEQFNSTYR	H4N3F1S0	293826	45391	71509	34777	307612	204241	102755	319232	589807	490550	21685	39203							94036	54618	96360	103622		36738	151661	236790	147221	70880			78544	11192	46801	14961			47778		791228	175372	39505	490763	183403	201633	156598	59700	202386	61033
EEQFNSTYR	H4N4F1S0	1152008	734107	140207	110208	444235	426901	497842	615419	1267400	1243822	143439		12015		86427	66525	10459	28760	111863	90132	298905	190315	21901	95405	444741	510874	206367	213134	69183	67696	379411	293660	467747	506554	104274	98616	163470	170697	1676588	1266528	662653	965943	679508	744325	455814	413946	419146	363357
EEQFNSTYR	H4N4F1S1	74832	13763			40274	50933	118351	114477	141015	169735															29127	65774													181314	27433	54976	57705	39864
EEQFNSTYR	H4N5F1S0					22759	11460	23437	55979	204211	248379											23299				60400	78788													187375	65284	55716	71162	24586		10455		45575
EEQFNSTYR	H5N4F1S0	275995	105726	76643	39192	130986	143103	111237	214942	258560	290388									50572	75296	68573	51357		47945	116656	143702	120859	81485			44552	39664	54215	50368					282148	91676	154670	258821	103656	89755	66879	39820	115618	51863
EEQFNSTYR	H5N4F1S1	850552	406079	66341	58019	583780	461001	468789	748891	1008325	960930					92293	51685			120208	79142			35082	76800	259965	269133	333855	251862			141428	115157	240166	224993	39353	13226	46417		913136	430448	304279	820467	270779	289399	169753	129413	369470	235224
EEQYNSTFR	H4N4F1S0	341402		94588	68856	134916	319360	298149	256341	1015520	1061124					36282				82277	11397	197148			66586	109135	202697	80908	77073			144502	63361	104711	163902	34279	13481	51612	55525	1229416	439896	285216	271333	319637	283678	221866	157584	265317	141600
EEQYNSTYR	H1N2F0S0									20248		773795	163128									225847	191393		65351
EEQYNSTYR	H3N3F1S0	241815	365757	2246416	2272143	2624181	3670372	3941932	2796297	4174379	3178637	8302054	7390565	68835	245059	221244	122697	122292	225435	4349245	2601569	3799375	7299791	1566922	5779787	2218928	1520777	1857362	1689580	893457	1441415	1063728	493098	296795	309109	783037	764563	2577563	1025575	2673978	1224354	583502	1950239	2149274	1971575	1538685	868789	2861375	1027793
EEQYNSTYR	H3N4F1S0	1632515	2039883	1771586	1890668	4622189	4464189	3426796	3131221	2847162	2732318	4747983	8393738	515541	806371	1042167	817739	638275	1148816	2045295	2458046	3797400	4821738	1965049	4012374	3276835	2891769	1461852	956366	3127600	4297889	1757358	1767484	977122	1143125	1009331	1075935	3574900	3268510	3127266	2988172	1170122	1668848	1724848	1707644	902840	966341	1907536	1441086
EEQYNSTYR	H3N5F1S0	284006	137036	241805	199497	189456	198984	210095	232627	395389	433336	1115560	1299075	64114	70485	73943	60384		78285	67644	160732	601627	518271	128150	380206	226590	150290	60787	42521	174396	172286	76597	58660	39510	36267	44164	53113	364181	247173	276022	160293	119377	165987	101755	90934	66898	52394	169882	66734
EEQYNSTYR	H4N3F1S0	222276	263768	154274	2569854	2659267	3238428	4423088	3263143	3949050	3351702	5318053	4421201	50017	276215	226644	110496	75233	211356	4931329	3044580	3259351	6509792	1765161	6125053	2566787	1266128	1500250	952355	216445	244667	421272	236835	176130	169879	323433	284289	555045	277124	635343	254285	280966	1103139	620278	652264	699914	331725	2394569	406127
EEQYNSTYR	H4N4F0S0	87105	68442	453357	458289		108458	242162	261749	554224	504343	878567	854979	10388	29541	31432	19665	12323	12668	271242	213930	839959	881427	220352	489625	1031792	1032990	57467	19994	82816	26248	186893	131549	190963	190790	219769	195227	177748	158449	36290	380288	216936	273686	396201	430322	293082	279092	389886	313658
EEQYNSTYR	H4N4F1S0	3402487	3166322	4450700	4633466	6113383	6690398	6403773	6080651	6947862	5078518	3433947	6926526	815349	1656956	2731416	1864189	493230	1584538	4926043	5836053	6003969	4912375	3831850	6673931	5475836	5502901	4296951	3458493	3362159	3899980	4551240	3392177	2560291	2638562	3002748	3006382	4445318	3225464	4193399	2740675	3310502	4708734	4924342	4711396	2785844	2399617	5281602	4017258
EEQYNSTYR	H4N4F1S1	215085	198832	318041	251620		332393	668473	579676	134991	365136	797837	589511	76033	104683	162275	113902	134134	271431	583284		1150489	1081177		865989	281086		205521	201162	189355	224736	161726	154221	123123	137693	158162	157524	338680	220769	314638	269744	180056		284674	381719	151793	119974	307324	215321
EEQYNSTYR	H4N5F1S0	631274	673221	1148170	1632493	563075	528738	777712	657913	1875533	1768021	522018	1177924	208307	355501	310190	164302	217523	309719	621699	559761	655372	657973	630614	1033633	180972	565116	107150	280802	899050	1309188	570470	526699	461736	540320	660160	642686	1587977	1220378	990263	814986	584940	1005598	668715	722761	133896	626558	1188963	810588
EEQYNSTYR	H5N4F0S0	48173		431659	365063	24440	10880	127948	127419	157292	192858	461358	320534			11656	24009			193733	290612	463576	393187	234746	339199	435529	411004	49028				36711			10134	64586		39124	10523	107330	56861	104408	109930	129222	92859	106013	79606	138254	70507
EEQYNSTYR	H5N4F0S1			79758	48687			13679	11814	45945	55393	130299	79378							23780	43489	332081	281106	37919	178255	98133	65477	25803
EEQYNSTYR	H5N4F1S0	3150597	3282726	6925498	6952016	5021102	5613359	7090437	6374124	4625961	3984359	3398645	2860787	912049	1977971	2673102	1512585	959506	2330223	5782400	5218649	2659400	3888208	3248133	5204078	3128108	3508559	5435220	4394101	1229772	1341276	2604314	1858776	1685779	1698982	2459572	2447316	3226748	2210883	2508326	1631255	2910863	4630399	3257947	3206215	3010743	2308537	4438807	3256436
EEQYNSTYR	H5N4F1S1	848897	1134478	2308875	3616831	2800582	2326384	3510397	2743927	2606457	1860720	1588647	1949748	348095	464303	859220	663164	873193	1402719	3706492	1333621	3000797	2737266	3966207	6243787	1584310	1358197	1482043	1695319	446952	578128	688595	665219	606183	688822	816995	1066213	953272	730649	797229	843468	713834	1347538	1114481	1307171	916730	826503	1562027	1288067
EEQYNSTYR	H5N5F1S0	104454	167646	544497	688105	160858	146459	242395	199476	407281	409274	33789	58288		75070		13925		141266	330764	252462	141275	166272	248243	270418	205738	170448	75573	57809	100144	217253	92425	88727	90211	114904	185352	210516	298083	230527	190468	142777	147126	261250	140457	169736	247852	210728	291909	232124
EGDHEFLEVPEAQEDVEATFPVHQPGNYSCSYR	H0N1F0S0											108354	179935									65574	88674
EGDHEFLEVPEAQEDVEATFPVHQPGNYSCSYR	H4N3F0S1										145078	73010										123546	119056		20748
EGDHEFLEVPEAQEDVEATFPVHQPGNYSCSYR	H5N4F0S1			45560	71287						27922	109875	129381								12129	79287	95144
EGDHEFLEVPEAQEDVEATFPVHQPGNYSCSYR	H5N4F0S2	69293	39667	41166	72370	172057	82238	130052	149592	221335	48958	61883	88867	108994		28905		42846	166133	176267	204921	101852	90547	263421	301624	50483	235447	107993	121681	44442	90112	28178	18817	111899	64943	65230	28478	80756	11350	317450	146070	130588	208852	97391	90487	125530	78813	126327	113972
EGHFYYNISEVK	H4N3F1S0			84834	53559				10028	10260	28336									52749	39745	12463		23998	30967
EGHFYYNISEVK	H4N4F1S0			27004																	43402
EGHFYYNISEVK	H5N4F0S1	82944	11353	97201	83285	68181	47268	100192	104667	104656	102958		32782			10112	51616	24735	77382	162763	94566	62611	58200	24729	89681		10352	46295	26283	33817	35880	66063	10538	24584	34011	58387	25724	53369	47655	65651		71401	63964	37892	25017	59198	39867	62656	66587
EGHFYYNISEVK	H5N4F1S0												23707
EGHFYYNISEVK	H5N4F1S1	116575	46454	152160	134059	137228	124360	93595	143045	93423	105281	10030		75484	56780	50678	77450	28860	80684	243542	12572		39672	125690	140914	10929		57736			71899	73234		51633	45552	77801	78896	84978	82802	37054	56317	86817	97868	43542	34252	59271		96560	70112
EHEGAIYPDNTTDFQR	H0N0F0S0					10283	13442					884025	768278									30060	42198
EHEGAIYPDNTTDFQR	H2N2F1S0											115254	117939									52073	48726
EHEGAIYPDNTTDFQR	H3N3F0S0											181208	109939									74911	89704
EHEGAIYPDNTTDFQR	H3N3F0S1			244804	149926	120493	106505	42388	110191	96306	108268	124815	126415							105021	105597	23706	86765	61014	71063	74247	93588	66052				12608				10671				58968			45914		14911	10528	12345	32869
EHEGAIYPDNTTDFQR	H4N3F0S0											283929	329328									174559	171420
EHEGAIYPDNTTDFQR	H4N3F0S1											119577	388060								187735	127436			112101
EHEGAIYPDNTTDFQR	H5N4F0S0			67888	67064							339110	283842									140449	154971
EHEGAIYPDNTTDFQR	H5N4F0S1			457043	362899	225419	235329	105771	208569	178544	218570	515679	840438				33998		31219	228455	275415	356445	341468	128865	144980	156097	196608	123977	56182			29176						34745		137399		11506	72485					46948	52283
EHEGAIYPDNTTDFQR	H5N4F0S2	301789	106781	943802	813043	580142	509229	765096	883675	402775	355116	276978	717769	329448	391683	299235	396542	305609	646051	328538	303719	218685	187995	159149	169924	559446	571449	1523155	1181324	275368	337701	459898	337118	337458	337233	400466	351299	358591	527912	983898	565207	554956	826805	394174	415832	584510	481685	610794	527386
EHEGAIYPDNTTDFQR	H5N4F1S0			53050	31217							429553	391691									101274	107660		15694
EHEGAIYPDNTTDFQR	H5N4F1S1			244632	221703					10144	84920	668113	928728							67293	118177	180891	186736	52827	60521															62786			25268
EHEGAIYPDNTTDFQR	H5N4F1S2	218540	73276	360049	441542	296652	365866	177801	246317	156992	213611	720458	1249775	119059	176508	134371	248771	85724	229319	206293	225373	267085	231611	294398	254469	383290	595171	225872	146785	61899	70328	105156	64869	62824	45962	113515	147104	170374	150113	304206	120138	97735	250805	150362	114226	170849	109898	153542	95958
EHEGAIYPDNTTDFQR	H6N5F0S3			126799	114454	53423	71143		59221	38643	34064	114349	163921		11740		49047					95703	79953		21586	11676	12010	69590	10147											10714				10612
EHEGAIYPDNTTDFQR	H6N5F1S2			122785	100370	33827	41855		11119	35678	49440	206318	191044								80450	157589	173595	12229	25860		38228
ELHHLQEQNVSNAFLDK	H0N0F0S0											226305	310974									55493	45778	73696	56067
ELHHLQEQNVSNAFLDK	H0N1F0S0											152960	214536									90729	113143
ELHHLQEQNVSNAFLDK	H2N2F0S0											24465	67675									110804	86908
ELHHLQEQNVSNAFLDK	H3N2F0S0											11070	70877									108226	66817
ELHHLQEQNVSNAFLDK	H4N3F0S0			240467	189157	74171	68042	15222	90969	57919	63571					10006				85439	106057			64068	83292	65728	90264												14683	12637
ELHHLQEQNVSNAFLDK	H4N3F0S1			187436	133909	88048	89285	78075	88529	78493	121165		34293							47960	133859			122681	114902	48834		107032	10062											110998						13093
ELHHLQEQNVSNAFLDK	H5N4F0S1			392633	377839	135744	121013	106616	165143	95307	115230	92128	25522							134724	49318	58559	57140	126341	89688	106082	149794	141591	26868											54464		26059						43962
ELHHLQEQNVSNAFLDK	H5N4F0S2	197415	61081	793355	645120	283398	219954	491798	587394	233242	137058	65884	113310	208836	166347	161307	268216	27125	387825	340339	191873	11373		126698	172655	156027	257798	794439	663859		201445	107941	244017	27946	242294	258068	237334	354614	351259	345913	363098	470835	449561	197029	219172	262280	262900	240047	268427
ELHHLQEQNVSNAFLDK	H5N4F1S1			206176	231562
ELHHLQEQNVSNAFLDK	H6N5F0S3
ELPGVCNETMMALWEECK	H4N5F2S0	12574									25177											45592							15607		11907	82665	46951	13472						28762	11037	14356	34532					12189
ELPGVCNETMMALWEECK	H5N5F1S1			22393	27434				10130																			52740	71853	43541	83807	35130	27921	66665	60870	83035	79778	76304	47306	34052	64700	60558	141705	23076				118302	109742
EMGFTNMTEIQHK	H5N4F0S2	53375		98152	12119	75376	327210		145410	166404	316435				83365		40942	58255	140730	106374	49476				157300	205141	270558					48917	10003			68635	69705		78166	202087			50985	10280		123144	93227	94042
ENGTISR	H4N3F0S1											1755919	157269									30199	10501
ENGTISR	H5N4F0S2	121068	74765	252476	97324	287468	323784	318691	430966	1134385	868971	9230921	3615444	175136	277395	93180		224791	426486	1599310	631137	1122943	1068258	372507	2079049	711537	689091	669518	683280	26490	13566	243078	115881	435400	501984	213585	184124	531133	294553	568953	314439	197470	441118	86371	75606	281704	230636	411625	181692
ENGTISR	H5N4F1S1											283730	38866
ENGTISR	H5N4F1S2											11437										10371
ENGTISR	H6N5F0S3	600674		605226	661447	1532409	351269	51036	351353	83412	23822	2459601	1054664	614991	1316702	902640	452023	721789	1496578	2170123	1066717	2112699	616430	120444	1733519	2647201	1693608	26277	2569061	347879	425878	673091			10065	1020895	1211063	1682425	56335	1399056	908044		2087039	63073	797304	1284640	1169965	1220257	480473
ENGTISR	H6N5F2S2	350584	71542	659253		1011751	1402959	488312	482562	2073993	1749396	856714	680147	434463	135187	532306	267005	518890	747927	1639000	700067	1393743	1621487	408715	1368134	1772586	1113429	1035264	1382454	225613	253183	348982	238529	513876	652868	604311	706308	1148644	181021	967412	571281	493738	1381400	393406	498935	698524	772336	569615	331663
ENGTISR	H7N6F0S3	245207	147675	152045	261723	511767	783044	345736	307041	865535	887147	1071508	499305	387014	85502	254493	112910	117954	62727	724135	196787	519888	381065	156313	742675	817193	440809	438009	448553	116653	111143	170181	97915	159575	28305	53233	270374	584509	200518	261737	177431	199848	482001	214857	193620	315674	300144	237809	89453
ENGTISR	H7N6F0S4	1473917	945330	252691	170264	3210314	5152536	2343518	2005333	4262586	4997459	3487668	3001910	1276152	1713815	1938064	1200719	822236	1915901	2779374	1982668	2447049	2455235	2702033	4490013	4102628	4304167	4129979	3101396	667462	770579	875513	764016	946435	1114665	1563758	1618660	2243977	1469578	1322528	848980	1922104	2653264	1598160	1533027	1529835	1319347	1034286	563410
ENGTISR	H7N6F1S4	1039940	585008	112821	105455	1619466	2317474	2057718	1650771	2540769	2670466	3928226	3964235	285035	412381	375208	206082	824422	1878499	5091810	2940112	2356197	1429652	4968098	7593096	3118748	3171643	1670255	1465743	575406	570753	591934	402852	977221	1185551	919149	797324	1947763	1181416	1278935	761852	1648207	2486528	430855	395098	788663	735008	1586526	855464
ENGTISR	H7N6F2S4	462912	80235			547061	83414	219408	436402	166969	704918	342611	115708		12260	47721		234916	940609	1014760	3079325	243636	225394	2251893	1498211	1828621	728694	321481	231359	153510	386599	22994	120555	522903	121494	280354	121788	963833	132586	524043	493870	783482	137769		34322		125627	1093205	154462
ENGTVSR	H5N4F0S2	99073		187169	92119	106912	143068	154478	166807	221815	279997				70348		36014		13148		82005	164809	139273	93474	159769	60801	56144	36205												24677
ENGTVSR	H6N5F0S3	87547	69140	482198	379658	606961	1121309	189940	366229	1154725	641132	1297388	314755	256477	507501	377873	234505	162753	374663	1119261	186205	909913	1315876	73851	754809	168496	232895	148046	177160	79980	106449	465714	149784	215651	244862	365266	947852	331201	407545	494014	337644	431533	321570	307366	277056	440104	400877	245264	103317
ENGTVSR	H6N5F1S3	54069	95212	191694	158949	416202	678014	321424	470581	695686	333948	2606284	1448245	63817	115802	100396	59729	214483	483792	2625092	792874	1099742	1514333	403440	2194709	282198	416983	94449	143906	126644	124712	467669	204287	331833	415153	296836	696066	237881	216116	684180	500684	554510	433829	89982	87245	307541	253616	556725	252222
ENGTVSR	H7N6F0S4	314521	176419	92487	67856	1329615	2193034	536752	612784	1490890	1367882	729232	526909	731375	826069	450673	655413	173617	563370	691439	469780	1124085	1211741	482996	834322	693285	715153	421148	357147		154433	438657	300337	245336	285984	646856	1427109	555654	494901	484705	317829	449882	393246	620589	653651	656886	548957	214542	91142
ENGTVSR	H7N6F1S4	346926	249476	88039	142069	1110085	1693543	890713	1129805	1220785	951461	1679182	1581802	236557	318489	278690	203200	301845	736588	2267478	1412677	1767568	1459667	1343077	2000611	932410	1000201	258752	255027	214107	283869	660619	324634	498806	605389	571596	1050951	760450	796093	817205	554705	914562	799715	271189	248748	472036	473094	707980	336372
ENGTVSR	H7N6F2S4	130593	104374			328715	562866	447043	466791	491540	345232	1829180	1798653	36882	48841	46730		157207	419481	2095488	1199100	733803	864356	1276485	2331550	385743	490002	56686	70894		122969	265217	128763	254470	279863	162285	347005	387637	402672	437125	302529	433154	374464	45010	44610	146572	133299	432554	199619
ENLTAPGSDSAVFFEQGTTR	H2N2F0S0			439046	54785		112739			201688	208351									104586	273731	243370		96674	199103
ENLTAPGSDSAVFFEQGTTR	H3N2F0S0			479838	105668		115735			178511	165492									106767	224418	227810		112504	191014															25656
ENLTAPGSDSAVFFEQGTTR	H3N3F0S1			297675	100691		155561			102679	80638									49527	89322			75190	90021	28858	10430													48287
ENLTAPGSDSAVFFEQGTTR	H4N3F0S1			424841	46142		113749			135744	99239									70240	172973			78019	153303
ENLTAPGSDSAVFFEQGTTR	H5N4F0S1	151148	48331	800680	478295	164201	188543	55506		54151	41139	14189						35587	13070	29619			12385		41469						38302			16894			11898						27495					26415
ENLTAPGSDSAVFFEQGTTR	H5N4F0S2	437654	254139	747098	1590477	851711	563470	832752	860968	184794	99445			413582	326676	521009	429513	522715	875104	516121	110703			328485	254876	828116	861325	1028828	1042354	306737	582660	647964	571325	483304	511579	649443	639099	764995	500130	797947	601255	567673	888150	591061	610554	865281	326694	718073	680401
ENLTAPGSDSAVFFEQGTTR	H5N4F1S1			199366	161126		25439		46722											29849	22243				13304																		12210
ENLTAPGSDSAVFFEQGTTR	H6N5F0S3	25093				52100	52928							10978		43683	37755									51558	59862	53663	54855			22623								73177			44708	44124	41255	42021			12969
FGCEIENNR	H5N4F0S1			86513	24551																	62427
FGCEIENNR	H5N4F0S2	175990	85129	127732	68189	274711	234242	148996	187493	293672	323330			75840	142674	277016	136003	57918	128969	108426	143916	125090	111770	45558	100916	271718	343984	405722	309406	214225	158834	214554	167127	203253	217011	300028	285531	495382	304102	533548	276052	362856	858377	301763	330972	416200	315470	507503	360872
FLNNGTCTAEGK	H5N4F0S2					44416		29419		73681	78071					28963	10367		25464	85170	55372			26874	91756	45337	59611	221877	189566	62845	107404	86129	73438	45721		110658	105744	82262	66676	164026	119809		172553	60932	62441	217346	187542		80546
FNDTEVLQR	H5N4F0S2					12462			28963	14381									26180				44856		20325	53230	39016	69606	32708							24381	29224	23210	23045	37651	10786		45759			44632	24228	34677	40868
FNETTEK	H5N4F0S2					150509	180486			109489	100508	173770	123636						10002			239912	254295		188616	385692	283268	54538	67079	24348	65737	57305	47486	46776	51684	26245	98908	47239	22404	84681	85973		46402	36227	45972		12237	65407	53655
FNHTQTIQQK	H5N2F0S0	376172	204682	335141	293968	509695	506735	794478	687247	368168	374346	95726	67897	210556	367133	194847	83355	12707	99091	268259	263271	259696	223556	147491	208595	105092	79663	71399	65319	156131	160852	459367	284724	202468	197037	176745	174717	100687	59625	403074	246363	170153	273653	123698	99039	176955	145870	659726	317649
FNHTQTIQQK	H6N2F0S0	54865	56317	131180	93887	110607	117862	214733	196362	109672	102885			66334	128523	86530	39327		10964	114742	102109	202485	222611	106484	165610	23523	23802	35162	22264	51234	50895	86552	64312	51003	46201	52700	53083	26765		78597	52902	45065	70870	47663	45405	60656	41921	136289	75572
FNHTQTIQQK	H7N2F0S0	23230	41242	142338	79382	91927	92244	185328	159872	112004	122829			52823	116506	68638	39216		24586	102247	85978	213452	213346	83651	75102	28063	11384	10381		46464	43971	82945	70714	43254	54313	62113	50639	26461		81008	53445	44953	71704	49773	44884	56567	47523	141131	78241
FNHTQTIQQK	H8N2F0S0	40116	25145	93918	63862		90679	114235	94406	69120	65283	48155		42069	82767	49618	22327			46310	49382	128840	141353	28675	72685	10022				10873	36356	62754	47272	10991	12478	27940	23940	24100		58671	42506	36144	69077	20159	24431	42584	42903	92404	51905
FNLTETSEAEIHQSFQHLLR	H0N0F0S0	93614	22045	310128	285965	79826	71421	186465	190106	137172	212571	553943	488234	104642	48989	21621	21355	13439	58765	247234	279853	118774	11693	202776	227908	94091	103523	75690	81537	50742	87520	75425	28114	16371	22432	44006	48523	94309	64547	193183	176197	171239	263164	87859	95699	222374	138570	285166	243624
FNLTETSEAEIHQSFQHLLR	H0N1F0S0											214447	744178									162405	56763
FNLTETSEAEIHQSFQHLLR	H5N4F0S2							15521	28656																	25553	23535	31647	29726											47895	29728					62160	35838		10625
FQGASNLTLSETQNGDVSEETMGSRK	H5N4F0S1	81760		41150	86138	50573	51957	55331	34564	25928				30418		11712			62582	163473				351709	254128	93588	73023			26337	57863				11490	42233	35849	31879	12160	64976		30399	47206	22336	14921	69439	42803	31705	29708
FSDGLESNSSTQFEVK	H0N1F0S0	82439		338039	392584	213268	172074	157549	219756	303374	197729	23920		24192			49164		47047	289953	318565	143583	116079	321795	346298	237716	289904	125469	47694		50632	93523	23218			33104	29437	65970	54022	299511	43117	168170	213061	63551	68997	153817	62090	207891	267688
FSDGLESNSSTQFEVK	H10N2F0S0	67371	30732	44726	53615	25220	11086	45972						26759		25717	23286	46359	85190							24776	10551	71326	55325	61015	69373	84094	54850	61368	65070	46159	49394	80951	67416	93116	73667	98669	133458	55898	64254	91721	77929	133233	122884
FSDGLESNSSTQFEVK	H2N2F0S0																			111874	110562			72066	85114
FSDGLESNSSTQFEVK	H4N2F0S0			48690	44184															54054	71204			83006	86185	56612	57874
FSDGLESNSSTQFEVK	H5N2F0S0					43672	39721			51586	83817									285926	506466			332333	315316	190315	249058
FSDGLESNSSTQFEVK	H6N2F0S0			50386	17294	21527	11517		44119	55881	46829									39728	50138			32289	71380		29508													40929
FSDGLESNSSTQFEVK	H8N2F0S0	91850	67508	102300	121676	47872	25917	84873	80557					58798	36004	23504	51298	87719	105205	28667					38823	21889	10550	131416	94463	72294	104615	118840	82864	112753	155442	78125	95009	55059	50611	189618	121356	75340	261417	86308	117389	111728	137515	190666	144833
FSDGLESNSSTQFEVK	H9N2F0S0	1115539	533852	406410	442679	192085	130955	563881	378411	97447	104703			692623	437594	464408	509576	487652	1050966	140147	26280			121726	214301	161580	119747	903847	867805	739171	871195	916042	818134	840507	830954	605866	598752	885881	836604	728101	848755	1312866	1337066	779923	854709	891476	894435	1108334	1063641
FSDGLESNSSTQFEVKK	H9N2F0S0							11533		21267	25569				30030			39802	74859						22694			166294	114353
GCVLLSYLNETVTVSASLESVR	H1N2F0S1													53200								43429
GCVLLSYLNETVTVSASLESVR	H5N4F0S1			120508	164798									121836
GCVLLSYLNETVTVSASLESVR	H5N4F0S2			327404	150269							48868		2416346	666481						64273			184102	165376			48129	32586
GCVLLSYLNETVTVSASLESVR	H5N4F1S1	22070		125653	135864		10329	74632						777606	197161					125045				86652	43595					101124	61160		37345	55464	11697		10434	36934		11450	66253		62053				124014	69800	45409
GCVLLSYLNETVTVSASLESVR	H5N4F1S2				25515									924959	163966										59474
GHVNITR	H3N3F0S0																					42597	44908		63908	10519
GHVNITR	H3N3F0S1						25461			57271	60920											121254	136020		181660	73672	59020
GHVNITR	H5N4F0S1			180896	100652	119337	84946	117034	82606	29809	58261	38378			29680	13432			58997	98264	62324	124632	168580	83872	172459	51500		126367	44537	39532	16198	42192		10073	16109	48283	32556	94109	39011	39650	43866	44882	106428	47368	40217	76975	39262	114854	37832
GHVNITR	H5N4F0S2	680621	468844	577345	463692	956286	1205178	614501	560273	438742	424475	208804	382341	344453	432259	806817	464543	235407	545815	538398	273801	597739	513324	516525	652569	653605	548042	1055702	672312	878713	363187	436969	435075	263958	266539	577159	456683	563020	589860	284498	565374	578036	902846	213839	393380	542896	390457	531318	440046
GLELTNTSAYLTIAGVESITVYEEILR	H3N5F1S0										12034	51599										48072	63727
GLELTNTSAYLTIAGVESITVYEEILR	H4N5F2S0											66201		14459								50067	59914
GLNVTLSSTGR	H3N4F1S0	94799		255462	227181	106688	69072	126353	184472	203700	252688	45184			32877				42989	194233	168852	64218	55717	184352	215752	186486	190762				11267	62472	10669				12405	52785	22656	195765		27325	180455		11216	69167		243247	165715
GLNVTLSSTGR	H4N3F0S1			128444	77610	91085	106165	12372	50753	129840	124365		44992								143520	13214		267174	145563	57881	139244	60105												106817			53930					20256	34129
GLNVTLSSTGR	H4N4F1S0	47564		310352	226224	98572	88137	126145	190760	69522	120202	38087	10174		10685				10606	218776	238558	143959	120599	92906	155346	105749	103640	12428		10662	31725	59312	10320				23118	12758		105790	10970	49575	122118		12065	60342	10740	172767	111132
GLNVTLSSTGR	H4N4F2S0			196350	183593	115329	84611	112750	128874	71306	236078						31873			181505	176911	84716	77729	187260	190529	138555	155350	46429												127723			43379			24866		187554	52191
GLNVTLSSTGR	H4N5F1S0			77074	74603	10424	22034	52581	68045	51537	64459									28140	73295	58040	44203		41583	15437	38479																38009					45967	13251
GLNVTLSSTGR	H4N5F2S0	154433	79861	101984		41302	71019	73676	110633	156224	143283					45244		49265	92596				37388		123290	55815	110704	96580	101865	97990	112279	111852	82886	92531	101999	65444	78998	72124	64548	81056	101599	119970	147563	75038	78613	81419	89064	116867	144306
GLNVTLSSTGR	H5N4F0S2	144210	65555	489549	468235	262935	212400	341049	430550	351588	295404			88687	123320	93598	97347	191440	470567	385400	376650			829734	837778	291810	250406	625619	466348		33340	160463	117371	162715	170025	162529	183801	270252	259649	311409	215059	371960	547179	241465	242185	446083	326353	302960	287010
GLNVTLSSTGR	H5N5F1S0			62355	47211			40252	57152		24346										48901	49848	40832	41977	11250		11061
GLNVTLSSTGR	H5N5F1S1																				11721			46687	44031
GLTFQQNASSMCVPDQDTAIR	H0N1F0S0								16424				122958												31521
GLTFQQNASSMCVPDQDTAIR	H5N4F1S1			91655	37368																				10202				22752											31281								25408	25630
GLTFQQNASSMCVPDQDTAIR	H5N5F1S1			108751	68685					55830	45083																											20977		60560	22132							91178	94588
GNEANYYSNATTDEHGLVQFSINTTNVMGTSLTVR	H0N0F0S0											29084										16982
GNLTGAPGQR	H4N4F2S0			96986	45615	104586	60815	103255	69781	43288		52201	10354							71209	70671	324476	537447	49698	168361	22469																						26478
GNLTGAPGQR	H4N5F2S0	33318		53847	33308	30956	50504	56889	61718					39405	21196	47853	21587			43230	58796	279623	238257	48239	91003
GNLTGAPGQR	H5N5F1S1	39042		74957	30686	51277	75856	59324	58828	10411	41253				27208	27951				44389	74722	260766	259040	56859	87861
GNLTGAPGQR	H6N5F1S2			50628	13536						11482			15316							30727	268937	337607	10573	65868
GNLTGAPGQR	H6N5F1S3	26721		48992	24080	41471	33129	96249	40157	66755	45954			12075	64761	23228				30435	12052	21369					28149					25831	22144		10367					25256			30332			10429		67164	33752
GNLTGAPGQR	H6N6F1S2	41713		86192	90096	46911	63086	106837	84576	73782	49097			48645	97240	50490	27598			122098	74117			32985																							12843
GNPAAYGITVTNHPMNK	H4N4F1S0	589688	79675	1193245	1871668	600855	1100615	728438	763215	1052805	2852518			253749	78686	66090	25332	92468	187235			36213			976179	613253	600696	64379	55104	94925	169227	236731	154554	98791	90094	141062	151602	168231	65332	549324	201445	138140	327260	109141	84626	210175	145038	546867	374782
GNPAAYGITVTNHPMNK	H5N4F1S0			484636	833010	207306	432767	242410	241838	219594	836475			46439				11252	52422	745347	1626335			280492	305468	171089	169258				42261	55885		10568		27536	32814	31688		121598	44860	31399	71104	10510		58776	28569	114193	76807
GNPAAYGITVTNHPMNK	H5N5F1S0	184090	108611	521974	394273	210498	140713	373988	338142	282760				192938	75063	88170	72608	26817	47841	305226	24288	36900		13580	22796	432130	349177	67886	31198	192537	295265	374478	230204	180304	157034	228223	210736	217677	131910	342403	264979	202748	468332	176443	137462	327660	213629	357727	326552
GNYSCFVSSPSITK	H3N4F0S0	36978		76986	80939	48314	54079	76625	103067	79368	74310			10527			24059			63107	72450			60645	51807	34191	42814	34271		42479	40794	93915	33763				22963	38747	37890	143109	10563	117287	132623	10902	20928	40799		133991	151943
GNYSCFVSSPSITK	H4N4F1S0			10384			20859		56114		21571									21943					35702
GSALHEDIYVLHENGTLEIPVAQK	H4N3F0S0	31206		10025		38756	24230	58577	45532					21366																		50518	26042	10578		12029	12425			56275	31810		23353					61361	45330
GSALHEDIYVLHENGTLEIPVAQK	H5N2F0S0	248302	96884	144957	76447	228099	116380	430393	437110	28418	68274			181951	83890	77569	50093		43038	102452	51909			31632	45311	68339	61946	43628	45893	78218	135137	297661	213565	128298	125842	134523	145230	54142	23580	292203	194166	94725	178739	80200	60951	111079	115427	368183	351952
GSALHEDIYVLHENGTLEIPVAQK	H9N2F0S0	60968	11296	60199	28569			99692	102399					54783	25055	26143	13731		20744	10329								23602	23618	23570	33164	43590	42169	30474	26807	31026	32244			84378	42634	31875	61970	14376	25707	28259	33020	93920	88410
GSNGTICDNQR	H3N5F1S0	74621	52759	152675	65230	64671	93623	193536	185128	277502	266827			10852	69268	57235	24389		52714	95138	10048	109958	76086	23824	76384	51353	77828	43736	39897	85336	106255	183933	132672	120259	186843	106450	87022	92542	80053	300493	159328	207932	381759	84636	72653	130166	102843	426891	164488
GSNGTICDNQR	H4N5F2S0	127714	70180	199975	107337	100747	110533	239851	224535	318245	312122			26261	95988	55158	58930	10516	56189	170416	59826	163148	172584	25811	74729	85735	84651	102274	78283	122613	120114	220291	172953	155950	170791	147408	133621	139271	47358	308403	191219	287041	395496	108151	100357	154454	134964	449745	228968
GSNGTICDNQR	H5N4F1S0											43116										72828
GSNGTICDNQR	H5N4F1S1			11970		21120	26610			11415	21726						10727			61987		68964	144341		74870	24833		21749															43208
GSNGTICDNQR	H5N4F2S0	37973		175131	98039			83020	98335	152891	125593	75861		24598	68484	10276				21076		117940	144503		46137	12884	11476	37245	10355	93147	119884	109078	100157	93652	82625	103355	80985	52116	36070	98555	86282	144091	234409	80571	87824	105611	71335	264669	104675
GSNGTICDNQR	H5N5F1S1	45664	38826	90872	56601	62789	75394	92260	80381	86712	67712				52104		11802		34187	76996		44094	84624		45214			46235	44565	10657	22139	64042	35636	43227	44561	47494	42042	45779	23335	75549	54394	21519	87263	29564	23107	41059	41881	151733	53297
GTAGNALMDGASQLMGENR	H3N3F0S0									22691	53158
GTAGNALMDGASQLMGENR	H4N3F0S0									89218	154350
GTAGNALMDGASQLMGENR	H4N3F0S1									11059	60168										82511			98988	72736
GTAGNALMDGASQLMGENR	H5N4F0S1	75247	27607	373982	457173			56563		138740	44202								36020							35046	34992	167470	178885	233590	302587	31159	24126	148449	143801	117298	112481	232064	167599	193765	122706	318317	452568	161474	146215	167093	169164	171175	196394
GTAGNALMDGASQLMGENR	H5N4F0S2	129064	32256		13541					95616	30806								78604							110427	115472	306056	338149	263796	411466	58445	22591	140758	152121	195629	190506	300291	195605	408597	229942	305952	482670	200938	183848	287089	295654	210055	210643
GTAGNALMDGASQLMGENR	H5N4F2S0	86442	27608	406156	481413			47508	52797	120961	21236								53789							49489	53594	183625	202017	243094	336437	45202	22512	162765	144966	134095	120769	247497	187531	212165	140809	335859	492064	174478	166082	181039	197312	208805	209945
HANWTLTPLK	H4N3F0S0			145846	84729	29329	26694	15381	24591	61396	23699	12680											11796			11198	25278	10496			34441	34015	15170	11135	24220	29763	33928	46458	47979	78333	25450	55781	67380	12975	31923	35686	30148	78615	89800
HANWTLTPLK	H4N3F0S1			64082		21505	35387		43323	45877	89135													74919	52763
HANWTLTPLK	H5N4F0S2	10630			212107	99423	81191	132202	113854	94146	51246			36631	10058		60536	17858	99524			11985			115223	72779	71316	173525	152634			109528	65047	10061		23288	32815	98550	56571	128595	112903	84668	122812	45296	69722	191106	144226	64995	62021
HDYILLPEDALTNTTR	H8N2F0S0	46959		72744	89837			63219	63246	23681		10414		64262	29210	40101	23995							11101	12898					52054	77418	73353	53838	40779	46366	50159	48485	26756		61111	45209	60279	87037	50466	47268	26145	23598	68089	71795
HDYILLPEDALTNTTR	H9N2F0S0	63795	24310	85351	99725	10097	20673	87510	87215	55250	30567			104490	64982	62976	65060										20380			58902	95137	86197	59137	59330	42904	56842	51622	49689	28126	95191	56147	84608	115591	73902	68074	34273	46488	98122	95278
HENTSSSPIQYEFSLTR	H5N2F0S0			45519	10178	27998	29735	52151	61546	23856				11070																12178	40362	49243	23894	25495	20591	20701		10798		68486	40415	25592	53893			28424	10601	80938	74171
HENTSSSPIQYEFSLTR	H5N4F2S0	98352	33029	176392	103124	66826	112991	118105	167102	148427	147511			10940		22944			36735	12283					66335	21954	32209			48951	72607	117622	85630	63688	63611	67937	65731	32916	27988	195934	92245	81353	98310	24995	35942	91566	64508	199538	210465
HENTSSSPIQYEFSLTR	H6N5F0S2	21636							61246	25405	25627														10251							12726								31118								43092	58597
HGIQYFNNNTQHSSLFMLNEVK	H5N4F0S1									97194	179310									47261	150030			85394	110398
HGIQYFNNNTQHSSLFMLNEVK	H5N4F0S2			83004	99328			144323	157582	381525	333534	14298						10106	82748	340345	295660	15072		403318	419620			95549	90474	47388	87169	69212	50100			119972	118346	61310	40654			70311	102717	86765	84603		10384	103289	108244
HLDLSNNSLVSLTYVSFR	H3N4F1S0	318954		617976	582799	424225	346314	706625	636348	345013	117935			327410		98789	78668		60374	223946	199951			58973	78929	293519	274692	26898	74408	67778	159535	270760	209563	178424	119761	274249	265820	198915	109358	357777	322919	226288	396220	203864	229836	532350	259553	792705	639404
HLDLSNNSLVSLTYVSFR	H4N3F0S1	377340		1236300	1105364	1538070	1993736	1443603	1275477	1129723	374992			792932		57897	24601		327067	3140973	2251417	103624		962095	1012418	1511954	1210977	318565	308211	65282	394960	654564	281801	101571	75720	444620	637965	210980	74033	929991	583660	182453	815783	785819	817980	1139756	1140307	2159627	1434646
HLDLSNNSLVSLTYVSFR	H4N5F1S0	377318	92606	557687	590712	349653	311580	689464	646074	339252	71682			436525	74868	180870	108695	35007	143251	149350	160550			46775	59650	265894	280853	118382	136821	95826	195719	250666	173877	149556	155273	200911	233737	245785	146995	351981	258606	205931	385137	183972	197645	513909	194094	527446	601516
HLDLSNNSLVSLTYVSFR	H4N5F1S1	400409	360106	31177	15985		12863	48681	110434	13336				495679	420568	258562	242236	142305	153477						26582	13950			10022	414941	194159	211078	266732	461268	445701	41977	39279	156652	146918	142641	188937	249656	155908	52969	37687			155274	206151
HLDLSNNSLVSLTYVSFR	H5N4F0S2	1717073	1539193	93270	126501	50193	67953	332627	345617	77158		37650		600192	1030809	1359501	1564875	821841	552472	751469	306516	15408	51403	53534	55043	100836	102652	1760732	1838620	1966080	1667468	1740429	2542961	2989947	3055227	1324527	1302689	1158488	1084348	1769041	1829829	2850455	3242184	1190141	1344446	504563	666731	1662658	2084253
HLQMDIHIFEPQGISFLETESTFMTNQLVDALTTWQNK	H3N3F0S1											29719	82469
HLQMDIHIFEPQGISFLETESTFMTNQLVDALTTWQNK	H4N3F0S1											147835	320635
HLQMDIHIFEPQGISFLETESTFMTNQLVDALTTWQNK	H5N4F0S2			33242	28043							451280	178432						15696	12229		62470	33312	47459	35659	15783	14973
HLQMDIHIFEPQGISFLETESTFMTNQLVDALTTWQNK	H5N4F2S0											82612	13349
HNFSHCCSK	H5N4F0S2	10976		75857		23800	45450	66079	44651	77986	100983	69003	33113						12934	78087	81412	12278	13789	50449	114014	131403	126961	261568	174986	47660	54240	53234			40132	84073	81362	85878	24328	103895	61675	75549	111715	73231	65357	103890	91508	97433	43531
HNSTGCLR	H3N5F1S0	68424	35484	312182	152768	35433	45549	135859	122146	172616	219328	10004	22542	38825	83590	76533	63954			10579		23369	10805		10697			47097	23493	144081	153636	174586	122776	123477	124117	131522	123073	151011	92152	132519	86893	107740	210424	94053	62834	83890	63909	311892	138045
HNSTGCLR	H4N4F1S0											44907										64585	29203
HNSTGCLR	H4N4F1S1			58237	74683			10577	28971	93924	62663	68820		12253	57271					27807		59277	60484		39532					63557	73505	82567	58965	53805	47261	82119	62035	50483	23686	64478	52333		57806	50724	39544	16103	14033	108085	47538
HNSTGCLR	H4N5F2S0	102492	59366	297090	203335	12220	81515	165551	161819	277971	252684	13450	13342	53655	30216	44607	40121			76481		23179	53255	25751	81314	39060	22859	81797	86231	243575	259761	303807	152604	177520	203680	241113	223807	249946	134559	207835	139883	138679	258329	128779	113313	123213	122025	415239	211258
HNSTGCLR	H5N2F0S0	99457	66125	119822	146407	54646	65327	113453	122310	268035	204279	11127		50954	103618	57478	10830							24794	12140			97986	82546	226509	263807	369406	150272	179954	163257	216566	203757	308089	156148	224372	138960	103428	222326	110383	84634	143316	120014	355532	188059
HNSTGCLR	H5N4F0S1	27874	11207	261004	128790	10424	33215	69419	85288	74581	66476	113580	10244		38025			13321	52001	164788	92181	52409	79616	11416	119322	20388		20922	43478	27181	40420	28463	43151	30675	50783	61142	72268	116114	30298	45587	35346	53880	75623	55656	50035	53708	36570	77806	45569
HNSTGCLR	H5N4F0S2	57782	56211	233905	121273	135848	208973	195555	238913	196747	209711			26909	219912	74709	32669	67844	99419	279219	221530	182111	115224	65789	49686	67779	88686	364396	261060	107683	155307	152772	85030	70404	86695	154042	223672	214793	103025	194627	119206	97016	237262	213355	141877	147017	150476	303945	122748
HNSTGCLR	H5N4F1S0			167723	86652							96880	60491							11003		96770	56180																									35567
HNSTGCLR	H5N4F1S1	277968	153244	1082018	609044	247236	318957	458152	498364	594825	524180	417777	236367	151884	229981	275018	189390	90683	130100	773746	488920	694603	711631	193407	367225	140251	144118	257801	174866	308646	301306	263137	172732	271599	273315	416560	466044	479060	249925	424306	250955	228459	515922	318698	247241	252041	279203	547895	221588
HNSTGCLR	H6N5F1S3	159596	96537	57067	11181	111293	143248	438012	358892	434391	348548	241773	147345	114239	160996	203897	170694	66941	149680	277379	156096	355072	363411	96514	133982	106179	116170	223841	150471	191328	157441	342696	280830	195340	233580	279673	290961	252940	169415	365451	255114	229683	406399	299849	254460	239326	202013	425726	221582
IDVNSWIENFTK	H5N2F0S0										29725									170419	172193						21128
IDVNSWIENFTK	H7N2F0S0	43101		25252	31672	46330	11825	67896	75831	74345	57587			11717						53851	60674			58410	59749						11084	53765	39770							40703	21954		37568			50742	20832	74844	65977
IIPSNNSGTFR	H3N4F1S0			41854		54103	47091		72377	54891	65195									71403	58134				24817															94798			41473					120069	34183
IIPSNNSGTFR	H4N5F2S0	65263		39643	10254	37891	67545	92762	119648	37720	77660				36430	11842	24329			63111	70479			24537	11264															65974								92206	10643
INNDFNYEFYNSTWSYVK	H0N1F0S0						16052				182527									57452	81325	136081	175381	135138	192763
INNDFNYEFYNSTWSYVK	H5N2F0S0	150829	76385	243940	224406	171018	164801	230624	249553	77683	208124			127493	94277	115680	98088		104870	238230					12739	241272	231420	247607	274502	193442	290033	288307	184015	155076	143493	154915	197456	98612	86278	276472	170294	219323	308002	194434	220243	202603	214472	253285	296098
IPCSQPPQIEHGTINSSR	H0N0F0S0											426310	381379
IPCSQPPQIEHGTINSSR	H5N4F0S1			82164	71898							140357	160235
IPCSQPPQIEHGTINSSR	H5N4F0S2	54097	30662	192298	161377	167812	166007	162781	228827	199426	278180			34460	56267	56421	83095	56954	186809	186090	220351			85211	91026	107028	89771	463529	348764	155118	182731		122597	92857	112947	160581	178830	132326	126647	251626	217032	277029	399334	159235	165250	256368	187085	255760	194021
ISEENETTCYMGK	H5N4F0S1			127391	82170						10754																															10225	53382
ISEENETTCYMGK	H5N4F0S2	27427		72998	54938	58742	62725	61140	90883	95911	121562				27045	40790		11469	63171	93617	88486			27599	43141	56252	57799	210961	145581	72635	74594	74892	61194	57794	62175	65190	61497	66759	43251	166633	80194	109760	160992	54676	62392	97753	81263	102277	66721
ISGVNLTQK	H6N6F1S2	40185	26509			68286	69709	63134	63387	10571					36022	31597				50555	34467											29548	30279							54667			10184					37202	51868
ITYSIVQTNCSK	H3N3F0S1			108957	61530	81605	80523		61773	143331	205065									26847	42310	57315	47482	77294	71491		45793													33577								10064
ITYSIVQTNCSK	H5N4F0S1			38429		33758	37764			55036	93909													12140	11958
ITYSIVQTNCSK	H5N4F0S2	73304	10696			22128		114413	111822	270261	182248	12310		117329	192108	45034	76645	33419	149110					56960	136791	124630	149038	354364	217620			181916	105505	72608	65725	106238	123463	174555	162729	418531	222930	230422	315927	80176	90123	157251	153731	99585	129865
ITYVENQTAMELEEQVTLTCEASGDPIPSITWR	H3N5F1S0																					11534										15324
IVLDPSGSMNIYLVLDGSDSIGASNFTGAK	H5N4F0S2	77237	51674	200455	12412	253221	295240	58028	280611	269216	245168			378493	123467	22973			143231	197279	206829				71906	288042	149951	165838	184615	87870	85422	92180		72035	53911	198816	252378	108004	12888	112570	150100	55944	89508	154659	94419	274702	317344	155617	129462
IYSNHSALESLALIPLQAPLK	H5N5F1S0			250742	281856	269078		156628	117934	249870	343014	17493		156142						142648	122493			21078	105322
KGAGNSSR	H5N4F0S2						90920			26064		6848587	1262232						97571	653767	211003	708168	784976	157873	985655			195966	68609
KIVLDPSGSMNIYLVLDGSDSIGASNFTGAK	H5N4F1S1	53236		56807	58798	87315	88501	110571	88711	72859	80485			90376	56761			15180	112749	71548	49001			25708	21765	94630	74830	50125	15962	20349	18828	45302	39873	17513	14472	75227	70834	25252	13619	38543			24825	28092	21512	87822	91050	37811	41222
KVCQDCPLLAPLNDTR	H5N4F0S2																			34988				24677																				10796		71594	54125
LANLTQGEDQYYLR	H0N0F0S0			11868	10356	90955	149793	39930	73710	21720	10215	16459	16763							101970	129639	238763	246213	160648	163085	26000	21080
LANLTQGEDQYYLR	H2N2F1S0			203623	49311		10403		104044	134184	227309									166364	121846	35309	23641
LANLTQGEDQYYLR	H3N3F1S0			102966						171456	387019									52166	213594		24884	10774	12298															12603
LANLTQGEDQYYLR	H3N4F1S0			161496	10585				91541	107086	145939									89995	254342			55007	44219
LANLTQGEDQYYLR	H4N3F1S0			573329	68986				140816	228998	501558									277619	207609	13291	43282	38706	38368
LANLTQGEDQYYLR	H4N4F1S0			262175	95128				39364	55316	79305									51787	67756																			27363
LANLTQGEDQYYLR	H4N4F1S1			311832	40837		59399		214454	268094	365032									262926	461876			47763	29919
LANLTQGEDQYYLR	H4N4F2S0	28329		62017	74606	23041	21718	10646		49083	28736																													63924		10383	24404					56717	87705
LANLTQGEDQYYLR	H4N5F1S0	51781		105659	156441			49583																							30829	51324	12672	29441	30913	31777	26754	29807	10816	21921		27627	29886			10097		10049	11936
LANLTQGEDQYYLR	H4N5F1S1	123783	43649	234076	130054	68958	81158	205434	297748	110661	178023			90453	59284	68831	101555	56421	160824	212827	37503	35009	31334		148204	57862	43160	28155	25694	94530	124414	155171	102097	96491	95904	99371	114050	105267	79509	132651	87557	128841	148487	60791	71960	85236	66128	147829	175502
LANLTQGEDQYYLR	H4N5F2S0	65392	70708	76132	44051	53867	63241	67591											29162										53400	158478	167742	131190	126022	169768	147133	128939	131949	77691	98573	11115	92216	66538	67523	54588	59201	27680	51489	102435	71658
LANLTQGEDQYYLR	H5N4F0S2	122307	12200	51191	45196	157453	105220	72084	10084	30286				113111	86523	96340	96086	110923	220823	70718					26712	73823	90014	310528	241799	47102	87512	196869	129937	128665	118088	159411	186531	263998	188160	270650	163906	130615	294033	97274	114665	216584	154831	161724	185430
LANLTQGEDQYYLR	H5N4F1S1			748116	529360	216295	181577	118000	337404	396279	360236
LANLTQGEDQYYLR	H5N4F1S2	1191476	385290	987609	959784	1195561	1441437	1274597	1175364	1735264	1215976			867567	612339	560855	851732	604638	1298075	966358	176549		11115	11858	110865	838680	829375	877194	704767	514104	660447	962309	838603	680085	846676	1026450	886907	1211020	615824	1582689	939971	712174	1379780	784780	752729	1039893	763028	967873	1247079
LANLTQGEDQYYLR	H6N5F1S3	260530	102571		49017	229760	277863		71056					235372	173079	98564	248322	157970	446941	227534						185671	187300	183552	97029	165433	181153	423038	198746	151161	166995	186389	275843	291913	156851	431668	266509	266710	385599	210452	223450	243229	169694	442884	543515
LDAFFALEGFPTEPNSSSR	H5N4F1S2	218271	80780	83655	98525	405221	536882	348100	329067	187555	162499			261710	134407	360114	303367	92560	305133	84573	60319			244881	194697	219272	247572	309606	169962	74133	153124	246030	210730	103314	105701	253786	261083	167045	106969	145128	149598	215740	188355	230748	239230	213273	182384	371684	344276
LDAPTNLQFVNETDSTVLVR	H3N4F1S0				44137	24745	84207				57251										26854			61319	80895
LDAPTNLQFVNETDSTVLVR	H3N5F1S0	95950	37758	86793	76242	82257	26161	91929	93746	63124				59398	24149	62750	59861		10293	42657				27392	25253	36993	48705	23968	25244	74110	124623	157447	119342	83629	78554	80566	77311	53947	29780	127102	80860	106189	162474	64052	63887	82390	73743	158844	146987
LDAPTNLQFVNETDSTVLVR	H4N3F1S0										42375										21414
LDAPTNLQFVNETDSTVLVR	H4N4F1S0										69112										28765	10157			20609
LDAPTNLQFVNETDSTVLVR	H4N5F1S0	225839	114329	192240	212342	242956	222711	253289	256430	149042		103549	227130			145532	122165			113491	57459	106785	179458	141902	87875	139594	118722	50502	60751	166421	249995	210746	182319	136669	126497	138640	140598	97137	55116	274546	169276	221044	359892	97874	96423	158677	140065	247965	230362
LDAPTNLQFVNETDSTVLVR	H5N4F1S1	161252	66099	134997	134788	109860	134384	200339	185361	137809						80288	62255			44777				64339	54110	70412	58921	25563	35574	170484	259695	145312	100902	124657	99015	92006	122308	44698	10317	269032	148534	222176	328218	56646	60895	124639	114980	253037	237467
LEHSAEEPNSSSWR	H4N3F0S1			733027	369700	46285	884823	25808	26979	1179560	1736160									414908	971132	98138		387505	2265848	113682	102286													28236
LEHSAEEPNSSSWR	H5N4F0S1	206997	95460	880677	1996012	436631	728069	383707	346977	280127	70131			906261	588206	258704	179136		167193	442383	470798			364503	287259	355868	504992	94134		39231	139242	95441	93037	80826	94385	135770	118760	206952	142857	163500	55160	95066	165771	130392	126112	195109	155572	184113	199202
LEHSAEEPNSSSWR	H5N4F0S2	2017849	993415	2335447	3027488	4037686	5255726	3336422	3255857	1580006	905059			2073016	935834	2036065	1893667	1180939	2302839	5068735	4855375			3603380	2403122	2677091	2763753	1062299	1125106	1001262	1338462	1339918	1131077	1039660	992301	1788853	1708495	1561460	1171488	2297309	1331644	1014154	1431581	2302907	2093372	1936186	1953990	1869236	1837494
LEHSAEEPNSSSWR	H5N4F2S0																								22507
LGACNDTLQQLMEVFK	H5N4F0S2	220694	163997	530502	498386	845140	819644	772839	773948	706859	608171			317163	198490	318334	340226		375386	103295	128189			146898	179184	941208	825173	1521174	1531249	615396	956110	1165616	947487	637830	678462	1350596	1263316	896450	561260	1027465	1121135	966657	1270574	939850	873676	2542694	2278391	1212182	994803
LGNWSAMPSCK	H4N3F0S1								43294	140669	151246															11952	62369													90339						11364		22438	46744
LGNWSAMPSCK	H5N4F0S1				23299										33857							12174	12333			12564		249990	154172	33771	42620			21443		71992	64352	168051	140334	114317	63695	112604	149591	26619	36929	85094	66692	135839	109656
LGNWSAMPSCK	H5N4F0S2	303049	165227	66595	71254	27672		126734	43079	165793	113300			71889	45419		93043		38494							239890	212448	1787381	1447677	362525	467817	181678	128725	357166	224704	548352	520116	732343	581440	910112	684706	831409	795139	454833	455779	717499	613867	653123	687672
LGNWSAMPSCK	H6N5F0S3																											149133	91537							38022	45478			10419						47688	44131
LISNCSK	H4N3F0S1											206902	43592	19127									11183
LISNCSK	H5N4F0S2	40716		68617	50091	66842	106106	106860	120367	137243	155800	326285	243584		10421	40239	23528	23375	66723	213957	73050	104159	118327	71679	134721	103363	108445	271024	156677	78228	72492	88302	69731	62636	69431	93494	98404	121674	71245	148979	117718	163962	195718	69656	69398	188248	151209	109375	53962
LMSTEASQNITYHCK	H6N2F0S0	75127	48607	53674	50284	57411	56444	66904	88404					85464	112759	72291	11663	50899	118437	73961	50987							59751	47434	23600	25636	46637	43823		10849		20746	24278	21744	63724	13032	53487	90041	10056	11844	26228		54630	42538
LNAENNATFYFK	H3N3F0S1					56330	80558		83317	95232	288640									40788	241435				70382		23363													23059
LNAENNATFYFK	H4N3F0S1									25603	27780													25189		59767	60169
LNAENNATFYFK	H5N4F0S2	105054	24130	282389	110914	308849	328791	213198	272477	385819	396297			153286	107245	101468	129882	107644	291734	95060	320380			330348	372360	331548	378467	324753	283878	70723	111292	230035	157634	68620	92524	186014	167058	230829	71567	468738	233524	258911	50772	116056	162329	302196	240525	199995	185438
LPTQNITFQTESSVAEQEAEFQSPK	H5N4F0S2	56280	30175	35428				68506	60066			27534		142253	28951	47063	40859	62062	85334	68890								61055		59151	53692	55634	65116	82987	92350	58356	47993	84350	69657		63572	75464		61664	58445	59241	51539	42290	48092
LSSNSTK	H5N4F0S2			164389		111234	171197	92157	165623	166521	109334	1478610	1056334		39652	42380			52511	156273	106332	262795	260357	96153	217742	163174	184985	122225	112583	56893	26512	121087	50085	51425	42067	33368	151300	93366	94101	107188	84243	158813	143027	51757	66594	11868	76474	87268	51264
LSSNSTKK	H5N4F0S2											89610	79529						40323	59375	44682
LTVNSSNSIK	H4N5F2S0																			11848	21498				56998
LTWEAGADHNSNISEYIVEFEGNK	H4N5F2S0	49625	13860		25966	92248	101438	102417	113124	22573						27594	28899		11117	74836	59883	26180							20638		27037	83788	64007	31887	29567	29812	32452			64876	56302	26478	43064	10634	10163	22823	11362	96690	91077
LTWEAGADHNSNISEYIVEFEGNK	H5N2F0S0					24260		66219	54354	26656										44843												70382	82411	28904			29443										10946	37481	28407
MDGASNVTCINSR	H4N3F0S1			21926								75241	137434									26236	13039					28239
MDGASNVTCINSR	H4N4F1S0			59097	64081	13717			55204	39997	25741									128322	79753					22577	21861																66251					81091
MDGASNVTCINSR	H4N5F1S0													11199	27228				22457										46824	53076	76833	55103	64334	56703	66221	60526	64699	33588	37034	28953	61113	114335	90395	27040	44180	59310	54366	27911	58937
MDGASNVTCINSR	H5N4F0S1			45039	10960
MDGASNVTCINSR	H5N4F0S2			68613	42766	80586	54310	48179	59890	162818	130995				10210			26418	57920	96136	115324			26734	87709	37318	77413	90012	99528	85276	117644	104315	74315	82529	68866	79867	80943	28478	22827	131450	118823	96600	87384	66130	79302	142693	122687	64059	98796
MFSQNDTR	H5N4F0S2											22222	38795								20605
MLNTSSLLEQLNEQFNWVSR	H3N5F1S0	37705		194518	167138	10241	11906	145826	150296	182372	237930			92152	36470					114608	119069			26274		24344	21067			87272	95203	131502	55407	70704	35437	94540	93648	68909	10860	82954	61410		36694			85221	64360	210248	132027
MLNTSSLLEQLNEQFNWVSR	H4N4F1S0																			97299	206535			33063	59059
MLNTSSLLEQLNEQFNWVSR	H4N5F0S1	42519	15550	65159	102321	13599	31931	90774	83559	81970	67580			12959				11051	36710	180480	185642					37666	22560			51207	50141	44582	34071	42241	19093	68898	54993	58141	31956	48696	45687	11691	14160	34922	19639	59066	56093	72494	49406
MLNTSSLLEQLNEQFNWVSR	H4N5F1S0	167042	45547	615798	555999	117002	135041	428504	441157	528633	577618			186692	98709			37963	191312	885159	753975			140194	105775	183943	180025	28013		220234	257487	316310	201180	191046	134681	308463	296281	264394	118154	245341	235190	130549	237821	143657	123874	329209	297602	412127	289068
MLNTSSLLEQLNEQFNWVSR	H4N5F2S0	38605	22839	121053	117764	56427	51717	100598	88883	121038	111239			35731						108469	84285					12601	14425	33788	27713	53187	74625	64315	26445	48410	35825	87450	77521	41515	24918	38525	37318			11229		40945	33987	108218	62945
MLNTSSLLEQLNEQFNWVSR	H5N2F0S0	168405	72427	467576	368605	218097	215265	446775	442823	656570	645110			188527	119444	26667	10789	22243	82857	167517	155631			268237	313610	104581	124840	103754	61509	394159	399946	330934	152354	269161	176823	447559	360244	442924	238176	221669	193667	116283	103912	129094	92146	345413	250172	437062	260041
MLNTSSLLEQLNEQFNWVSR	H5N4F0S2	12905		93534	75576	66935	82985	104309	120733	114868	130153								65348	372415	329752		31959	99675	106724	59655	59211	79663	32529		23581	29065	28274	39069	27236	44918	48287	76526	27657	42672	67092	25956	31950	30393	26891	113542	95344	84759	46568
MLNTSSLLEQLNEQFNWVSR	H5N4F1S0	47232		372788	325189		10171	123433	89546	123995	198734									98526	45139			75197	69926	11511				74368	90855	85888	38389	64665	25363	103049	122025	90366			44576		73045	23299		105524	95954	164633	62701
MLNTSSLLEQLNEQFNWVSR	H5N4F1S1	216147	106072	601975	562897	357641	397526	704335	778401	744260	835666			220965	160045	89769	27501	112241	326686	1352785	1253879			544077	468072	288746	261901	178722	121572	205698	283495	354870	171735	301523	237739	445447	419062	324704	164672	306651	367856	160519	189822	241335	249753	503598	463053	529397	350155
MLNTSSLLEQLNEQFNWVSR	H5N4F1S2					48254	61640	150660	159361	134921	127859								73032	324139	326039																64838				65108					49865	22859
MLNTSSLLEQLNEQFNWVSR	H5N5F0S2																					48386	66037
MLNTSSLLEQLNEQFNWVSR	H5N5F1S0	143380	44530	498857	485234	81359	84640	295545	282821	228448	224476			52803				24231	114821	677573	619957			12281	70468	117207				148624	142744	156649	88194	105383	64086	205563	196929	171222	75034	128187	95579	54252	123866	96048	76552	179247	184588	211758	141097
MNGTEMK	H5N2F0S0	53715	37842	104797	68562	23656	26797	52951	52308	136152	113329	69447			57758	23653	38536					21937	11314		45572			48231	28116	63708	77554	53166	43087	39455	42543	68523	64225	74476	30452	96170	63782	64272	98918	47559	47677	74074	58584	128539	73464
MVSHHNLTTGATLINEQWLLTTAK	H0N1F0S0									65686	25920																	21890	24548																				34074
MVSHHNLTTGATLINEQWLLTTAK	H3N3F0S0					34493				188960	71502									34913	63656	25746			52189				114403									11033								31713		125794	67103
MVSHHNLTTGATLINEQWLLTTAK	H3N3F0S1																			37184	52877				49541			112056	109515					11664	10763			21037		35915								73318	77674
MVSHHNLTTGATLINEQWLLTTAK	H4N3F0S0					88464	55068			407874	133576									99239	151968	63392	64575	121757	137369	56332
MVSHHNLTTGATLINEQWLLTTAK	H4N3F0S1					69218	62521			141771	71917									121148	159953			118983	121302	54371	37421	362429	376217			48887				41792	55852			135363	63746					57333	34086	175829	298790
MVSHHNLTTGATLINEQWLLTTAK	H5N4F0S0																							24758	35673
MVSHHNLTTGATLINEQWLLTTAK	H5N4F0S1			53355	34050	211203	105090	50464	49684	560628	282023	17940		23739		11608		86717	134031	67924	75665		10779	46841	30486	197352	183742	414503	407905	81890	150634	145748	66709	104865	71310	197002	172123	230230	139926	362817	256089	177777	362323			224172	218085	386656	314320
MVSHHNLTTGATLINEQWLLTTAK	H5N4F0S2	37515				30862	78173	119482	92074		459457			27297				193577	230857	270146	179668			72636	36660	48465	31389	817007	653908	90326	100172	143550	108040	227334	197645	246932	241722	358292	297773	207231	350413	94011	48436				123281	302739	356583
MVSVNSSHCFYNDSFK	H3N4F1S0			21160			24022		13548	25988																																							10961
MVSVNSSHCFYNDSFK	H5N4F0S2	64196	10017	244441	192218	358398	489630	202831	157095	217738	161961	11412		76907	44842	288573	363231	33545	96573	141066	89440				24553	200188	188139	309549	288585	47867	79569	122449	91940	87866	87517	93066	113478	114102	83162	122970	66874	104641	155441	102383	100094	149537	122188	198558	194961
NATDNISK	H3N5F1S0	31214		26531			14790	33563	41631	10554	44428	34705	17880			38934				43008	11679	52894	40028	36860	47206																							22827
NATDNISK	H4N5F2S0	162355	80709	133048	56060	194632	237242	227397	223342	115210	137607			95840	145926	132375	112658		23154	163229	83995	87552	104090	103265	141541			35255	10874	35978	47090	91084	69590	43659	12365	48021	45164	21116		82673	50281		40285	45755	36489	41032	25152	161807	64237
NESAVTGYK	H5N2F0S0			11143	10443					35798	32470	15884							12491			62979	69179		10960					23351	22723	26232			10774	26485	23383	26469	10486	40807	11798		45503			21426		67348	27998
NETYQLFLSYSSK	H5N4F0S2	72660		51245	27542			49521	57522										95894	47184	44646					73926	83073	57468	60848	58613	25846	29968	23329	68268	70383	28621		73323	59081	31642	27690	65904	90017					49956	56035
NFTENDLLVR	H4N3F0S1			221271	10647	53796	75465	11395	175802	257256	337127									111269	54351					51808	64211													45708
NFTENDLLVR	H5N4F0S1			46628	222267		12180	45440						61258	47363	35084	36106											45914	34726		12431	40163	11509		10258	25900	41559	86511	72653	10370		80494	80169	21714	24416	40289	10537	40990	27476
NFTENDLLVR	H5N4F0S2	277782	94717	176997	179702	390591	371652	324863	373767	249630	113199	12045		74379	38721	270981	365178	132396	292159	12510						770936	789599	750847	574445	262258	352271	502771	368641	370266	254412	377978	415650	618109	438188	732273	470311	592917	738485	400787	463208	598338	475884	424841	377235
NGSLFAFR	H4N3F0S1	108131		615361	173550	258559	359287	68396	445267	417487	337488						67367		46332	492210	692238			400221	389284	193870	217726	58763	55470							11783	10500	30840		267477	10212		90613			26121		112423	142828
NGSLFAFR	H5N4F0S2	278135	148208	302665	641295	305485	35080	467387	397813	223251	57634	11094		270154	167910	263248	348890	471090	1030105	828454	183386				453914	432053	462745	582124	652537	389228	596134	598317	466319	590143	538957	732244	806131	660769	477378	823653	761552	704121	894337	624921	533555	898229	846612	527602	596535
NGTAVCATNR	H4N3F0S1			37851			10318	51713	13433	26133	62691	160484	57689								35877	90160	76365	28839	68021										11734					35639		34497	35443					52740
NGTAVCATNR	H5N4F0S2			10339		23169	45545	56465	59278	87171	84411	398519	259555						10437	90087	41698	41770	31795	54909	84719	51974	48237	171877	122458		39848	46898	27138	38086	49698	58601	74967	78805	26713	127731	84964	81313	128108	47057	43393	169310	161843	92661	29679
NGTGHGNSTHHGPEYMR	H5N4F0S2											120965	104077												23932
NGTGHGNSTHHGPEYMR	H5N4F2S0			28786		10501	70898			321868	357511	155340	104034										22873	65927	362839	336081	195033	107368	64607									51605	13226	76206	27165							10840
NHSCEPCQTLAVR	H5N4F0S2									22518	44037														12263			167138	107939			26382	11762				24890	10130	11419	35992		71553	82345			61798	27026
NISDGFDGIPDNVDAALALPAHSYSGR	H0N0F0S0											15229	104937									385863	96607	379364	389187
NISDGFDGIPDNVDAALALPAHSYSGR	H4N3F0S1	11592				27827					148479										51495			29047	129334	26720	21631																			35167
NISDGFDGIPDNVDAALALPAHSYSGR	H5N4F0S2	90303	101400	609884	597855	255806	241152	536158	558192	404712	274511			225324	136527	51622	66269	265911	569977	669094	637892			336637	286764	288066	295495	267900	283656	132542	193438	288066	245082	290433	278294	459754	449479	270524	201781	498523	461875	282036	371014	260919	275524	671866	532020	380393	366412
NISSEEK	H3N5F1S0	52375		77384	24903	12194	12538	61575	67787	45032	89600	187336	51841			58308	13552			50918	20671	158980	119624	23195	42245	26773	51349	12274							10234					42136		27645	28655					65637
NITQIVGHSGCEAK	H3N4F1S0			53472	54364	41334	55532	10422	88647	14704	119510	10229								83569	79415	78801	74114	30525	55307	35283	40249
NITQIVGHSGCEAK	H4N4F1S0			52005	45104				26200	10288	41670									79562	67257	48259	44783		12611		27529
NITQIVGHSGCEAK	H4N5F2S0	175091	106157	13098	24931	69981	64229	144800	143474	10621	11557			77061	85095	39887	10973		26676			31338	36440									45159	30356							62440	10263	54881	101714	27164				152013	116038
NLFLNHSENATAK	H4N3F0S0										43733											252099	252596
NLFLNHSENATAK	H4N3F0S1										55664	22656									14787	194877	183566	11178
NLFLNHSENATAK	H5N4F0S1					27540				352531	606619									118147	135601	92736	90110	246950	273797	27748	33960	71903																				68785
NLFLNHSENATAK	H5N4F0S2					22852		11764		709464	623501	368961	340638							198926	169231	135072	122022	365124	374239	11049	88450	138606	196531						10320														82274
NLSMPLLPADFHK	H4N3F0S0																					96382	112921
NLSMPLLPADFHK	H4N3F0S1																					36957	53956
NLSMPLLPADFHK	H5N4F0S1				34049		36065				96693												39698	29707	47196
NLSMPLLPADFHK	H5N4F0S2	32724		88801	252842	123672	26644	184020	22179	171513	35763														38248	174357	95041	323320	344402	55250	94481			67836	73890		149395	168202	52244	241210	132304	152779	223974	11464	74038	103698	62376	75436	228131
NLSNLTLAHEIAVNENFQLK	H5N4F0S1	324852	52806	353231	382677	71962	163313	384071	421271	239434	26015			231528	28883	72834	35187	24278	195995	308665	292983					137728	55357	48739	54001		25841	214757	142611			10389		38368		62416	40974	24117	59269	27455	24032	66190	27545	76641	74178
NLSNLTLAHEIAVNENFQLK	H5N4F0S2	3266134	1511658	575190	515443	162805	200653	2111276	1905288	223343				1219867	821234	1535157	1433086	2117769	2209318	3345889	993252			556135	234203	298693	240803	752836	758440	2027281	1939949	2664361	2762103	2054780	2045694	1305567	1257566	1479442	1188020	1737269	1810249	2280353	2841033	1257915	1513010	701218	789098	1528902	1972228
NLTIVDSGLK	H5N2F0S0	68162	22444											22700																10688	38667	57077	40219	33676	49505	26042	25047	10712		54644	37827	42141	51628			31426		76090	79602
NLTIVDSGLK	H7N2F0S0	31953					10110			46337	50345																													24697								48976
NNATVHEQVGGPSLTSDLQAQSK	H5N4F0S2																	21499	59439									573405	451079	28641	35544	29106	12761	124621	119877	43218	32632	304708	271146	256281	143316	275701	296807	30032	28119	303799	194935	251668	262165
NNLAGIASDFPSMCLESNLSSCK	H3N5F0S0	1605155	875527	1093341	1024864	2030026	2089695	1836909	1883298	620179	315914			1555808	999164	1294392	1416394	817705	1497166	1097483	711081			1331026	890703	1399617	1398852	1490569	1464752	480997	898040	1413295	1312093	848204	818635	1098053	1152238	902389	754748	782664	715500	946340	1466929	1309980	1540485	969681	1104485	1491007	1333608
NNSDISSTR	H4N3F0S1											700904	557836									23219
NNSDISSTR	H4N3F1S0											3584825	252918									25387
NNSDISSTR	H4N4F0S0											299118	99269									170470	134219
NNSDISSTR	H4N4F1S0											465201	96829
NNSDISSTR	H5N3F0S1											291368	282964									38009
NNSDISSTR	H5N4F0S0											343740	126073
NNSDISSTR	H5N4F0S1											1844570	1889145							57429	23280	67076	85335	10315	91294
NNSDISSTR	H5N4F0S2											474565	348372										12904		10728
NNSDISSTR	H5N4F1S0											1024498	121282										23455		12632
NNSDISSTR	H5N4F1S1			731216	496826	42311	68538	85027	84470	148662	155337	8575144	8211476		42427	10727		46039	83751	121445	77332	332495	312316	126404	200092	86734	90862	36551	55514		53364	65071	42153	40606	42594			52003	50394	119647	80916		11781	137483	118806	91797	89714	270015	68328
NNSDISSTR	H5N4F2S0											915318	920083								10143	22809
NNSDISSTR	H5N5F0S1											109239	106516									25332
NNSDISSTR	H5N5F1S1			52987							21257	418094	373826
NNSDISSTR	H6N3F0S1											431742	495808									41250
NNSDISSTR	H6N3F1S1											529225	418521
NPNNDQVFPNGTLAPSIPIWGGSWR	H5N4F1S1	10832	24349	125422	107330	34764	30234			72266	90268								22502	81226	39631					51053	49044				54688	83210	57000	12219		44617	46898	60742	31408	30651	37928	35103	27929	55997	86489	50431	77963	48865	38073
NTTCQDLQIEVTVK	H3N4F1S0			234766	106831	88221	66223	89290	178947	111506	197683									104781	162209			111818	125048	96193	79598													75260		49685	58485					54051	82777
NTTCQDLQIEVTVK	H3N5F1S0	54948	10022		40957									40276	24497		23590		47048									55715	54306	68624	96632	92909	61230	60229	64217	41233	42770	61029	58857	57104	60627	151002	172971	46777	49849	75160	62386	132931	119018
NTTCQDLQIEVTVK	H4N4F1S0			89573	48281															11034	57567				25527
NTTCQDLQIEVTVK	H5N2F0S0			67427				31539	69067	57767	67756									67152	114229	24542	12900	77413	93019															42448		37758	45545					39540	53752
NTTCQDLQIEVTVK	H5N4F0S1	10143		74518	48562																							13536										13428	11046	24662		74879	128007						51382
NTTCQDLQIEVTVK	H5N4F0S2	15491		48988	46438	10573	49917										40813	11176	178760	24631		10738	13919	65760	65906	23322	45161	171215	241868			10112			26080	26794	10377	81639	73313	76834		190689	147754	23637		14667	13221	14999	58414
NTTLFIDQVEAK	H5N2F0S0	38429		49102	39784	33376	11411	60878	74544								34211					29573								11683	41472	47261	22326	22906	11550	22194		12548		47920		10309	36972					69288	69055
NTTLFIDQVEAK	H5N3F0S0	12757			46337	23476	10991	53393	23531	40096										10434	43528	10364	44649		35504		11170				34858	47622	22041			10288	11654			59502		12377	21970		10222	42282		51475	53020
NVIFSPLSISTALAFLSLGAHNTTLTEILK	H0N0F0S0											334025	114097									63515	69075
NVIFSPLSISTALAFLSLGAHNTTLTEILK	H0N1F0S0											399377	1009283									35220
NVIFSPLSISTALAFLSLGAHNTTLTEILK	H1N2F0S0											342591	663071									47863
NVIFSPLSISTALAFLSLGAHNTTLTEILK	H1N2F0S1											517788	210746									69721
NVIFSPLSISTALAFLSLGAHNTTLTEILK	H2N2F0S0											35579	254203
NVIFSPLSISTALAFLSLGAHNTTLTEILK	H3N2F0S0											45224	176500
NVIFSPLSISTALAFLSLGAHNTTLTEILK	H3N3F0S0											136943	245010
NVIFSPLSISTALAFLSLGAHNTTLTEILK	H3N3F0S1											285334	426467									11635
NVIFSPLSISTALAFLSLGAHNTTLTEILK	H4N3F0S0											249604	432960
NVIFSPLSISTALAFLSLGAHNTTLTEILK	H4N3F0S1											880491	815536										14207
NVIFSPLSISTALAFLSLGAHNTTLTEILK	H5N4F0S1											427947	177860									80733
NVIFSPLSISTALAFLSLGAHNTTLTEILK	H5N4F0S2						28646	82394	66314	81361	59985	4554493	673458					11684	52016			723219	480258	171489	204901	41374
NVIFSPLSISTALAFLSLGAHNTTLTEILK	H5N4F1S1											268863	10717
NVIFSPLSISTALAFLSLGAHNTTLTEILK	H5N4F1S2											417519	311478									24298
NVSWATGR	H5N4F0S0			93484	78281	30052	22324	29312	48986	56082	66152									89915	66595				53457	11314	37708													66092								86839
NVSWATGR	H5N4F0S1	54632		109613	86785	24002	40425	67350	69498	43803	61232									68388	95780			67425	54718	44493	62250				14254									61780			35563					69728
NVTAEQAR	H4N3F0S1											300089	10155							50974		11634			44747
NVTAEQAR	H5N4F0S2	46922	22575	192294		221869	333058	248824	182547	375288	405925	1449276	875854	61211	94635	58879	48776		59668	473657	232210	220693	196536	593599	816028	274260	299696	282421	177842	41232	47791	136550	83585	81592	61955	120721	123123	136628	86201	108739	110420	115874	205475	53067	50918	216828	170674	156685	79216
NWSLPNR	H4N4F1S0	83716		191648	179707	25933	26560	74668	114182	111099	110255									165801	142097	10540			50092							25450							12135	89743			63049					78358	33327
NWSLPNR	H5N4F1S1			38060	37783	26192		47834	58302	65540	92358		24827							72958	106293	46696	34088	60521	52593
NYSHHQLNR	H3N4F1S0			24653																		72879	96989
NYSHHQLNR	H3N5F1S0																																10062		36634					39098		31519	39039					99413	10249
NYSHHQLNR	H4N5F2S0	25416		58498				38573	98128						42930							132965	126631				24222	148420	60836	125190	174242	317912	251823	202471	248302	135295	174633	136759	49008	431095	323035	218932	319056	162876	86886	159273	169805	677282	305075
NYSHHQLNR	H5N4F1S1			28622																																				24354		27445	28890	10627				46846	10549
NYTLTGR	H5N4F1S1											127214	88413									89149	61361	39935	107764
NYTLTGR	H5N4F1S2									35388	43005	57826	153199							10581	22479		14319
PALEDLLLGSEANLTCTLTGLR	H3N5F0S0									36516	98062								20313					103119	63681		10417			42460	64574						11099	25905			10742					34185	10956	31516	23204
PALEDLLLGSEANLTCTLTGLR	H4N5F0S1							25187	48508	225388	308064										10768			23118	31803	93633	69863			229713	325410	115814	88143	33022	32233	125791	126851	70664	10460	39636	45695		21440	41823	13389	194785	163487	132849	89629
PALEDLLLGSEANLTCTLTGLR	H5N4F0S1			185691	169402	37102	37048	372481	413436	440310	545737									128389	84228				51333	227705	209790	120580	81833	263218	408610	563630	472669	250220	206779	453788	433960	52800		209204	196553	96970	165337	401488	478389	787047	739819	394739	302060
PALEDLLLGSEANLTCTLTGLR	H5N4F0S2							62730	70874	55339	76437															10147	12400			10238	22592	62923	46599	28128	25539	96184	91077			12170			24348	43338	67607	75837	83887	66186	36161
PALEDLLLGSEANLTCTLTGLR	H5N5F0S1			96751	90949			81341	89762	482254	590131												13005			176653	156215			236214	337276	174574	142725	67717	42175	293561	254566	97069	41785	76978	92552	11428	36140	79302	103054	308030	307575	265614	204897
PAPNNGTHGSLNHLLR	H0N1F0S0																					249788	244755
PAPNNGTHGSLNHLLR	H10N2F0S0	61339	59856	86223	71353	181535	177660	95717	124344	68920	95280			21221	32672	171480	113103	21470	49495		10274	24379	24190	98171	98915	119287	124319	108384	68701			77887	60437	30639	34163	44813	51485	34871	30744	88033	58224	59980	103052	28493	33777			58304	37482
PAPNNGTHGSLNHLLR	H1N2F0S0																					122984	115018
PAPNNGTHGSLNHLLR	H7N2F0S0										12236	93106										792425	774187		176244
PAPNNGTHGSLNHLLR	H8N2F0S0																					343469	337560
PAPNNGTHGSLNHLLR	H9N2F0S0																			179365	184473	898059	854384	604922	601373
PGYTGNGTTCK	H5N2F0S0	107424	84338	99616	64183	98825	132498	240736	218135	135565	126899	74463		70055	135348	71027	68733		27463	147487	59057	132172	123516	80192	126989			77186	50662	52612	56878	156694	117411	64677	74728	62322	59341	29412		148839	98278	97425	127607	50014	49513	56566	50890	186284	99906
PINASMK	H5N4F0S2	72247	54084	121626	80211	227492	376037	229333	242628	850094	452476	2496108	1643962	119494	226144	69191	10328	222490	412620	781414	331104	420526	708552	200178	986767	574350	357291	382275	466518	11237	10538	132328	124052	372256	302490	165314	164877	506844	240237	476095	283181	137370	348488	123469	77409	261605	240785	338114	173954
PINASMK	H7N6F0S4						238508	116883	139999	154509	111167	1953318	2021341					13746	85401	197483	123949	58428	227011	411755	685767	263185	201346	50889	83373	32493	93953	11635	44734	54963	56195	141139	109268	178200	131136	131227	91910	112560	122321		22272	110941	36694	168563	99099
PINASMK	H7N6F1S4					30839	49841													108350	23316	98790		296135	620909	11990														10478								11032
PQGAPVEWEEETVTNHTLR	H3N5F1S0			10538		12006	52379	23198	54981	25662	59887						38730					33136	53972									45774	23405							69526	22762		24987					50187	66774
PQGAPVEWEEETVTNHTLR	H4N5F2S0	23669				88038	101418	55495	96151	63225	84797					22875	62868					65235	83037	45832	46124							36283	21859							84315	25249		32328					69771	47458
PSAGNNSLYR	H4N3F0S1					124970	65916	27964	10195	79167		133846	80720									156164	150727		211674	90336	90638																					44075
PSAGNNSLYR	H5N4F0S1					12152						64967	10710									54128	44917		65875		11680
PSAGNNSLYR	H5N4F0S2	64619	45975	80755	61361	378639	379050	345114	316034	495056	370505	69222	81357	59206	94242	239995	280221	64341	135492	153536	164945	185168	204537	215580	248176	307393	397847	357141	241060	69801	93328	221389	155784	152749	132418	212010	202682	131615	93073	400012	270323	175960	288029	94352	97357	61765	56102	467642	289791
QDQCIYNTTYLNVQR	H3N3F0S1	10358				94290	41327		68290		10191															88115	99936	101555	10610					10566				13135		80823			121657						40032
QDQCIYNTTYLNVQR	H5N4F0S1					28787	32584
QDQCIYNTTYLNVQR	H5N4F0S2			63705	10710	111029	70779	28969	88081	134491	95621						10780		24832	231682	89513			105089	113161	130068	135647	162523	97369									28325	11989	60020		80446	168324					28800	50329
QDQCIYNTTYLNVQR	H6N5F0S2			43991						10766																																	22681
QDQCIYNTTYLNVQR	H6N5F0S3	21801		86883	70015	69102	79335		27389	43178		10615			24513	22284	77434	49087	93554	118990	10634	17823		46162	75459	60581	94300	203561	224493		10434	11221		53339	27687	56689	59932	42628	24915	94910		123777	136515			66409		26253
QDQCIYNTTYLNVQR	H6N5F1S3																	21076											11321					33655				11527										28648	35671
QDQCIYNTTYLNVQR	H7N6F0S2							25352		12029							28475								10334	21625											39042		10091	13490						10868		12603
QDQCIYNTTYLNVQR	H7N6F0S4																52019	11172	77149					73777	99178		77920												10055				12758
QDQCIYNTTYLNVQR	H7N6F1S4					10158	60283												68618						32569	62163
QLAHQSNSTNIFFSPVSIATAFAMLSLGTK	H0N0F0S0											45554										33427	49014
QLAHQSNSTNIFFSPVSIATAFAMLSLGTK	H0N1F0S0											228071	829148
QLAHQSNSTNIFFSPVSIATAFAMLSLGTK	H0N2F0S0											150830	295014									10352
QLAHQSNSTNIFFSPVSIATAFAMLSLGTK	H1N2F0S0											982561	2026596										29492
QLAHQSNSTNIFFSPVSIATAFAMLSLGTK	H1N2F0S1																		10571				10727
QLAHQSNSTNIFFSPVSIATAFAMLSLGTK	H1N2F1S0											1274007	489381									24672
QLAHQSNSTNIFFSPVSIATAFAMLSLGTK	H1N2F1S1											319160	196052									42480	11399
QLAHQSNSTNIFFSPVSIATAFAMLSLGTK	H2N2F0S0											151343	395103										11917
QLAHQSNSTNIFFSPVSIATAFAMLSLGTK	H2N2F1S0			21579								10521235	5238654	158814					62348			1220069	496287	159411	137727
QLAHQSNSTNIFFSPVSIATAFAMLSLGTK	H3N2F0S0											186911	422386									25021			12085
QLAHQSNSTNIFFSPVSIATAFAMLSLGTK	H3N3F0S0											389380	598122									29443
QLAHQSNSTNIFFSPVSIATAFAMLSLGTK	H3N3F0S1											69267	306861
QLAHQSNSTNIFFSPVSIATAFAMLSLGTK	H3N3F1S0											255958	369069									10126
QLAHQSNSTNIFFSPVSIATAFAMLSLGTK	H4N3F0S0											209945	337540
QLAHQSNSTNIFFSPVSIATAFAMLSLGTK	H4N3F0S1											340086	1069762									10643
QLAHQSNSTNIFFSPVSIATAFAMLSLGTK	H4N3F1S0											222409	291810
QLAHQSNSTNIFFSPVSIATAFAMLSLGTK	H4N5F2S1											39081
QLAHQSNSTNIFFSPVSIATAFAMLSLGTK	H5N4F0S0											191300	128755
QLAHQSNSTNIFFSPVSIATAFAMLSLGTK	H5N4F0S1											316917	446599										11519
QLAHQSNSTNIFFSPVSIATAFAMLSLGTK	H5N4F0S2			214779	168432	216483	169525	313161	278167	281872	350635	2703518	1594863					128901	227949	998439	1067307	722959	654227	1610176	1302385	360790	239739	88434	29778		32650	26774				89073	61190	27487		45569	37387	13278		33985	30823	145690	112388	56982	34250
QLAHQSNSTNIFFSPVSIATAFAMLSLGTK	H5N4F1S1											343996	276903									14046
QLAHQSNSTNIFFSPVSIATAFAMLSLGTK	H5N4F1S2																					29551	31224	72259	67022
QLAHQSNSTNIFFSPVSIATAFAMLSLGTK	H5N4F2S0											252190	163949
QLAHQSNSTNIFFSPVSIATAFAMLSLGTK	H6N5F0S3																					21983	10287
QLAHQSNSTNIFFSPVSIATAFAMLSLGTK	H8N2F0S0											660662	622738									160597	128204	103818	132090
QLDMLDLSNNSLASVPEGLWASLGQPNWDMR	H0N0F0S0											253691	158696									64029	28104
QLDMLDLSNNSLASVPEGLWASLGQPNWDMR	H5N4F0S2											32338								63655	55096	10833		28745	15701	21465	12503
QNITYLLK	H5N2F0S0			13788																												11334								30588		10075						40570	41469
QNQCFYNSSYLNVQR	H5N4F1S2								15793	33002	35999									76207	81611			94347	96250
QNQCFYNSSYLNVQR	H6N5F1S1			177272	184051	170136	170906	38661	80253	96320	90786	54252				20779				151535	16446	10872		35438	82438	133804	173659								34629		45460	25828					36567					43294	45693
QNQCFYNSSYLNVQR	H6N5F1S2	51086		294759	181142	868136	898928	167457	329410	456568	403766			54164			68379		121803	472345	280902			502348	584866	620038	610449	164873	79415			64664			10048	101280	137418	94754	13324	299182	51447	48850	144457	12408	68616	235409	130280	263098	277520
QNQCFYNSSYLNVQR	H6N5F1S3	168915	10504	56687	53753	82831	662552	227459	409822	747657	438937			96578	36812	82893	193728	13571	167863	508932	272758			639863	1236667	606426	553513	372650	235922	33744	73998	151723	95819	143197	118988	164873	186234	185256	105356	375046	115041	102020	272398	165538	160609	281607	196256	178982	53583
QNQCFYNSSYLNVQR	H6N5F2S3	82248	11887		11635	263612	224509	219000	207610	327002	120972			10540			26033	80511	256112	1146184	357606			1331757	1620716	390692	416949	127150	105651	21755	65920	80781	37711	96690	97472	68274	78002	172514	102572	306717	119905	64795	160571	30387	26843	110271	61739	261019	270721
QNQCFYNSSYLNVQR	H7N6F1S3	148612	13679			299312	368698	299102	159214	136572	99330	13129		78277	155300	41699	111787	47098	199346	113697	76900	41175		110273	217765	281180	293348	164738	132842	22286	25109	60085	25538	41871	31757	77822	85618	171611	146966	173599	43926	78477	173194	79406	50401	132745	85831	70799	77964
QNQCFYNSSYLNVQR	H7N6F1S4	63753				109573	89550	30009	74020	183616	54811			13217		10032	58763		28791	29574				107569	111440	44206	102037	66177	74185			10081				20683	15095	24855	12366	11401		10469		24832	16269		10637	10695
QQQHLFGSNVTDCSGNFCLFR	H0N0F0S0	10445		135812	326797	223513	310863	589940	516431		191391									85765	384984	1365484	388405	1676073	1937630	23293				27375	58953	69171	33823		39232		36121	26747		39345	12064	34586	67668	11835	23878	24583		30882	42317
QQQHLFGSNVTDCSGNFCLFR	H0N1F0S0										244212	26458										516290	223587
QQQHLFGSNVTDCSGNFCLFR	H3N3F0S0																					113710	91887
QQQHLFGSNVTDCSGNFCLFR	H3N4F1S0			39812	36640	21192	79428	51564	29927	152310	76928									59472	38491				28269															79691	22646		29961					36356	40152
QQQHLFGSNVTDCSGNFCLFR	H3N5F1S0	192950		30151	128209	94151	28764	249587	232495	271550	28125			158392	50194	65347	43236		41116	21843						71865	43103	307902	336900	208295	358692	420109	296488	286426	244386	330600	304681	181306	113603	428589	363664	302164	437619	178200	205709	280745	254093	406764	402900
QQQHLFGSNVTDCSGNFCLFR	H4N3F0S0										148263											241525	33594
QQQHLFGSNVTDCSGNFCLFR	H4N3F0S1			10125	54108	40669	121609		68703	63135	738044										96473	33917		38329	89307	54110	50720	84629	53105		28167		23923	12809		38968	39097			137849	42071	71894	95638	25209	10808	77289	57808	96608	57717
QQQHLFGSNVTDCSGNFCLFR	H4N3F1S0						13075				211322											95364
QQQHLFGSNVTDCSGNFCLFR	H4N4F0S0	122057		52687	171903	45770		78455	29887	342016	369461			39781						81602	148368	62225	12881	101239	179069	89601	89646		60665		30549	55212	10461	110212	99738	31567	22123	103260	72080	63270	53345	13713	300556		13479		15414	376906	256922
QQQHLFGSNVTDCSGNFCLFR	H4N4F1S1	34470	20951	115146	77866	80866	87576	72173	69217	27377	107968			51047		26234	16870	10409	58087	71807	34714	78339		37325	64340	68062	111647	41324	21952	49674	96545	87132	66054	52614	51432	26282	57448	10810	49264	95508	65970	96587	168631	65771	53212	91300	97166	116645	91306
QQQHLFGSNVTDCSGNFCLFR	H4N4F2S0				61698	24266	23174	10656		191525	172600									59425	75719			61054	69500															52043			13822					24041	11034
QQQHLFGSNVTDCSGNFCLFR	H4N5F0S1	45885		44870	74372		27419	43534	45114	67252	90222			12660		11935				34226	38636			49929	43789			42375	43861	11072	46590	15406		20735	32206	19893	18983	35948	11760	105105	44771	40572	64954	11658		15848	13667	102296	86876
QQQHLFGSNVTDCSGNFCLFR	H4N5F1S1	58817	24590	48847	56503	25343		78514	89869	102805				41005		27562			11048							13457	13659	114207	123847	116645	200328	179345	132697	148876	141793	152304	142144	129229	83643	252891	168372	142657	250760	121982	134408	144113	121349	203554	190434
QQQHLFGSNVTDCSGNFCLFR	H4N5F2S0	34872		22842		27085	21667	49465	51568	95060				22994											10290			58428	62271		65958	56321	36517	57742	37007	53033	53492	10174		100784	37518	25394	76999			45484	33934	87399	61501
QQQHLFGSNVTDCSGNFCLFR	H5N4F0S0																					197008	50940																									10440
QQQHLFGSNVTDCSGNFCLFR	H5N4F0S1			153964	195693									170674	84482											29256	24659	29480	28156
QQQHLFGSNVTDCSGNFCLFR	H5N4F0S2	349954	309548	1107605	1051838	393186	598219	1415369	1598985	891343	82295			668856	494745	264780	227242	235901	474489	1120595	1113496			456711	612974	589814	395060	1603607	1552644	577090	549581	802495	794478	538312	490414	1096563	1029416	539684	459229	948627	700139	983530	744375	723062	659564	1026093	1274495	426961	479458
QQQHLFGSNVTDCSGNFCLFR	H5N4F1S1			233069	296350				46500					80745										56004	97671			27026	33265		24261								10375	26488		26979		44202	13582	11678		48541	54976
QVPGLHNGTK	H3N5F1S0																					133994	114123		58782
REGDHEFLEVPEAQEDVEATFPVHQPGNYSCSYR	H4N3F0S0											85083	49730										30370
REGDHEFLEVPEAQEDVEATFPVHQPGNYSCSYR	H4N3F0S1											93856	77195									40668	77201
REGDHEFLEVPEAQEDVEATFPVHQPGNYSCSYR	H5N4F0S2							34120	16942	43271	67170								33349	39102	51072			63483	68964	38105	39506	17768	16936								11078	10368		48315	30930	12844	35578		12178	23492	10433	11546	23060
RNHSCEPCQTLAVR	H5N4F0S2			11981			21352		10234	41523	40134	10182										117662	91151		10827	22625		109924	73888			11701	20904			24045	13904	24809		40864		56151	92707			34880	25236	26327	10126
SCHSVEDGQLLTSNESEDDEIFR	H5N4F0S1	28103		512590	545467	28714	27930	14189		31502	357820	39105	69570	93370	22109					14604	69944	379020	184159	45433	96989	31877	24943				22713	28069	11943	15331	11308	13808	37719			71258	12693	10344	59113	27013	11772	46083	11840	41055	55233
SCHSVEDGQLLTSNESEDDEIFR	H5N4F0S2	1839166	961152	3166432	2183247	4635177	5408434	3561029	3559782	3267462	4259310		10459	1997037	1089389	1067913	945897	1076262	1994372	4090265	4325932	471561	169568	2784605	3047411	4547776	4202993	360537	240170	582786	894278	682874	792776	727360	280227	1274198	1253395	763552	208856	766614	1103003	72857	304883	1372676	1384051	1993601	1681569	1199041	1492199
SCVCTNSSQVVCR	H5N4F0S1			103577	22705	89505	103976		52388	36359	24421									114869	113590			68262	83381	26723	22382
SCVCTNSSQVVCR	H5N4F0S2	30853			76451	207107	247101	96843	53570	29484				27612	22496		79805		81690	184127	23833			66530	82983	198846	156317													45416						28289		24985	63753
SLTFNETYQDISELVYGAK	H0N0F0S0											152517	125780									54536			97709
SLTFNETYQDISELVYGAK	H5N4F0S1			649316	629681	47560	70983	34522	40667					29809		12364										98886	71008		10991							27590	35443			21708		10443	47610			126244	69492	31354	24333
SLTFNETYQDISELVYGAK	H5N4F0S2	649029	375435	1357702	1449748	2324171	2593050	1725517	1858875	1665766	1993060			1422467	753618	935939	934916	921497	1877750	815039	825023		26371	1116598	949519	2024162	2018400	1887851	2016980	969786	1528030	1630306	1366279	1099483	1010386	1913563	1837502	1465595	946940	1381701	1517742	1258259	1747170	1495955	1615263	3530783	3213250	1798799	1357570
SLTFNETYQDISELVYGAK	H5N4F1S2	69734	43144			213214	221676	199826	203662	174777	244607						11978	135225	291691	202399	206873			254828	210702	187500	186143	127173	148195	96813	138698	119058	113969	122952	118845	108985	104471	157779	118751	167283	188106	173224	219651	45562	49226	192570	161594	217953	176785
SLTFNETYQDISELVYGAK	H6N3F0S1			68468	48963	115687	106741	68585	81110	90327	88892			29526		10256	23480		34124	62564	32787					261496	255293	71926	69187	10782	25587	31911	27888	25983	27597	31485	51366	28503		47405	54768	50250	58207	28216	31907	126843	110606	65072	42782
SLWNMSAANNNIK	H8N2F0S0			80673	10947		11259	21757	59277	46923	51509						10665														12725			10185				20997		59644			29530			10836		64298	77886
SPYEMFGDEEVMCLNGNWTEPPQCK	H5N4F0S2																											98690	100786							35898			37502	23911	15517	26324	45435			21375	10226	27760
SPYYNVSDEISFHCYDGYTLR	H5N4F0S2	61739	52311	57940	71296	125585	136856	136474	123295	114753				112530	54283	67018	65106	175364	180571	161004	99291			152141	186069	113703	139986	405647	479688	124677	164067	148728	134813	145513	143462	297303	304292	172725	129302	342990	244180	274586	399362	189452	205537	283029	243808	221622	189757
SSAVYQCNASNEYGYLLANAFVNVLAEPPR	H8N2F0S0	21534			37260	20760		135586	147322	43599	69153			10464	10017					61419	62250	14885	11337	68048	68278					11388	37090	65627	48066	11272	21960	35739	27361			54490	63210	11613				71160	70610	126869	82220
SVQEIQATFFYFTPNK	H0N0F0S0											130687	53948
SVQEIQATFFYFTPNK	H3N3F0S0																								38487
SVQEIQATFFYFTPNK	H3N3F0S1			17456					12008																						12801
SVQEIQATFFYFTPNK	H4N3F0S0										408295
SVQEIQATFFYFTPNK	H4N3F0S1										633383														20643
SVQEIQATFFYFTPNK	H5N4F0S1					49954	31252	52131	46546	22876	127726								11723					149620	413192
SVQEIQATFFYFTPNK	H5N4F0S2	129363				54041	210443	177122	481635	631728	414527			82498		177942	164526	346711	495298		44567			145636	224657	1215370	1192958	1040302	1040247	76865	156833	360106	329091	857225	783256	688862	612200	848558	594005	814190	745969	582918	776964	210059	186025	892002	613963	510932	485865
SVQEIQATFFYFTPNK	H6N5F0S3					12075	46814														10152						15094
SVQEIQATFFYFTPNK	H6N5F1S3																																															11219
SVQEIQATFFYFTPNK	H7N6F0S2			10890		170475		79388	27223					73793	49452	40900			53449							165348	118214				23732		21869			11207	38720			52871		44116	77234					30306
SVQEIQATFFYFTPNK	H7N6F0S4																																															10282
SVQEIQATFFYFTPNK	H7N6F1S3																																								12218
SVVAPATDGGLNLTSTFLR	H0N0F0S0	198217	82518	304251	268296	4519014	4367014	671182	656831	353659	359989			222415	77876	50231	44597	31483	93857	1072155	1205827	1462750	97574	5213410	5268082	359019	338223	92002	87479	114776	211165	250607	192023	145450	138808	168024	177202	109610	66556	224627	217539	157684	218201	151676	165747	303897	179437	377684	320705
SVVAPATDGGLNLTSTFLR	H0N1F0S0	272834		1183244	1046424	179655	437170	854668	896799	1471756	1964441			340539		47260	28595		46151	2136554	2455641	781827	118778	330172	444487	917471	992379	96143	68430	10540	143421	259270	90893	69229	46181	173017	135218	135553	53679	228838	120450	113138	463463	163806	219192	362982	300275	922858	602721
SVVAPATDGGLNLTSTFLR	H1N2F0S1					237275	248108					10055										15821	13460	89102	91305
SVVAPATDGGLNLTSTFLR	H2N2F0S0	54123		232729	191581	547126	236158	444174	397058	425912	319041			159169		11299			49350	328178	1055082	206349	53954	194962	232841	490602	483670		83226		52240	132613	35053			50956	41838	30616		91541	50377	10168	131440	152341	68367	347321	208782	458882	205652
SVVAPATDGGLNLTSTFLR	H2N2F1S0	91364		416055	342133	502791	515652	441660	377561	497568	211002			251845					110621	1058110	1006225	124196		270193	292754	407470	424233	49934	46222		165119	205926	88910			165426	162756	72592	24650	247731	150705	73934	232907	198791	186696	483084	267781	686078	365842
SVVAPATDGGLNLTSTFLR	H2N3F1S0	282399		1164356	1015841	966292	838029	1057150	956998	1669127	774390			601222		91085	60772		203977	2031837	2016897	66704		469222	555299	1026955	1051211	138561	116171	99101	509924	612467	313733	164101	135622	421447	416168	271858	121108	580037	420012	301940	642760	417284	434594	1331868	485562	1598827	872052
SVVAPATDGGLNLTSTFLR	H3N3F0S0	253881		1351789	1175684	1151325	820315	1192170	894414	1785137	854694			477690		96989	77999			2687275	2526704	111941		628749	660231	1156231	1205173	130610	140704	68356	461650	594123	284418	155789	109063	407223	418534	261162	100473	571557	403023	276294	655564	412043	429613	1468698	520702	1647872	916333
SVVAPATDGGLNLTSTFLR	H3N3F1S0	954521	96336	3470380	2949901	2926523	2541860	3167807	2534769	4471572	1480890			1778625	51144	272593	217992		589202	6599542	5725017	176308		1455321	1572482	2945387	3070239	118062	449440	374279	1602252	1828115	989200	608201	463885	1322724	1383378	812883	403347	1885236	1395717	999619	1755013	1338856	1338232	4001169	1594948	5027110	2880484
SVVAPATDGGLNLTSTFLR	H3N4F0S0	123268		152745	453772	469709	353620	470252	450793	999199	501541									915955	893959			274042	274690	452496	498925				113269	166862	83943	41621	26308	111166		79372	23325	190381	119529	85581	253363	102355	124793	801580	130519	730410	387888
SVVAPATDGGLNLTSTFLR	H3N4F1S0	741187	133758	2687208	1965253	2553648	1109532	1933279	2290783	3954518	84924			622901	149484	332773	203161	10613	439676	2801912	852891			1397591	1377648	2061979	1842325	396181	276356	255239	814563	1175512	209638	525142	468236	651088	519464	468763	356297	1570504	1356964	693753	2392799	561478	786514	4444385	1430669	6666608	3738081
SVVAPATDGGLNLTSTFLR	H3N5F1S0	1944316	1062866	3273732	3336767	1211841	1680847	4382149	4329746	624311		17905		2448074	1225520	1031631	745690	757390	1334936	660394	421024	13933	13580		435181	1267109	753940	1301561	1135539	2838076	4275024	3568209	3582669	4414404	4244485	4513791	4463215	2594000	1988427	4892415	5108782	4250550	4657483	3137900	3115554	2418837	3963424	4236896	5670367
SVVAPATDGGLNLTSTFLR	H4N3F0S0	131638		760097	655101	701849	644077	649575	595815	902772	409529			212987		37576	11264		62238	1856394	1675173	75028		483461	432391	680800	686393	61949	69086		213043	254078	116253	62238	45139	150571	192575	115505	36951	277744	136445	104459	300220	192838	206268	666501	280066	828482	438151
SVVAPATDGGLNLTSTFLR	H4N3F0S1			290805	208938	142872	237843	238535	193480	91993				40243										84182	325433	164596	78358				35819	59820	10148			50579	39024	26325		131485	76305		75767	92508	88091	67707	163813	291922	122716
SVVAPATDGGLNLTSTFLR	H4N3F1S0	1069210	53390	3693292	3262143	2282730	2447016	2854029	2789249	2910067	611423			1420544	61274	272246	184174	23238	484713	7966254	5194622	133967		1210801	779516	2409426	2429097	420988	408567	198806	977841	1260397	660710	393965	304788	767804	969850	679495	302624	1546070	1059617	693529	1666425	1056889	1077412	2763159	1296637	3450694	2282616
SVVAPATDGGLNLTSTFLR	H4N4F0S0	140442		689108	636993	458090	402980	480098	461219	794041	191200			176879		50685	41557			1201594	739946			105367	139766	534944	564118		26610		172959	259602	115455	64622	49216	127049	143655	104667	46737	186801	136478	113904	270081	113959	135015	682723	165482	561815	389630
SVVAPATDGGLNLTSTFLR	H4N4F1S0	1023935	438017	4170444	4174317	1904763	952420	4833228	4749654	3062446	87136	32238	10685	2153957	250470	396504	197603	219109	1083120	6954972	3644334	66263	28136	544686	539041	3364356	2406140	591887	647341	692836	1402971	1703637	941150	325015	888414	543732	847590	704447	812979	1638762	1852628	891007	703010	901051	1213797	2813606	1858234	4977907	986427
SVVAPATDGGLNLTSTFLR	H4N4F1S1	2279333	351819	2615574	2901272	1438055	2037464	2720152	2804896	2089361	13789		22046	2350888	1720199	604634	517647	205558	1765158	4115942	3633955	33367	73583	596845	571738	2119881	1089180	501173	658009	1175536	2082921	2016767	1935249	1688156	917803	2708100	2676736	1444567	732337	3672427	3138626	2249517	3379475	2347557	2381573	2366830	1742579	5896052	4268205
SVVAPATDGGLNLTSTFLR	H4N4F2S0	807798	113483	1049525	1029353	547845	619778	1175448	1368256	563565	92844	65009		361657	98240	289234	250462		191526	328102	235692	46331	18012	77969	97383	584002	495219	292290	323817	751322	1440351	1529840	932092	850017	829446	1326911	1215307	637363	522101	1628847	1290954	1181312	1028711	951368	934760	1038434	1334493	1527240	1417109
SVVAPATDGGLNLTSTFLR	H4N5F1S0	1486788	693514	2016270	2037860	1314148	1481344	1270816	1193348	725458	341714			1231001	1295181	565198	424159	547853	742115	896469	257758				214468	1605426	1226425	557472	587872	1556022	2017157	2740318	2499207	1628310	1640687	1203500	1742860	1292450	969048	2180298	1864806	2162307	2634514	1480095	1598641	1333025	1333764	2276966	2546335
SVVAPATDGGLNLTSTFLR	H4N5F1S1	3032266	1965260	2351161	2124622	460150	882573	3127772	3224649	1221010	66994	13645		2763351	4029166	1301440	1079092	1501016	2319175	556996	203414	27610		67691	63320	653902	332638	1348687	1020753	3758102	5206806	8142567	6782558	4649498	4363868	4053579	3519085	2643131	2009800	5472976	5814741	5233504	6521915	3249729	2572924	1686613	3110222	5047580	6994245
SVVAPATDGGLNLTSTFLR	H4N5F2S0	1401278	1802527	1053656	1189241	900549	1437124	1523287	1257117	402881	79397	21896		1138859	1088535	1007888	874639	701189	852614	277098		29624	33174		52570	783391	617650	1624371	1493541	1680682	2709326	2631933	2411435	2105841	2161445	2489143	2279600	1364737	1294620	2129131	2561697	2188478	1699801	1896005	1794783	1058261	2221962	1475057	2276517
SVVAPATDGGLNLTSTFLR	H4N5F2S1																																							12574
SVVAPATDGGLNLTSTFLR	H5N4F0S1	116870	10350	499205	420624	281438	284472	410718	446855	281720	82638			132446	48966	53601	52952		36525	475822	204595			103727	107294	283217	257453	68194	102737	98752	248547	356900	159219	188629	162442	224106	209671	160954	103971	311603	243655	239097	462220	222005	216987	372243	301379	552859	491076
SVVAPATDGGLNLTSTFLR	H5N4F0S2	28142	11889	32648		114814	89227	157004	128398	89555	12803	29481		12221		26328	59142	60114	139817	226836	205039			83329	114007	35056	69410	42659		63750	78649	142469	193632	109307	113896	89187	88670	44704	73061	112052	134354	129138	81627	50471	70844	69585	179391	162176	59857
SVVAPATDGGLNLTSTFLR	H5N4F1S0	215986	66824	592729	650197	476082	269213	544464	483125	353354	29053	10804		110566	21906	39994	28787		84840	838116	622011		49936	51465	97552	343431	285128	183738	174263	122868	181101	432514	136931	104983	94068	280721	160787	117654	27632	243383	344073	263144	352267	198857	237490	488007	310125	535410	430315
SVVAPATDGGLNLTSTFLR	H5N4F1S1	2379104	2382823	888247	3373006	2179856	3254694	4050746	4007566	1859248	88304			3221144	2741418	2145521	1561907	1569490	1945449	1520792	421487			172775	253194	2876341	1502582	2621275	2553951	1874189	4353404	4744127	4063677	4131472	4049348	4077159	4059276	2195515	2181567	4764016	4756905	3411686	4174721	3258368	3238290	2268191	3930984	2904959	2614232
SVVAPATDGGLNLTSTFLR	H5N4F1S2	89963	59168																		13777		10165		14657													59309				38977					10170	22857
SVVAPATDGGLNLTSTFLR	H5N5F0S1	199267	42258	367599	369641	189574	195644	479804	490297	164625					32239	65230	14870	11673	181137	222143	53728	40274	13366			271966	210537	50488	58282	119198	265786	403277	312493	114082	169921	180558	179127	161563	107456	319462	241765	263462	459673	180134	186795	291053	231833	438476	490824
SVVAPATDGGLNLTSTFLR	H5N5F0S2	239722	135428	132211	146470	58602	58475	286279	374696	11795				160013	123138	100513	84950	96676	193527	105700	34405			11886	84734	25075		69068	65292	119861	96761	88155	80919	54710	64545	76312	78723	104148	49187	116716	91822	58032	95325	45170	90328	107655	72876	126334	118296
SVVAPATDGGLNLTSTFLR	H5N5F1S0	1058429	1176968	1437171	1487979	661329	756463	1168748	1105204	581650	78228	67169	12182	788685	767002	413911	346994	1055185	1348285	1283449	862040	10393	57550	107193		849118	626521	614483	519580	1072063	1235831	1300996	1196145	812020	841584	824309	836111	631934	598464	1117627	1085978	941820	1153203	860256	945196	776809	1055646	1058183	1086631
SVVAPATDGGLNLTSTFLR	H5N5F1S1	1958029	1082022	143346	238582	20552	35056	187546	196169	93742				1040023	506868	742697	684566	337714	428017							49661				1084820	660936	646154	692520	1539447	1430554	167442	256310	720088	475727	106075	103690	482263	500101	101749	256432	22059	100184	477725	760510
SVVAPATDGGLNLTSTFLR	H5N5F1S2			23579														63881											13933							66979		37088	56529					71250		11726		47439
SVVAPATDGGLNLTSTFLR	H6N3F1S1																			115825	113070
SVVAPATDGGLNLTSTFLRK	H3N3F1S0																					128104	28741
SVVAPATDGGLNLTSTFLRK	H4N3F1S0																					72451
SVVAPATDGGLNLTSTFLRK	H4N4F1S0																			154044	225061				28462
SVVAPATDGGLNLTSTFLRK	H4N4F1S1																			190606	215805
SVVAPATDGGLNLTSTFLRK	H5N4F1S1			118192	142769		85248	53512	110707			29119							56607	748681	723053		42374	141357	128872
SVVAPATDGGLNLTSTFLRK	H5N5F1S0							63694	67781			40180	11901						97616	288938	104290	61180	50844		10293
SWPAVGNCSSALR	H0N1F0S0	24771		11773		82659	66260	44563	49742	69896	52838									26759						60582	78052	52022	12713									31126	26528	88715		70158	88731					33690	67176
SWPAVGNCSSALR	H3N3F0S0			159483	126382	95346	110195	36609	125662	106677	195106									139288	246092	205321	214905	112543	105626	12075	76350
SWPAVGNCSSALR	H3N3F0S1			244682	115202	389743	497206	110626	571319	500424	900042						25919			503768	971177	235494	235791	442002	417797	79736	197237	36635												88453		36425	62302			25614		10041	63612
SWPAVGNCSSALR	H4N3F0S0			391730	289382	184469	203166	78735	188463	184928	295900		48238							231217	433736	405164	431406	225483	171897	75681	142736													45752			11398						23168
SWPAVGNCSSALR	H4N3F0S1			868827	428850	904313	988200	382854	1727971	1107491	2050129						95160		11435	1436641	2172958	537860	510576	1238085	1020940	282603	628037	117264	59029				10561					47470	47247	290325	42418		160400			78225	34273	95141	152998
SWPAVGNCSSALR	H5N4F0S1	174707		393113	464104	359334	378816	172619	539004	284963	647935			280483	183380	71485	189761		75866						240764	307269	331693	230921	154493	74916	70976	85392	30554	25201	95376	63889	76996	141380	104808	441217	82702	186900	322299	93230	89216	228226	126886	124401	325119
SWPAVGNCSSALR	H5N4F0S2	2537400	1028518	1572672	1481795	3341010	2916077	2629567	2854938	3255442	2001248			2397329	1901290	1950486	2359745	1013906	2315631	1360438	502149	56005		56654	858597	3422429	3523290	7136947	6231827	2165480	2935307	3749023	2827608	3065853	3105995	3261351	3245835	4942714	4353066	6395129	4033356	5847153	7330082	3106507	2717680	5251331	4321704	4872850	5054480
SWPAVGNCSSALR	H5N4F1S2																																													37834
SWPAVGNCSSALR	H6N5F2S2															49177
THTNISESHPNATFSAVGEASICEDDWNSGER	H6N2F0S0											119817	125367
TLNQSSDELQLSMGNAMFVK	H0N0F0S0	11696				75934	42987	99558	103170	127118	138853									83353	96037	222520	211170	190514	206128
TLNQSSDELQLSMGNAMFVK	H4N3F0S1						35979				26155
TLNQSSDELQLSMGNAMFVK	H4N5F2S0	28279						10200		36464															11596	10932		22612	15020		72800			62733	64050		23448			62233	10014		43693					50004	13955
TLNQSSDELQLSMGNAMFVK	H5N4F0S1			331526	517980	11609	10278	12141						57129	10058														44349						10847			54908	59183			25013	85472					35845	76413
TLNQSSDELQLSMGNAMFVK	H5N4F0S2	143356	11293	330661	323219	336741	274491	370013	410239	273400				172159	98477	95778	93615	165220	235250	202354	69575			29934	49192	469338	475611	871200	1087357	194561	201655	398421	341029	402974	394925	385644	340401	562758	341310	872885	547772	385601	555606	412059	360566	580421	625267	511906	512370
TLNQSSDELQLSMGNAMFVK	H5N5F1S1	26014								25576																				11517	35023			37230	47018						12412	10230	26588			11306		28481	31839
TLNQSSDELQLSMGNAMFVK	H6N5F0S3								11134											11052		11054				25323																				10299
TLYETEVFSTDFSNISAAK	H5N4F0S2	49857		54164	25623	152606	138050	73445	72820	52345	26232			49665		51289	54143	89917	145104	53211	29310	12867	36790			109533	90678	99953	138345	23090	72174	95354	30366	58415	56310	37067	37567	107161	51669	203310	72599	81977	155468	64176	70457	114555	96656	63887	52962
TNHHLANLYQNMSVLENHHWR	H4N5F0S1	441505	259303	4312708	3981198	3029699	3105223	2983559	3069690	2770508	2936222			727173	416376	414687	367133	614114	1275668	4354448	4255435	10421		4742385	4543454	4282926	4094157	1669200	1426340	704792	1043000	882735	681165	607929	519929	1674867	1615999	1037106	647110	1059411	1164697	545859	723111	1062628	1263758	2763106	2482551	2289851	1759380
TNHHLANLYQNMSVLENHHWR	H4N5F1S1	105789	50492	457539	392607	282358	296564	239140	241237	277844	281580	39636		28540	26556	48959	41378	82262	181556	608207	553696			1321486	1199555	1001363	959889	79349	63944	151472	221413	103920	89154	83665	72825	271376	253646	158816	96242	139818	150641	81149	104941	157624	174019	545032	443172	113055	142743
TPLTANITK	H4N4F1S0							40149	31095	175692	169026															55380	56999													107389						75623		88899	25212
TPLTANITK	H5N4F1S0											95226	104155									36019	34861
TPLTANITK	H5N4F1S1	37737	23019	57104						11258	97651	118179										67318	56415					47369	54388	81092	81261	160157	127393	102885	109178	73937	84613			100485	130132	68673	91564	49767	66665	228322	184061	22289	105451
TPLTANITK	H5N5F1S0									61883	62989																													47901								43872
TQPSSENK	H5N4F0S2											150637	138791							63188			11023		11265				10008
TVLTPATNHMGNVTFTIPANR	H0N0F0S0											343233	395033
TVLTPATNHMGNVTFTIPANR	H0N1F0S0											2193165	3451034									332730	635959		11054
TVLTPATNHMGNVTFTIPANR	H2N2F0S0																					105177	113406
TVLTPATNHMGNVTFTIPANR	H4N2F0S0						224328	53411	49232	336432	410693									477005	557784			837841	1107414	237513	235739
TVLTPATNHMGNVTFTIPANR	H5N2F0S0			105006	117958	129820	156628	102126	81304	252799	366960			25144		10436		30580	92185	190069	197574					205341	216689	149617	151287	49454	97154	69538	38027	56614	60554	104932	95069	66726	46356	221189	150866	79627	186653	65911	58581	132668	149468	99173	104213
TVLTPATNHMGNVTFTIPANR	H6N2F0S0	876061	383040	809899	866165	475276	493800	734056	623044	1137678	962268			71616	220349	237254	197473	336060	576891	302774	354287	14550		210682	248216	606764	610187	1108251	1144650	459617	846654	509895	391853	556989	564065	753674	736771	486253	359365	1395650	1131845	723613	1346532	488304	488570	854105	885182	815656	830216
TVLTPATNHMGNVTFTIPANR	H7N2F0S0	105624	37580	93494	97557	44150	68251	93152	86379	151943	135760			115644	55954	27875	12879	42155	88546	36243	31130	84958		35657	28955	120729	134647	116746	126617	66944	118353	54962	39629	43151	52374	106046	95255	56745	52759	207281	154681	86019	171967	64934	60704	119002	119457	115994	116033
TVLTPATNHMGNVTFTIPANR	H8N2F0S0																					54208	65265
VAPSAVLGPNVSIGK	H5N4F0S1			239497	87226		112733		87493	103713	135296													21899	87068															49502			73926					29648	46503
VAPSAVLGPNVSIGK	H5N4F0S2	154695	15849	325839	237865	395125	569018	212805	388148	2274299	2252200			66953	10540	41703	34720		87775	837155	867251			1788314	1582189	249430	280376	37537	75510			247496	184033	207317	499705	253944	247426	652943	465454	188283	389572	483002	624769	53848	55383	293005	239780	556766	382873
VCQDCPLLAPLNDTR	H0N1F0S0			329479	127908		79820		21645	306979	292166	10854									143115	58852	21751	144150	249783															42395
VCQDCPLLAPLNDTR	H2N2F0S0			336040	65359		61121			398936	340370									62049	186327	120436	23926	146187	348734
VCQDCPLLAPLNDTR	H3N3F0S0						27666	11353	16979	328182	410227									86271	255042	118575		103431	286757															41031
VCQDCPLLAPLNDTR	H3N3F0S1			217027			10799			369194	392200									42069	259430	69264		86344	306588
VCQDCPLLAPLNDTR	H4N3F0S0																											10846	12635
VCQDCPLLAPLNDTR	H4N3F0S1	48418		595887		28433	160481	116029	203215	711805	130233									309031	333721	171918	32119	485104	931085	118390	112689	23071			24512	43373			10427	36214		52812		377094	39975	43931	119086	28354	40903	75296	53824	202753
VCQDCPLLAPLNDTR	H5N4F0S1	218194	486968	594056	698581	184109	693981	828005	843055	171935	41141			205002	544441	772302	592252	18907	788918		11538			581126	424373	193495	138759	1624568	481286	96821	740241	988512	869000	200713	800332	840291	850472	260875	121409	1203330	800179	166783	897755	43569	665517	1081364	851804	776488	665924
VCQDCPLLAPLNDTR	H5N4F0S2	1206293	643167	707007	1234467	1297240	709331	1732825	1636294	911263	264275	114137		1761930	1122684	1350854	1022668	745640	1612838	559048	341753	12112	13818	1811713	1305035	1609404	1622306	2564994	2349610	1916687	2809081	2555984	2146648	2162856	2068357	3367137	3209343	2787059	2057587	4053894	2798074	3981432	4354184	2978768	2961721	4372843	3262072	2616736	3063344
VCQDCPLLAPLNDTR	H6N5F0S3	51692					66076	65730	60605							63370	54697		21472					60671	47057	22631	36073	113529	121425	83432	77888	57442	80743	37977	39755	118044	122415	80344	48646	179300	67345	124562	222983	153648	127324	187688	130712	34354	35671
VCQDCPLLAPLNDTR	H6N5F1S3							37091	44697										38295	33851	11563			88068	72286	50809	54087	40077	35356	76670	115329	50454	25457	51334	43353	49052	48616	61422	13751	173831	62631	84160	151246			81690	60511	161524	156838
VEGSSSHLVTFTVLPLEIGLHNINFSLETWFGK	H0N0F0S0											197483	181823									10315	12035
VEGSSSHLVTFTVLPLEIGLHNINFSLETWFGK	H3N2F0S0											154228	153562
VEGSSSHLVTFTVLPLEIGLHNINFSLETWFGK	H5N4F0S2											206788	181471									12845
VENTTVYYLVLDVQESDCSVLSR	H5N4F0S2	28355						105819	85354	86451	99112																	130891	126029	102019	124456	61547	61713	114267	83392	145965	148796	107026	71992	75370	173883	156726	204097	120335	97208	333387	212354	260297	157464
VGNNTIHVHR	H4N5F2S0	45792	36314							56730					40324				44552											55131	59883	65510		46585	36511	54346	53349	41905	24122	121279	89325	46514	79505	11822			26716	104664	100303
VGQLQLSHNLSLVILVPQNLK	H0N1F0S0											47328	74259									115857	102152
VGQLQLSHNLSLVILVPQNLK	H5N4F0S2	27002		195010	174986	197673	166029	221347	230785	250738	246246			246174	32968			36065	83933	420771	432912		15624	563534	515264	152606	124611	138533	106650			63987	30029	41690	32930	122843	98728	76049	15972	99911	83039	74022	96197		28386	223878	162096	141676	80744
VIDFNCTTSSVSSALANTK	H5N4F0S1	10544						79812	74598															27198	22219	24073	29012	152338	176675	26270	43600	23545		26786	27127	58945	56123	72013	48253	121691	74467	93239	166450	34691	36125	107443	80288	73389	76035
VIDFNCTTSSVSSALANTK	H5N4F0S2					56159	37551	155157	161386	129031	23647			111984	58278				30847	11917				120513	58001	63847	42256	389131	422729	116294	173663	105149	58474	97126	103953	174304	173366	162601	124723	362625	217211	260936	375807	164670	145782	296152	326512	194377	205270
VITVQVANFTLR	H5N4F1S1	91227	46869	108296	118224	48370	34040			68558				49455	10200	22095		53504	71898	55170			10695			30803	42248	13734	12828		51736	82997	54980	27977	31693	51699	50736	53574	44806	55771	26516	54701	75771	65389	55964	51065	51366	49249	38108
VLNFTTK	H5N4F0S2					45284	24237	41958	10550	20697					10109	11564		26583	68645	37567					24313	56806	10631	151886	125452	44970	60775	50648	42327	40811	44567	51029	47337	53199	43041	63518	55326	68736	105074	50714	42674	70111	54453	49417	56458
VLSNNSDANLELINTWVAK	H0N0F0S0					63176	65399	120295	99918	60093	105753	333975	258660							229499	240075	194380	62835	990491	973355	69180	73676
VLSNNSDANLELINTWVAK	H5N4F0S2	39573	23312	167239	185065	116989	176676	237773	237528	30765					141055	93749	58346	92395	186388	166030	37880					114837	57051	411416	408326			145882	136732	131511	122094	200792	197159	196440	103578	247319	213760	267049	358062	147143	92518	87247	197990	214758	218017
VNSSQVLPVDSGEVK	H5N2F0S0	44452		141997	126102	82127	103537	71015	103728	49979	48016			22536	35711	40170	59939				11464									63240	68777	77310	55799	54890	54128	50233	49946	40982	38757	95905	44878	49848	76815	46239	41578	53331	39735	106034	113915
VNVVNSTLAEVHWDPVPLK	H5N2F0S0	123113	53372	84669	78909	110462	102771	205506	200284	93656	11780			68538	29532	31624	28054		26844		65865					10728		42440	27276	51525	77400	150748	125748	79222	74661	77383	72557	25494	11021	131615	149973	62210	95777	27323	47626	105452	93788	167263	154008
VSNQTLSLFFTVLQDVPVR	H0N0F0S0								52770	30422	37871	3203376	1054343							276377	287439	1332963	1090292	373978	290295
VSNQTLSLFFTVLQDVPVR	H4N3F1S0																					71360	186502	55369	26565
VSNQTLSLFFTVLQDVPVR	H5N4F0S1			446597	402806
VSNQTLSLFFTVLQDVPVR	H5N4F0S2			223411	188614	70571	85386	84814	84776	29759	81601								108751	417703	445195	67356	239049	236661	228768	93796	57355	111737		76507	117616							10627		22482
VSNQTLSLFFTVLQDVPVR	H5N4F1S1	97767	42368	469122	385627	172082	134983	365362	394662	245311	375486			167214	102827				100896	646820	549621		10482	117791	232822	228601	167540	46175	14656	219280	230715	162548	135129	103733	95511	138515	149585	120912	26347	204614	190855	118937	146189	129291	105870	312292	256133	358141	177964
VSNQTLSLFFTVLQDVPVR	H6N5F1S1			51000	45279			10487	42413											93457	82138					12201					10772																	12909
VSNVSCQASVSR	H5N4F1S0											42315										21098	10834
VSNVSCQASVSR	H5N4F1S1											39352										39276	39952
VSNVSCQASVSR	H5N5F1S0																					16409	28188								23063	11746				12328		11033					39507					11864
VTACHSSQPNATLYK	H5N4F0S2	10505	22679	80113	79137	112364	91833	104698	108430	118884	108688				21860				41798	47507	30727			57451	62189	57675	85896	248593	172244	102787	111559	57212	72429	31673	51013	51989	69367	120914	63826	238720	99362	85387	223137	87108	76653	105891	88526	81198	71926
VTELQLTSSELDFQPQQELMLQITNASLGLR	H5N4F1S1																			37696	48543			13244	25024
VTISGVYDLGDVLEEMGIADLFTNQANFSR	H0N0F0S0											599861	538488									205280	145945	13216	10144
VTISGVYDLGDVLEEMGIADLFTNQANFSR	H5N4F0S1			95294	99894
VTISGVYDLGDVLEEMGIADLFTNQANFSR	H5N4F0S2			431486	428087	153265	189220	219353	220413	285537	414967	598010		136323	44720			59465	188160	142231	326269	455594	451087	449344	438109	130236	132315	82338	11299	55123	89753	73279	40875	12854	11843	82521	75954	97799	16703	49473	68062	28745	26768	57061	43890	190635	202381	115261	42876
VTISGVYDLGDVLEEMGIADLFTNQANFSR	H5N4F2S0			24153
VTQNLTLIEESLTSEFIHDIDR	H4N3F1S0																					226426	244677
VTQNLTLIEESLTSEFIHDIDR	H5N4F0S2	123654	64678	237241	210030	307672	316027	435893	609915	372370	481178	10002	10023				83604	242861	504227	469543	463913		182974	658239	637620	300615	301819	227195	225880	132876	246340	230542	197015	169195	134115	283867	266248	67563	83051	291397	291172	130084	119843	276861	262593	481867	446019	366819	235770
VTQNLTLIEESLTSEFIHDIDR	H5N4F1S1			887746	844878																	156233	10830		133059
VTQVYAENGTVLQGSTVASVYK	H6N5F2S2						14876							11210																		11859								11886					10134
VVLHPNYSQVDIGLIK	H0N0F0S0									144438	291449										80473	113134	126944	64381	78931			25401
VVLHPNYSQVDIGLIK	H1N2F0S0									196424	323882										37538	22012	22269
VVLHPNYSQVDIGLIK	H2N2F0S0									1002530	1489383										169988	83551	52507		51365
VVLHPNYSQVDIGLIK	H3N2F0S0									1479077	1950148									11638	227981	66015	13361	14189	78294				32545
VVLHPNYSQVDIGLIK	H3N3F0S0									631130	1305015														22404
VVLHPNYSQVDIGLIK	H3N3F0S1					70911	98402			1111761	855324	10074								62947	86463				33932			41227																				143598	68923
VVLHPNYSQVDIGLIK	H4N3F0S0					49453	66226			1978777	2334611	22237	10329
VVLHPNYSQVDIGLIK	H4N3F0S1						24316			2355675	1442116	17380								172877	171906	13264	64029	149060	182928
VVLHPNYSQVDIGLIK	H5N4F0S0					48158	71405			600523	433240	192722	18451	15458						58126	35988				49700			67043			10073						21392	20009		74513	39195	12387						27491	125161
VVLHPNYSQVDIGLIK	H5N4F0S1					124954	282698	34196		2308266	801516								34620	329825	148876			222170	203351	48100	47281	352293	356551		26803	65760	37513	37989	39401	95471	79276	104580	79543	249250	117109	28070	49123			55922	55597		263006
VVLHPNYSQVDIGLIK	H5N4F0S2	114822	29092	22485		1810340	1763535	393116	480063	2049660		21849		139857	53919	259720	200494	761156	1648536	103445		13434		33202	55500	1506478	1432223	11975694	13053998	864473	1448011	2415034	1740270	1875693	1627191	3559178	3526761	4077962	2926322	5748789	3927992	1629247	2191385			1655801	1699470	7592252	8084092
VVLHPNYSQVDIGLIK	H6N5F1S3	67293	100845	18662	14699	33501	54443							11822	54221											38498	39363			24820	42186		10529	13416	14855		21473			58564	14484					11388	10447		13999
VVTVAALGTNISIHK	H4N3F0S0									22068	59627										47415	88077	75894		22888
VYIHPFHLVIHNESTCEQLAK	H0N1F0S0											11743	44419
VYIHPFHLVIHNESTCEQLAK	H3N4F1S0	73666		63394	21477		10603	64404		60748	10782																	28032	21497			22793										11648	79082					64884	79797
WFSAGLASNSSWLR	H0N0F0S0	135495	29679	282716	184975	2784854	1966839	1054395	788753	350489	338290	120791		371330	72452			46719	68011	2131619	2171576	2703445	1004850	3279235	3139637	576173	528096	97356	30043	56190	10919	161431			52502	115708	87006	59236	38209	167388	166093		28789			210651	126336	201063
WFSAGLASNSSWLR	H3N3F1S0	209190	36818	499775	1368902	429976	838379	242144	178262	936328	3730923			113811	32724		14371	10718	30865	2939473	4314372	1260558	138413	1833752	1360535	366590	302611	43435	41027	65652	115533	241160	68091	43607	46236	130984	130212	12220	59186	798436	223495	116020	207188	120618	110911	184236	222660	363373	385008
WFSAGLASNSSWLR	H3N4F1S0	790165	84790	2260731	7982728	2291442	5324134	1544499	1608394	5287487	10251474			488889	146528	62535	54774	85109	155357	12274839	17735602	1625904	79908	5055822	5572627	1278654	1271589	124679	115546	171613	313268	480133	261969	208617	176053	302699	292232	249483	130687	3958629	444119	251604	811460	200854	185991	439875	309484	3631480	1604731
WFSAGLASNSSWLR	H3N5F1S0	448252	196290	1701881	2159543	1098639	1292662	1349151	1350215	2135394	3039050	59610	43617	980243	351054	153091	59764	173739	350880	1316872	2479687	143874		1252153	1699339	1045994	792734	279248	266714	414817	829287	1086618	704960	656089	545659	833467	844982	619216	307106	1882367	1054211	625129	1202517	583695	518425	922459	743264	1828132	1454701
WFSAGLASNSSWLR	H4N3F1S0	130401		597827	1929955	306393	568688	410764	100362	726293	3084059			10281						2222746	2655666	581897		1780407	1735400	176377	339747													361217	10396		70233					166165	71579
WFSAGLASNSSWLR	H4N4F1S0	485937		1394264	6168678	783069	1116947	640554	845459	1667798	7226502			95797				28068	28616	12046991	14845611	688583		3347808	3450361	112806	91974		24521	65360	116776	174996	70014	32445	13462	107956	96621	60284	25580	465447	207147	86818	100126	28382	50965	226851		141461	146319
WFSAGLASNSSWLR	H4N4F1S1	22754	128921	1123900	1180044	1154226	1638826	739928	1709591	1927355	1466178	43952		1422323	737366		44233	24212	186989	7246558	7963030	99161	56367	1204765	1139250	739614	748092	240348	144824	580594	1104672	1067072	1053235	783442	724121	1069909	587458	710422	353984	2223099	1393349	495079	987235	517558	684431	1466678	1049549	2194984	1676303
WFSAGLASNSSWLR	H4N4F2S0	226113	15222	365012	897545	206733	658181	237320	131539	277482	929022			11398	10462					294577	488680	243258	104159	503439	564805	176587	238645		13673	239557	357974	169187	94287	177731	109048	318911	275948	136942	52557	375205	302479	159005	312141	186272	173928	447841	407201	385734	297498
WFSAGLASNSSWLR	H4N5F0S1			12362															12486		29609														15449
WFSAGLASNSSWLR	H4N5F1S0	4085660	1664634	8255623	6338818	5450079	3918522	7381445	6405978	4090618	2020986			3676728	1482306	1075041	670012	1655910	2727315	11598098	6707573	26691		2348494	2197035	5357379	4568813	1344809	1205167	2495246	3942764	4941473	3275137	2657260	2287050	2204172	2950346	2566538	1513320	6209946	4262465	3001670	5729566	2399987	2083697	3808531	3463139	5622157	4856089
WFSAGLASNSSWLR	H4N5F1S1	3294577	1349125	2677758	2643655	2311627	1807586	4512512	4290848	3230096	511772	114947		3886850	1578966	987581	603564	1897511	2918063	3949822	3530012	59310	24786	243626	435768	2163118	2039846	1171070	1090408	2377828	3065843	5303578	3505467	2466607	2177519	2783325	2429630	2109521	1325127	5219727	4445178	3016031	4365260	2839879	2794420	2950766	3293652	4705019	4569463
WFSAGLASNSSWLR	H4N5F2S0	1193264	563566	1912988	1642560	1640931	1199201	2260123	2071882	1528105	1147806	29481		976314	409725	362747	203974	292046	465046	760244	558149			665145	611016	931969	849769	695381	660110	742667	1276258	1122294	761603	965029	820445	1228683	1240555	874663	496929	1807082	1342475	716866	1431749	817218	635620	1228172	1043326	1984741	1719577
WFSAGLASNSSWLR	H4N5F2S1	90393		123037	264381	73156	183412	72098	145837	132210	292655			58341						51148				158834	160591	61723	67083				22423	41297	11573			25118	36665	13871		114964	39708		56829	10702		45526	10898	140405	85477
WFSAGLASNSSWLR	H5N4F1S0	87114		965001	1135465			131336	128248	224445				43007					20803	1143612	1393036	32973		470105	641851											28414
WFSAGLASNSSWLR	H5N4F1S1	940544	441120	1916984	1849911	1609133	1424188	1694632	1934010	1503028	714980	41197		983645	575733	358307	332304	280459	613681	4167620	2401129	50101	87369	1306479	1288972	1776096	1408762	820162	860740	827253	962245	1545416	1159854	1041846	813405	1096250	1231328	424360	526128	1985606	1814116	824564	1306036	774447	814526	1263206	1164262	1533824	1511958
WFSAGLASNSSWLR	H5N5F1S0	1541578	781964	4405070	4041746	1647453	1202047	2974541	2642746	1501580	914817			774886	272536	480780	306844	552008	954976	5763155	3610242	51750		892845	772434	1686611	1512359	531731	481478	806761	1068760	1256863	855194	704989	641003	1014540	934951	777903	481595	1729574	1184078	859087	913578	702215	624917	1242070	999901	1465183	1294195
WFSAGLASNSSWLR	H5N5F1S1	23356		10568	48992		28414			56835	56898													10490	10086
WFSAGLASNSSWLR	H6N3F1S1																			154933	211062				36351
YLGNATAIFFLPDEGK	H0N0F0S0											505521	308322									654078	140926	928832	893526
YLGNATAIFFLPDEGK	H0N1F0S0			169053	115981	142557	106141	96858	94170	163295	178829	106399	65806							193456	133483			22425	121122	309107	293862																			172952		120224	30467
YLGNATAIFFLPDEGK	H1N2F1S1																							163822	153775
YLGNATAIFFLPDEGK	H2N2F0S0	12748		57781	46476	58285	68814	52415	21512	179902	284295						28867		12174	1698130	2455054	125450	14316	2257560	2272361	108527	123948	35656	37788		37689	10762					21278	24830		25387			12108	33970	24165	55219		41284	37531
YLGNATAIFFLPDEGK	H3N3F0S0			27241						103793	191707									757162	1043308	103641		1215476	1189885	55465	62185																			10501		10459
YLGNATAIFFLPDEGK	H3N3F0S1			131569	158637	142899	10507	94812	75431	524676	855234	1067357	2041298			12098	37776	37713	41789	967112	1234590	4043440	1992610	3441607	6943667	375703	403612	47557	21751	37952	68127	43635	38138	21196		44784	52093	48075	37503	37352	47589	25496	38759	26082	59728	117127	48584	12739	39446
YLGNATAIFFLPDEGK	H4N3F0S0			64868		50255		49429	30683	77718	72815								24817	852633	758307			2152597	2232996			23687	25065		22407					23418									10141			46209
YLGNATAIFFLPDEGK	H4N3F0S1	157618	51299	444636	363463	380202	358473	324414	318666	1371085	2034834	43766		146833	69646	66602	102362	118722	240614	3346112	2932675	60187	30295	7443898	7829171	1024132	1212552	239220	249539	131748	226693	131081	140940	94521	85362	214608	217382	196895	90139	183539	172163	104205	167474	127845	200744	307424	174954	283864	238129
YLGNATAIFFLPDEGK	H4N5F2S1			101968	70891	79688	90478	96672	92793	73880	106559						25797		50403	72801	60929		11920	77918	60949	132418	134021	128929	128616	28960	62886	35937	27134	32315	24561	79178	71949	47459		33284	49122		35661	50657	67124	97386	99945	93313	66320
YLGNATAIFFLPDEGK	H5N4F0S0									24813	58629									96163	91252			274588	293869
YLGNATAIFFLPDEGK	H5N4F0S1			6669179	6454552	11968					12506			541713	368184						31969	14101		1612585	1936726	12756	10567			34924	11229							10808		226124	13411					79599			10047
YLGNATAIFFLPDEGK	H5N4F0S2	8757547	4411248	17693165	15104314	12184852	14744106	14177992	14713336	10977982	10052277	11338		9285320	5919201	7344960	7371597	7774539	12901107	9938846	6143007	55772	72431	3864663	4266442	19269028	20780094	14689940	15198961	9289921	13366026	10014772	8656094	8309564	7853620	12528393	12330320	9876435	7785549	11304229	10354222	9205407	11392721	10576305	11629798	13653230	11358752	13604317	12692590
YLGNATAIFFLPDEGK	H5N4F1S1			379488	392674	51586	63718		26564		48296							25299	50457					11220	58785	122427	120807		24782	45468	67834		30338					45505	38268	31095	10120				11776			25242	82666
YLGNATAIFFLPDEGK	H5N4F1S2									20602	11133									42094
YLGNATAIFFLPDEGK	H6N3F0S1					44397	36850	10876		40084		22522								283492	212113			118994	92116	243226	245274
YNSQNQSNNQFVLYR	H0N0F0S0	12170	11035	147709	133554	444698	220642	128824	249353	419324	178926	30588		94676	59359		81417	45115	116894	184374	297741	99777	135468	374017	516600	281814	107323	165618	138529		115545	104740	103405	41552	26521	142570	159840	75180	69734	252369	292299	245757	281382	96466	125910	176640	216022	123015	156428
YNSQNQSNNQFVLYR	H5N4F0S2			13727		21838	26462			31448	29890	10249														10027	10287	36853	24291							10384			10766	63056		33076	32387			26414			26849
YQPINSTHELGPLVDLK	H4N5F2S0	74395	10483	20422		61526		81794	61598					28983																	32331	102734	83868	46517	41331	35401	26956			95050	62312	22561	58960	10033	24289		28966	105565	107327
YQPINSTHELGPLVDLK	H5N5F1S1	42414	10489	30997	25786	25846	63354	69659	66184	35190	23800									53344	60272	11745			26388											23443				57292	39380	12832	25661			26834	24682	10420	88569
YTCTAQTIVDNSSASADLVVR	H0N0F0S0			108511	71752				12444	62226	64254	62015	36693								15685	54040	194713		44040		11598
YTCTAQTIVDNSSASADLVVR	H3N2F0S0																			53869	83401
YTCTAQTIVDNSSASADLVVR	H5N2F0S0	12012		88396	117993	47143	26841	135692	121701	78569	57271			99429		26922			25390				16144		22768		20422	32538	49626	75278	149687	190464	114047	91428	72191	80164	82286	75358	41932	210168	110665	110536	197650	62501	62919	131454	73079	230938	233491
YTGNASALFILPDQDK	H3N3F0S1						23642														42846																			85191								33955
YTGNASALFILPDQDK	H5N4F0S2						22545				121801																													73402			13562					58761
YTGNASALFILPDQDK	H6N5F0S3				10547				12728	15165	29690																		10233		12356	12071								20233	10073		34267	12296		13963	10644	15069	19038
YTGNASALFILPDQDK	H6N5F1S3																		30040	100665	165240			29515	13480					29166	29951	37123	38452	74453	65989		41732	79305	66799	36340	10547	32544	84021			25267	22210	110434	114579
YTGNASALFILPDQDK	H6N5F2S2								28327	26296	51808															14920					27465					10285	24028			45211		24142	56575	41800	24997		10252	36362	32644
YTGNASALFILPDQDK	H7N6F0S4					95380	109313																				57272	43232	64685		10068					46332		10424		71301	25508	54486	63800	74806	60764	42626	33019	20837
[truncated: 5 more columns]

## Sheet: Summed_replicates_normalized 
Peptide Sequence	Glycan	MPI_CDG	SLC35A1_CDG	PMM2_CDG_b	SRD5A3_CDG	Alcohol_abuse	ALG1_CDG	ATPVoA2_CDG	No_diagnose_II	No_diagnose_I	DPM1_CDG	ALG6_CDG	PMM2_CDG_a	DPM3_CDG	NANS_CDG	Control_1	Control_2	Control_3	Control_4	Control_5	Control_6	Control_7	Control_8	Control_9	Control_10	Control_11	Protein	Protein Description	Origin
AAIPSALDTNSSK	H4N3F1S0	0	0	0	0	0	0	0	0	0	0.0187442	0	0.00871002	0	0	0	0	0	0	0	0	0	0	0	0	0	LG3BP_HUMAN	Galectin-3-binding protein	S_B
AAIPSALDTNSSK	H5N4F1S0	0	0.0230373	0	0	0	0	0	0	0	0.0271559	0	0	0	0	0	0	0	0	0	0	0	0	0	0	0	LG3BP_HUMAN	Galectin-3-binding protein	S_B
AAIPSALDTNSSK	H5N4F1S1	0	0	0	0	0	0	0	0	0	0.0232405	0	0.0132037	0	0	0	0	0	0	0	0	0	0	0	0	0	LG3BP_HUMAN	Galectin-3-binding protein	S_B
AAIPSALDTNSSK	H6N2F0S0	0	0.00478296	0	0	0	0	0	0	0	0.0321729	0.0310854	0.0242402	0	0	0	0	0	0	0	0	0	0	0	0	0	LG3BP_HUMAN	Galectin-3-binding protein	S_B
AALAAFNAQNNGSNFQLEEISR	H0N0F0S0	0	0	0	0	0.0196934	0.0148288	0	0	0	0.0137862	0.0333283	0.010571	0	0	0	0	0	0	0	0	0	0	0	0	0	FETUA_HUMAN	Alpha-2-HS-glycoprotein	S
AALAAFNAQNNGSNFQLEEISR	H0N1F0S0	0	0.0415766	0.149619	0.0136564	0.413916	0.0754393	0	0	0	0.300959	0.25767	0.550818	0.0374304	0	0	0	0	0	0.0103269	0.0437604	0.0184127	0.00964175	0.00393265	0.0449002	0.0194481	FETUA_HUMAN	Alpha-2-HS-glycoprotein	S
AALAAFNAQNNGSNFQLEEISR	H2N2F0S0	0	0.0130638	0.0624954	0	0.165257	0	0	0	0	0.127526	0	0.227216	0.00565356	0	0	0	0	0	0	0.0134047	0	0	0	0.0106867	0	FETUA_HUMAN	Alpha-2-HS-glycoprotein	S
AALAAFNAQNNGSNFQLEEISR	H3N2F0S0	0	0.0220373	0.0635501	0	0.145195	0	0	0	0	0.115927	0	0.291513	0.0129383	0	0	0	0	0	0	0.0166486	0	0	0	0.0128628	0	FETUA_HUMAN	Alpha-2-HS-glycoprotein	S
AALAAFNAQNNGSNFQLEEISR	H3N3F0S0	0	0.00218083	0.0116181	0	0.0417907	0	0	0	0	0.0177439	0	0.0577564	0	0	0	0	0	0	0	0	0	0	0	0	0	FETUA_HUMAN	Alpha-2-HS-glycoprotein	S
AALAAFNAQNNGSNFQLEEISR	H3N3F0S1	0	0.0136917	0.0334045	0	0.0488476	0	0	0	0	0.0419312	0	0.207936	0	0	0	0	0	0	0	0.00916868	0	0	0	0.00265593	0	FETUA_HUMAN	Alpha-2-HS-glycoprotein	S
AALAAFNAQNNGSNFQLEEISR	H4N3F0S0	0	0.0170108	0.0393212	0	0.0799225	0.0902563	0	0	0	0.0461613	0.194103	0.138331	0	0	0	0	0	0	0	0.00709684	0	0	0	0.00626207	0	FETUA_HUMAN	Alpha-2-HS-glycoprotein	S
AALAAFNAQNNGSNFQLEEISR	H4N3F0S1	0	0.0238714	0.0896313	0	0.113301	0	0	0	0	0.139723	0	0.535366	0.0555626	0	0	0	0	0	0	0.0388925	0	0	0	0.0332821	0	FETUA_HUMAN	Alpha-2-HS-glycoprotein	S
AALAAFNAQNNGSNFQLEEISR	H5N4F0S1	0	0.450777	0.086336	0	0.0716619	0	0.326275	0	0	0.00228994	0	0.326383	0.0756597	0	0	0.00386554	0	0.00363899	0	0.0504289	0	0	0	0	0.00636505	FETUA_HUMAN	Alpha-2-HS-glycoprotein	S
AALAAFNAQNNGSNFQLEEISR	H5N4F0S2	1.12085	0.722584	1.04896	1.4511	0.0927804	0.0154653	2.09017	1.53092	2.58613	0.276555	0.0198927	0.799335	1.13421	0.865318	1.27889	1.06882	1.35447	1.41068	1.21918	1.4065	1.29484	1.73226	1.58168	1.07747	1.22672	FETUA_HUMAN	Alpha-2-HS-glycoprotein	S
AALAAFNAQNNGSNFQLEEISR	H5N4F1S1	0	0.00211302	0	0	0.00260004	0	0	0	0	0.0133166	0	0.0882898	0	0	0	0	0	0	0	0	0	0	0	0	0	FETUA_HUMAN	Alpha-2-HS-glycoprotein	S
AALAAFNAQNNGSNFQLEEISR	H5N4F2S0	0	0.615442	0.114692	0.0255289	0.0731956	0	0.314682	0	0.0178649	0.1163	0	0.388746	0.095381	0	0.0102692	0	0.0104146	0.00808723	0.0108418	0.0785955	0.0407234	0.00452856	0.00763339	0.079057	0.0104604	FETUA_HUMAN	Alpha-2-HS-glycoprotein	S
AALAAFNAQNNGSNFQLEEISR	H6N5F0S3	0	0.0192792	0.0128246	0	0	0	0	0	0	0	0	0.00550044	0	0	0	0	0	0	0	0	0	0	0	0	0.0095981	FETUA_HUMAN	Alpha-2-HS-glycoprotein	S
ADGTVNQIEGEATPVNLTEPAK	H0N0F0S0	0	0.0051691	0.113483	0.0116867	0.0228916	0	0	0	0	0.0291824	0.260469	0.184322	0.00288248	0	0	0	0	0	0	0	0	0	0	0	0	APOD_HUMAN	Apolipoprotein D	S_B
ADGTVNQIEGEATPVNLTEPAK	H0N1F0S0	0	0.0971018	0.00623731	0.00988669	0.0788336	0.00376383	0	0	0	0.0561179	0.268153	0.0299791	0.0372617	0	0	0	0	0	0	0.0144098	0.0181288	0	0	0.0190046	0.00832941	APOD_HUMAN	Apolipoprotein D	S_B
ADGTVNQIEGEATPVNLTEPAK	H2N2F0S0	0	0.0411315	0	0.00497578	0.0319162	0	0	0	0	0	0.0215835	0	0.0416346	0	0	0	0	0	0	0	0.0110969	0	0	0.00275292	0	APOD_HUMAN	Apolipoprotein D	S_B
ADGTVNQIEGEATPVNLTEPAK	H3N2F0S0	0	0.00508115	0.0541018	0	0.0466848	0	0	0	0	0	0	0.00252638	0.021081	0	0	0	0	0	0	0	0	0	0	0	0	APOD_HUMAN	Apolipoprotein D	S_B
ADGTVNQIEGEATPVNLTEPAK	H3N3F0S0	0	0.00940418	0	0	0.0211979	0	0	0	0	0	0	0	0	0	0	0	0	0	0	0	0	0	0	0	0	APOD_HUMAN	Apolipoprotein D	S_B
ADGTVNQIEGEATPVNLTEPAK	H4N3F0S0	0	0	0	0	0.0239595	0	0	0	0	0	0	0	0	0	0	0	0	0	0	0	0	0	0	0	0	APOD_HUMAN	Apolipoprotein D	S_B
ADGTVNQIEGEATPVNLTEPAK	H4N3F0S1	0.0162175	0.00855688	0	0	0.00735619	0	0	0.0157755	0.00597453	0	0	0	0.0315826	0	0.0046655	0	0	0	0	0	0.023573	0	0	0.0116188	0.00986845	APOD_HUMAN	Apolipoprotein D	S_B
ADGTVNQIEGEATPVNLTEPAK	H4N3F1S0	0	0.0289776	0	0	0	0	0	0	0	0.00641294	0	0	0	0	0	0	0	0	0	0	0	0	0	0	0	APOD_HUMAN	Apolipoprotein D	S_B
ADGTVNQIEGEATPVNLTEPAK	H5N2F0S0	0.0882027	0.124725	0.0445419	0.12004	0.122246	0	0.167987	0.15284	0.0334585	0.0356667	0	0.0230213	0.041189	0.0391259	0.0936314	0.09107	0.110149	0.0468045	0.0424581	0.0649461	0.117489	0.0213997	0.0328664	0.0884893	0.122606	APOD_HUMAN	Apolipoprotein D	S_B
ADGTVNQIEGEATPVNLTEPAK	H5N4F0S0	0	0.0749307	0	0	0	0	0	0	0	0	0.0128758	0	0.00804356	0	0	0	0	0	0	0	0	0	0	0	0	APOD_HUMAN	Apolipoprotein D	S_B
ADGTVNQIEGEATPVNLTEPAK	H5N4F0S1	0	0.111251	0.0216224	0.0188837	0.00667517	0	0	0	0.00634573	0	0	0	0.0448018	0.00893568	0.0493774	0.0545074	0.0522288	0.0156406	0.0120183	0.0191422	0.0340337	0	0.015256	0.00266157	0.0379622	APOD_HUMAN	Apolipoprotein D	S_B
ADGTVNQIEGEATPVNLTEPAK	H5N4F0S2	0.243597	0.277908	0.0357386	0.132732	0.0984098	0	0.0393011	0.222634	0.129806	0.0167645	0.00674413	0.0193691	0.134499	0.0160979	0.202522	0.222181	0.264159	0.14082	0.192226	0.0965358	0.199686	0.10979	0.120284	0.0803378	0.223802	APOD_HUMAN	Apolipoprotein D	S_B
ADGTVNQIEGEATPVNLTEPAK	H5N4F1S0	0	0.00904701	0	0	0	0	0	0	0	0	0	0	0.0193746	0	0	0	0	0	0	0	0	0	0	0	0	APOD_HUMAN	Apolipoprotein D	S_B
ADGTVNQIEGEATPVNLTEPAK	H5N4F1S1	0	0.467339	0.0166677	0.0554179	0.106111	0	0	0	0.0455697	0.0202727	0	0.00231259	0.078805	0.0150364	0.0897143	0.0350897	0.0349954	0.0327928	0.0686192	0.0430109	0.15848	0.0186118	0.0110565	0.0148059	0.0066252	APOD_HUMAN	Apolipoprotein D	S_B
ADGTVNQIEGEATPVNLTEPAK	H5N4F1S2	0.302267	0.283819	0.0861546	0.110758	0.00822022	0	0.131256	0.405731	0.207665	0.0315479	0	0.0141737	0.335195	0.127709	0.258193	0.209153	0.286306	0.176804	0.299253	0.213701	0.546819	0.223862	0.154027	0.307022	0.198836	APOD_HUMAN	Apolipoprotein D	S_B
ADGTVNQIEGEATPVNLTEPAK	H6N5F0S1	0	0.030499	0	0	0.0379917	0	0	0	0	0	0	0.00238193	0.00262043	0	0	0	0	0	0	0	0.0090142	0	0	0	0	APOD_HUMAN	Apolipoprotein D	S_B
ADGTVNQIEGEATPVNLTEPAK	H6N5F0S3	0.00524494	0.015771	0	0.0210551	0.032512	0	0	0	0	0	0	0	0.00904228	0	0	0.0147212	0	0	0.0105764	0.0133074	0.0193449	0	0.00377575	0.021192	0.029986	APOD_HUMAN	Apolipoprotein D	S_B
ADGTVNQIEGEATPVNLTEPAK	H6N5F1S2	0.0239091	0.107053	0.00610035	0.038617	0.00225738	0	0	0.0257169	0	0.00183415	0	0	0.0602147	0	0	0	0	0	0.0265288	0.010638	0.0610034	0.0186962	0.0186017	0.0338913	0.0399791	APOD_HUMAN	Apolipoprotein D	S_B
ADGTVNQIEGEATPVNLTEPAK	H6N5F1S3	0.0507511	0.0931326	0	0.0380009	0	0	0	0.0890973	0.0279133	0	0	0.00234472	0.0160206	0	0.0414092	0.0178259	0.0350119	0.0380278	0.0786027	0.0206063	0.0495568	0.0216019	0.0350579	0.0149248	0.0504453	APOD_HUMAN	Apolipoprotein D	S_B
ADGTVNQIEGEATPVNLTEPAK	H7N6F1S2	0	0.0912687	0	0.0258656	0.021429	0	0	0	0	0	0	0	0.0502178	0	0	0	0	0	0	0	0.0266071	0	0	0.00264489	0.00260101	APOD_HUMAN	Apolipoprotein D	S_B
ADTHDEILEGLNFNLTEIPEAQIHEGFQELLR	H0N0F0S0	0	0	0	0	0	0.305151	0	0	0	0.208227	1.50781	3.04947	0	0	0	0	0	0	0	0	0	0	0	0	0	A1AT_HUMAN	Alpha-1-antitrypsin	S_B
ADTHDEILEGLNFNLTEIPEAQIHEGFQELLR	H1N2F0S0	0	0	0	0	0	0.189934	0	0	0	0	0.231456	0	0	0	0	0	0	0	0	0	0	0	0	0	0	A1AT_HUMAN	Alpha-1-antitrypsin	S_B
ADTHDEILEGLNFNLTEIPEAQIHEGFQELLR	H2N2F0S0	0.00642802	0	0	0	0	0.0886506	0	0	0.0346076	0	0.536398	0.00436102	0.00484627	0	0	0	0.0204169	0	0.0215209	0	0.0057421	0.00447555	0	0	0.0129419	A1AT_HUMAN	Alpha-1-antitrypsin	S_B
ADTHDEILEGLNFNLTEIPEAQIHEGFQELLR	H3N2F0S0	0	0	0	0	0	0.0769868	0	0	0	0	0.506453	0	0	0	0	0	0	0	0	0	0	0	0	0	0	A1AT_HUMAN	Alpha-1-antitrypsin	S_B
ADTHDEILEGLNFNLTEIPEAQIHEGFQELLR	H3N3F0S0	0	0	0	0	0	0.0373913	0	0	0	0	0.374739	0	0	0	0	0	0	0	0	0	0	0	0	0	0	A1AT_HUMAN	Alpha-1-antitrypsin	S_B
ADTHDEILEGLNFNLTEIPEAQIHEGFQELLR	H3N3F0S1	0	0	0	0	0.00228892	0.0147416	0	0	0	0.00622733	0.185602	0.0225745	0	0	0	0	0	0	0	0	0	0	0	0	0	A1AT_HUMAN	Alpha-1-antitrypsin	S_B
ADTHDEILEGLNFNLTEIPEAQIHEGFQELLR	H4N3F0S0	0	0.00975046	0	0	0	0.102233	0	0	0	0	0.630495	0	0	0	0	0	0	0	0	0	0	0	0	0	0	A1AT_HUMAN	Alpha-1-antitrypsin	S_B
ADTHDEILEGLNFNLTEIPEAQIHEGFQELLR	H4N3F0S1	0	0.0114412	0	0.0212814	0.0258993	0.244489	0	0	0	0.0522828	0.900065	0.10305	0	0	0	0	0	0	0	0	0	0	0	0.00268035	0	A1AT_HUMAN	Alpha-1-antitrypsin	S_B
ADTHDEILEGLNFNLTEIPEAQIHEGFQELLR	H4N5F2S1	0	0	0	0	0	0	0	0	0	0.00403568	0	0	0	0	0	0	0	0	0	0	0	0	0	0	0	A1AT_HUMAN	Alpha-1-antitrypsin	S_B
ADTHDEILEGLNFNLTEIPEAQIHEGFQELLR	H5N4F0S0	0	0	0	0	0	0.102464	0	0	0	0	0.339981	0.00249495	0	0	0	0	0	0	0	0	0	0	0	0	0	A1AT_HUMAN	Alpha-1-antitrypsin	S_B
ADTHDEILEGLNFNLTEIPEAQIHEGFQELLR	H5N4F0S1	0	0.396549	0	0	0	0.323081	0	0	0	0	1.1408	0.0848909	0	0	0	0	0	0	0	0	0	0	0	0	0	A1AT_HUMAN	Alpha-1-antitrypsin	S_B
ADTHDEILEGLNFNLTEIPEAQIHEGFQELLR	H5N4F0S2	0.639019	2.46021	1.9644	1.77949	2.4394	0.311031	1.75475	1.01546	1.16759	2.51728	1.9732	3.04684	3.6431	1.60751	0.631657	0.161578	0.989066	0.785454	1.44668	0.676782	0.378781	0.6105	1.94691	0.0853798	0.613424	A1AT_HUMAN	Alpha-1-antitrypsin	S_B
ADTHDEILEGLNFNLTEIPEAQIHEGFQELLR	H5N4F1S1	0	0	0	0	0	0.139321	0	0	0	0	0.0822998	0	0	0	0	0	0	0	0	0	0	0	0	0	0	A1AT_HUMAN	Alpha-1-antitrypsin	S_B
ADTHDEILEGLNFNLTEIPEAQIHEGFQELLR	H5N4F2S0	0	0	0	0	0	0.0227731	0	0	0	0.00775066	0.160883	0.0209481	0.00283175	0	0	0	0	0	0	0	0	0	0	0	0	A1AT_HUMAN	Alpha-1-antitrypsin	S_B
ADTHDEILEGLNFNLTEIPEAQIHEGFQELLR	H6N3F0S1	0	0	0	0	0	0	0	0	0	0.0266488	0	0.0196813	0.0108514	0	0	0	0	0	0	0	0	0	0	0	0	A1AT_HUMAN	Alpha-1-antitrypsin	S_B
ADTHDEILEGLNFNLTEIPEAQIHEGFQELLR	H6N5F0S2	0	0	0	0	0	0	0	0	0	0	0.00599441	0	0	0	0	0	0	0	0	0	0	0	0	0	0	A1AT_HUMAN	Alpha-1-antitrypsin	S_B
ADTHDEILEGLNFNLTEIPEAQIHEGFQELLR	H6N5F1S3	0	0	0	0	0.00237196	0	0	0	0	0	0	0	0	0	0	0	0	0	0	0	0	0	0	0	0	A1AT_HUMAN	Alpha-1-antitrypsin	S_B
ADTHDEILEGLNFNLTEIPEAQIHEGFQELLR	H6N5F2S2	0	0.00749277	0.00554008	0.0208441	0.0123612	0.0210025	0	0	0	0.00347738	0.0415116	0.00759787	0.0179199	0	0.00473068	0	0	0.00997973	0	0	0	0	0.0163023	0.00745558	0	A1AT_HUMAN	Alpha-1-antitrypsin	S_B
ADTHDEILEGLNFNLTEIPEAQIHEGFQELLR	H6N5F2S3	0	0	0.0278935	0	0	0	0	0.0305964	0	0	0	0	0.0194758	0.0193434	0	0	0	0	0	0	0	0	0.0033699	0	0	A1AT_HUMAN	Alpha-1-antitrypsin	S_B
ADTHDEILEGLNFNLTEIPEAQIHEGFQELLR	H7N6F0S4	0	0	0	0	0.0111548	0	0	0	0	0	0	0.00266898	0	0	0	0	0	0	0	0	0	0	0	0	0	A1AT_HUMAN	Alpha-1-antitrypsin	S_B
ADTHDEILEGLNFNLTEIPEAQIHEGFQELLR	H7N6F1S4	0	0	0	0	0.00217628	0.00523452	0	0	0	0	0	0.00815302	0	0	0	0	0	0	0	0	0	0	0	0	0	A1AT_HUMAN	Alpha-1-antitrypsin	S_B
AEGWEEGPPTVLSDSPWTNISGSCK	H5N4F1S1	0	0.0314047	0	0.00637906	0	0	0	0	0	0	0	0	0	0	0	0	0	0	0	0	0	0	0	0	0.00249681	ENPP2_HUMAN	Ectonucleotide pyrophosphatase/phosphodiesterase family member 2	S_B
AFITNFSMIIDGMTYPGIIK	H0N0F0S0	0	0	0	0	0	0.28308	0	0	0	0	0.0255948	0	0	0	0	0	0	0	0	0	0	0	0	0	0	ITIH4_HUMAN	Inter-alpha-trypsin inhibitor heavy chain H4	S
AFITNFSMIIDGMTYPGIIK	H5N4F0S2	0	0.0124389	0.0154336	0.0258493	0.00287703	0	0.00546583	0	0.0203279	0.0293504	0.00556333	0.00475901	0	0	0	0	0	0	0	0	0	0	0.0116787	0	0.0154232	ITIH4_HUMAN	Inter-alpha-trypsin inhibitor heavy chain H4	S
AGLQAFFQVQECNK	H4N3F0S0	0	0.0294935	0	0	0	0	0	0	0	0	0	0.0156589	0	0	0	0	0	0	0	0	0	0	0	0	0	CERU_HUMAN	Ceruloplasmin	S_B
AGLQAFFQVQECNK	H4N3F0S1	0	0.0153014	0	0	0	0	0	0	0	0	0	0	0	0	0	0	0	0	0	0	0	0	0	0	0	CERU_HUMAN	Ceruloplasmin	S_B
AGLQAFFQVQECNK	H5N4F0S2	0.115027	0.118732	0.0684797	0.0713317	0	0	0.0975264	0.210085	0.232483	0	0	0	0.0927478	0.411084	0.226424	0.199089	0.211187	0.196048	0.242821	0.214205	0.251616	0.222656	0.198662	0.179748	0.230312	CERU_HUMAN	Ceruloplasmin	S_B
AIIANLTCK	H4N3F0S0	0.0309276	0	0.0429985	0.0639986	0.0208816	0	0	0	0.0278697	0.024978	0.00583556	0.0170352	0.0364432	0.0702252	0	0.0159873	0	0.0198505	0.0105722	0.0239373	0.0272199	0.0373095	0.0212125	0.0277911	0.0379185	ENPP2_HUMAN	Ectonucleotide pyrophosphatase/phosphodiesterase family member 2	S_B
AIIANLTCK	H4N3F0S1	0.0289395	0.0075201	0.11737	0.0724906	0.0107426	0	0.0275545	0.0906896	0.088139	0.0233957	0	0.117048	0.081328	0.034231	0	0.0187963	0	0.0168872	0.0170035	0.0477904	0.0587336	0.0327476	0.0275608	0.0631566	0.0630991	ENPP2_HUMAN	Ectonucleotide pyrophosphatase/phosphodiesterase family member 2	S_B
AIIANLTCK	H5N4F0S0	0	0.0493906	0	0	0	0.00526222	0	0	0	0	0.0230475	0	0	0	0	0	0	0	0	0	0	0	0	0	0	ENPP2_HUMAN	Ectonucleotide pyrophosphatase/phosphodiesterase family member 2	S_B
AIIANLTCK	H5N4F0S1	0	0.0284277	0.0302925	0.0358503	0.00234235	0	0	0.0432247	0.0234456	0	0	0.0158161	0.032411	0.0106589	0	0	0	0	0.00485151	0.0116329	0.0125164	0.0128685	0.00299932	0.0110631	0.0142113	ENPP2_HUMAN	Ectonucleotide pyrophosphatase/phosphodiesterase family member 2	S_B
AIIANLTCK	H5N4F0S2	0.37854	0	0.143884	0.151885	0.0162209	0	0.333143	0.562516	0.435512	0	0	0.0600713	0.106927	0.545209	0.0989216	0.0892892	0.21741	0.155521	0.251165	0.136988	0.213552	0.20011	0.113879	0.0812061	0.146684	ENPP2_HUMAN	Ectonucleotide pyrophosphatase/phosphodiesterase family member 2	S_B
ALGFENATQALGR	H5N4F1S2	0	0	0.00663253	0.00239582	0.00930353	0	0	0	0	0.0522281	0	0.0404452	0	0	0	0	0	0	0	0	0	0	0	0	0	LG3BP_HUMAN	Galectin-3-binding protein	S_B
ALGFENATQALGR	H7N6F1S4	0.0791517	0.0125673	0.0605536	0.0423309	0	0	0.0227979	0.0694885	0.0846862	0.0385388	0	0.0354396	0.0340761	0.0478014	0.0193042	0.0280511	0.021008	0.0365605	0.031831	0.0243594	0.0447457	0.045999	0.0291412	0.0390766	0.0412094	LG3BP_HUMAN	Galectin-3-binding protein	S_B
ALPQPQNVTSLLGCTH	H2N2F0S0	0	0.0303979	0.015921	0	0.165311	0	0	0	0	0.111645	0.0234509	0.126924	0	0	0	0	0	0	0	0	0	0	0	0	0	HEMO_HUMAN	Hemopexin	S
ALPQPQNVTSLLGCTH	H3N2F0S0	0	0.0314895	0.0344485	0.00276876	0.195655	0	0	0	0	0.133938	0.0236236	0.164022	0	0.00329984	0	0	0	0	0	0	0	0	0	0	0	HEMO_HUMAN	Hemopexin	S
ALPQPQNVTSLLGCTH	H3N3F0S0	0	0	0	0	0.118807	0	0	0	0	0.0758769	0.00597144	0.079622	0	0	0	0	0	0	0	0	0	0	0	0	0	HEMO_HUMAN	Hemopexin	S
ALPQPQNVTSLLGCTH	H3N3F0S1	0	0	0	0	0.113316	0	0	0	0	0.0580785	0	0.0907912	0	0	0	0	0	0	0	0	0	0	0	0	0	HEMO_HUMAN	Hemopexin	S
ALPQPQNVTSLLGCTH	H4N3F0S0	0	0.0858744	0	0	0.0297816	0	0	0	0	0	0	0.0104099	0	0	0	0	0	0	0	0	0	0	0	0.00301549	0	HEMO_HUMAN	Hemopexin	S
ALPQPQNVTSLLGCTH	H4N3F0S1	0.0121093	0.0740919	0.182279	0.0431015	0.324611	0	0	0	0	0.19505	0	0.255508	0.00630179	0.041839	0.0174378	0.0260929	0.0300607	0.0330083	0.0125864	0.0458478	0.0220338	0.0172631	0.0472468	0.00686775	0.014084	HEMO_HUMAN	Hemopexin	S
ALPQPQNVTSLLGCTH	H5N4F0S1	0.0798582	0.262517	0.0220137	0.075198	0.00222434	0	0.46104	0.00830079	0.0351304	0	0.00520354	0	0.0680298	0.121674	0.0165868	0.0351504	0.0868773	0.144075	0.302739	0.08948	0.363721	0.0465745	0.139208	0.185272	0.141061	HEMO_HUMAN	Hemopexin	S
ALPQPQNVTSLLGCTH	H5N4F0S2	1.67215	0.0699636	2.38927	0.925297	0.102955	0.0285589	0.860123	1.58252	1.66837	0.141003	0.0209553	0.330938	2.63952	3.87681	1.6103	2.27572	1.79249	1.66869	2.8572	2.90574	4.15958	2.57699	1.12672	2.48233	1.57786	HEMO_HUMAN	Hemopexin	S
ALPQPQNVTSLLGCTH	H5N4F2S0	0	0.00212453	0.044037	0.0573733	0.038423	0.0153943	0	0	0.0224645	0.0673789	0	0.115853	0	0.0475219	0.0157151	0.0179657	0.00599351	0.00433406	0.0118065	0.0116168	0.0031051	0.0257064	0.0416671	0.0149349	0	HEMO_HUMAN	Hemopexin	S
ALQAVYSMMSWPDDVPPEGWNR	H5N4F0S2	0	0.0118374	0	0.00296713	0.0253895	0	0.00663812	0	0.160648	0.25891	0	0.103185	0	0	0	0	0	0	0	0.0449595	0	0	0.100981	0.0167855	0.019056	CFAB_HUMAN	Complement factor B	S_B
ANSTGTLVITDPTR	H3N4F1S0	0	0.0720824	0.0583115	0.0765751	0.092267	0	0.017745	0	0	0.0742048	0.0413934	0.049531	0.0613301	0.00345439	0	0.0161717	0	0	0	0.0525515	0.0186524	0	0.0138203	0.0618807	0.088295	CNTN1_HUMAN	Contactin-1	B
ANSTGTLVITDPTR	H3N5F1S0	0.0219607	0.0268928	0.0196185	0.0306995	0.0330285	0	0.0209729	0.0319218	0	0.0181411	0	0	0.0148743	0	0.00430643	0	0	0	0	0.0161938	0.0131189	0	0	0.0275457	0.0304091	CNTN1_HUMAN	Contactin-1	B
ANSTGTLVITDPTR	H4N4F2S0	0	0.0329067	0.0140587	0.030946	0.0269341	0	0	0	0	0.0357852	0	0.022679	0.013432	0	0	0	0	0	0	0.00918845	0	0	0	0	0	CNTN1_HUMAN	Contactin-1	B
ANSTGTLVITDPTR	H4N5F2S0	0.0736318	0.0119527	0.00824201	0.0376265	0	0	0.0771269	0.102401	0.0276647	0.0122143	0.00499351	0.0115225	0.0254292	0.0382107	0.111413	0.0907073	0.104493	0.0699951	0.0711374	0.0524178	0.0574949	0.0725092	0.0482384	0.0595263	0.0977583	CNTN1_HUMAN	Contactin-1	B
AQLLQGLGFNLTER	H5N4F0S2	0.0378703	0.110999	0.0163662	0.0435459	0.00678717	0	0.0222045	0.141134	0.231756	0	0	0.0247669	0.0188839	0.161311	0.0341081	0.0783342	0.0900118	0.0920927	0.0945945	0.0721251	0.0871465	0.061443	0.10294	0.0642045	0.0823881	CBG_HUMAN	Corticosteroid-binding globulin	S
ASPLAFNIANSSSEADCPDPFANGADVQVSNIDYR	H4N3F1S0	0	0	0	0	0	0.268391	0	0	0	0	0.0731477	0	0	0	0	0	0	0	0	0	0	0	0	0	0	MARF1_HUMAN	Meiosis regulator and mRNA stability factor 1	S_B
ASQNITYHCK	H7N2F0S0	0	0	0	0	0	0.0187977	0	0	0	0.00702872	0.0473414	0.0189977	0	0	0	0	0	0	0	0	0	0	0	0	0	CO1A1_HUMAN	Collagen alpha-1(I) chain	S_B
ASSSGNMNINITTFR	H4N3F0S1	0	0.0445398	0.232973	0.00640684	0.358067	0	0	0	0	0.266291	0	0.652521	0.0472848	0	0	0	0	0	0	0.00656842	0	0	0	0.00251079	0	S26A8_HUMAN	Testis anion transporter 1	S_B
ASSSGNMNINITTFR	H5N4F0S1	0	0.00439065	0.0297426	0	0.053566	0	0	0	0	0.0251429	0	0.10797	0	0	0	0	0	0	0	0	0	0	0	0	0	S26A8_HUMAN	Testis anion transporter 1	S_B
AVNITSENLIDDVVSLIR	H0N0F0S0	0	0	0	0	0	0.182491	0	0	0	0	0	0	0	0	0	0	0	0	0	0	0	0	0	0	0	CO9_HUMAN	Complement component C9	S
AVNITSENLIDDVVSLIR	H3N3F0S1	0	0	0	0	0	0.0594441	0	0	0	0	0	0	0	0	0	0	0	0	0	0	0	0	0	0	0	CO9_HUMAN	Complement component C9	S
AVNITSENLIDDVVSLIR	H4N3F0S1	0	0	0	0	0	0.163017	0	0	0	0	0.0471165	0.00264056	0	0	0	0	0	0	0	0	0	0	0	0	0	CO9_HUMAN	Complement component C9	S
AVNITSENLIDDVVSLIR	H5N4F0S1	0	0.0888067	0	0	0	0	0	0	0	0	0.0112424	0	0	0	0	0	0	0	0	0	0	0	0	0	0	CO9_HUMAN	Complement component C9	S
AVNITSENLIDDVVSLIR	H5N4F0S2	0.0196745	0.0966984	0.00294354	0.234481	0.0688982	0.234131	0	0	0.372439	0.293553	0.398383	0.078261	0.184625	0.0407868	0.137359	0.0407109	0.0770039	0.0918972	0.137122	0.0762072	0.0817442	0.0963698	0.00983715	0.0839179	0.165156	CO9_HUMAN	Complement component C9	S
CASSNWSER	H5N4F1S1	0.0123259	0.0893456	0.0253345	0.0532479	0.0238539	0	0	0	0	0.077146	0.721783	0.0909606	0.0146104	0	0	0	0	0	0	0	0	0	0	0	0	CLAP2_HUMAN	CLIP-associating protein 2	B
CGLVPVLAENYNK	H2N2F0S0	0	0.127025	0.0653529	0.0569409	0.201953	0	0	0	0	0.136934	0.0652275	0.125333	0.0436988	0	0	0	0	0	0	0.0256477	0	0	0	0.0130695	0.00254272	TRFE_HUMAN	Serotransferrin	S_B
CGLVPVLAENYNK	H3N2F0S0	0	0	0.026215	0	0.0140459	0	0	0	0	0	0.168024	0.0140688	0.0270912	0	0	0	0	0	0	0	0	0	0	0	0	TRFE_HUMAN	Serotransferrin	S_B
CGLVPVLAENYNK	H3N3F0S0	0	0.0787229	0	0	0.0131208	0	0	0	0	0	0.017789	0.0173311	0	0	0	0	0	0	0	0	0	0	0	0	0	TRFE_HUMAN	Serotransferrin	S_B
CGLVPVLAENYNK	H3N3F0S1	0	0.00474412	0.235507	0	0.188412	0	0	0	0	0.0928556	0	0.0392337	0.138553	0	0	0	0	0	0	0.0146639	0.00313883	0	0	0.0122503	0	TRFE_HUMAN	Serotransferrin	S_B
CGLVPVLAENYNK	H3N4F0S0	0.0437666	0.0490256	0.0400169	0.0620665	0.0649921	0	0.0340185	0	0	0.0400022	0	0.0460192	0.0361133	0.0034423	0.00421593	0	0	0	0	0.0422734	0.018855	0	0.00610175	0.07537	0.030201	TRFE_HUMAN	Serotransferrin	S_B
CGLVPVLAENYNK	H3N5F0S0	0.137961	0.10585	0.124092	0.0924059	0.132191	0	0.109261	0.121132	0.039921	0.0603112	0	0.117081	0.0571066	0.0750238	0.0623996	0.0644491	0.0712717	0.0392602	0.0461327	0.0870452	0.0718843	0.0439566	0.0370504	0.114893	0.0876616	TRFE_HUMAN	Serotransferrin	S_B
CGLVPVLAENYNK	H4N2F0S0	0.0067555	0.0673089	0.119674	0.0249877	0.159286	0.0274965	0.0163371	0	0	0.112271	0.189833	0.158538	0.137296	0.0311467	0	0.0173057	0.0416425	0.0283024	0	0.034671	0.0144867	0.00857549	0	0.0382133	0.0111009	TRFE_HUMAN	Serotransferrin	S_B
CGLVPVLAENYNK	H4N3F0S0	0	0.250393	0.0541632	0.0189566	0.0734473	0	0	0	0	0.0118414	0	0.0243178	0.049517	0	0	0	0	0	0	0.0173676	0.00983019	0	0	0.0171129	0	TRFE_HUMAN	Serotransferrin	S_B
CGLVPVLAENYNK	H4N3F0S1	0.0424005	0.053563	0.543377	0.0264558	0.429824	0.00372608	0	0.0275575	0	0.20495	0	0.0455812	0.370249	0.0386861	0.0106	0.0266027	0.0198222	0.0136499	0.00421084	0.0602951	0.0423927	0	0.0251006	0.0562153	0.00611753	TRFE_HUMAN	Serotransferrin	S_B
CGLVPVLAENYNK	H4N4F0S0	0	0	0	0	0	0	0	0	0	0	0	0.00706675	0	0	0	0	0	0	0	0	0	0	0	0	0	TRFE_HUMAN	Serotransferrin	S_B
CGLVPVLAENYNK	H4N4F1S0	0	0.00501888	0	0.0118249	0.0157225	0	0	0	0	0	0	0.0134568	0	0	0	0	0	0	0	0	0	0	0	0	0	TRFE_HUMAN	Serotransferrin	S_B
CGLVPVLAENYNK	H5N2F0S0	0.735083	0.301142	0.250622	0.536758	0.384719	0	0.711387	0.751926	0.348485	0.00212483	0.0275358	0.0822333	0.175722	0.524682	1.05744	1.00301	1.31739	0.832883	0.666984	0.608309	0.944141	0.637701	0.477216	0.594931	0.741079	TRFE_HUMAN	Serotransferrin	S_B
CGLVPVLAENYNK	H5N4F0S0	0	0.0530139	0.0132613	0	0.0122261	0	0	0	0	0.00732654	0	0	0	0	0	0	0	0	0	0	0	0	0	0	0	TRFE_HUMAN	Serotransferrin	S_B
CGLVPVLAENYNK	H5N4F0S1	0.171121	1.08485	0.378193	0.142164	0.0750151	0	1.73035	0.540983	0.0952934	0.107173	0	0.0665221	0.248567	0.23854	0.157278	0.115978	0.144599	0.118018	0.199913	0.0668799	0.247292	0.0354307	0.0814308	0.0698362	0.10904	TRFE_HUMAN	Serotransferrin	S_B
CGLVPVLAENYNK	H5N4F0S2	4.44491	1.45047	2.3927	1.97232	1.30074	0.0140604	3.75987	6.70128	3.26424	0.496009	0.0107047	0.0216715	2.79118	4.30472	2.84703	3.20149	3.83532	2.97745	2.21483	2.02668	2.91353	2.3861	2.48791	1.6977	2.33087	TRFE_HUMAN	Serotransferrin	S_B
CGLVPVLAENYNK	H5N4F2S0	0.21483	0.106471	0.075497	0.102179	0.133512	0.0386376	0.042466	0.0493466	0	0.00227365	0	0.0575246	0.164364	0.0398919	0.0707177	0.072653	0.064613	0.0443329	0.0423822	0.0615761	0.0398808	0.0135334	0.0250522	0.0856922	0.108012	TRFE_HUMAN	Serotransferrin	S_B
CGLVPVLAENYNK	H6N2F0S0	0.0236548	0.0432821	0.0168492	0.0483718	0.0207102	0	0.0232221	0.0711133	0	0	0.0231748	0	0.0124496	0.0577076	0.0406014	0.0283531	0.0356057	0.0276339	0.0560483	0.0397566	0.0637927	0.0505044	0.0117176	0.0352483	0.0253344	TRFE_HUMAN	Serotransferrin	S_B
CGLVPVLAENYNK	H6N5F0S1	0.11724	0.0600677	0.0193669	0.0385353	0	0	0.132571	0.101547	0.0494907	0	0	0	0.0445295	0.07542	0.134853	0.0717831	0.0747445	0.0668958	0.105086	0.0332114	0.0801573	0.0525219	0.0943432	0.0355506	0.0521682	TRFE_HUMAN	Serotransferrin	S_B
CGLVPVLAENYNK	H6N5F0S2	0.278265	0.0143672	0.126075	0.0788968	0.0330381	0	0.303544	0.362816	0.15796	0	0	0	0.118034	0.189215	0.258029	0.180877	0.190867	0.199507	0.150136	0.0908661	0.171628	0.156013	0.143545	0.0764024	0.119258	TRFE_HUMAN	Serotransferrin	S_B
CIQANYSLMENGK	H4N3F0S1	0	0.0281492	0	0	0.036903	0	0	0	0	0	0	0	0.017393	0	0	0	0	0	0	0	0	0	0	0	0	APOD_HUMAN	Apolipoprotein D	S_B
CIQANYSLMENGK	H5N4F0S2	0.011017	0.0023625	0.0046087	0.010777	0.0274098	0	0	0.0248793	0.0460025	0	0.0189458	0.00567563	0.0435713	0.0638135	0.0558067	0.0362613	0.0816431	0.0355675	0.122348	0.0415903	0.202954	0.0374761	0.032399	0.0413366	0.0844151	APOD_HUMAN	Apolipoprotein D	S_B
CIQANYSLMENGK	H5N4F2S0	0.0107849	0.0489648	0	0.00518209	0.0311998	0	0.0137047	0	0.00598383	0.00769776	0	0.00815279	0.0496914	0	0.00479917	0	0.033382	0	0	0	0.0564891	0	0	0	0.00256846	APOD_HUMAN	Apolipoprotein D	S_B
CIQANYSLMENGK	H6N5F0S2	0	0.0445871	0	0.00312115	0.00505632	0	0	0	0	0	0	0	0.00558983	0.00860814	0.0102538	0.00942814	0.0222554	0	0.0150359	0.0136603	0.0351209	0	0	0.00706573	0.0056735	APOD_HUMAN	Apolipoprotein D	S_B
CIQANYSLMENGK	H6N5F0S3	0.0404747	0.00254376	0	0.0194438	0.0173315	0	0	0.0104581	0.0203494	0	0	0	0.0167794	0.0324149	0.0388579	0.0402175	0.0467279	0.0181524	0.0758702	0.025869	0.0270665	0.0135967	0.0285608	0.0188837	0.0370968	APOD_HUMAN	Apolipoprotein D	S_B
CSDGWSFDATTLDDNGTMLFFK	H0N0F0S0	0	0.0021422	0.00353066	0.0129663	0.00307829	0	0	0	0	0.00185282	0.299482	0.103085	0	0	0	0	0	0	0	0	0	0	0	0	0	HEMO_HUMAN	Hemopexin	S
CSDGWSFDATTLDDNGTMLFFK	H0N1F0S0	0	0.0314737	0.0691563	0.0529117	0.0661147	0.0161198	0	0	0	0.0789251	0.131856	0.0640115	0.101093	0.0851309	0.0101318	0	0	0.0447294	0.0527863	0.0152778	0.031672	0.060423	0.191413	0.114713	0.0433666	HEMO_HUMAN	Hemopexin	S
CSDGWSFDATTLDDNGTMLFFK	H3N2F0S0	0	0.0123904	0.040043	0.0309754	0.028046	0	0	0	0	0.0293821	0	0.0261848	0.0570179	0.0607547	0	0	0	0.0339605	0.0342477	0.00269389	0.0230288	0.0349157	0.0673499	0.0564537	0.0265946	HEMO_HUMAN	Hemopexin	S
CSDGWSFDATTLDDNGTMLFFK	H4N3F0S0	0	0.00425254	0.0187833	0.0112463	0.0124649	0	0	0	0	0.00795622	0	0.00233132	0.028886	0.0272662	0	0	0	0.00703373	0.009781	0	0.00745458	0	0.0280199	0.0268249	0.00658634	HEMO_HUMAN	Hemopexin	S
CSDGWSFDATTLDDNGTMLFFK	H4N3F0S1	0	0	0	0	0	0	0	0	0	0.0190953	0.00482079	0.0164997	0	0	0	0	0	0	0	0	0	0	0	0	0	HEMO_HUMAN	Hemopexin	S
CSDGWSFDATTLDDNGTMLFFK	H5N4F0S1	0.0859928	0.221975	0.0977935	0.0869951	0.0610468	0	0.239834	0.13772	0.0878707	0.0120415	0	0.0136334	0.0804805	0.0941716	0.0423814	0.0644415	0.0693578	0.0509483	0.127742	0.0376785	0.0659543	0.0503761	0.0773969	0.0746944	0.0664087	HEMO_HUMAN	Hemopexin	S
CSDGWSFDATTLDDNGTMLFFK	H5N4F0S2	0.256324	0.0354634	0.302368	0.264489	0.205241	0	0.0526684	0.542846	0.297	0.261894	0	0.404706	0.21201	0.289606	0.0384395	0.25339	0.197345	0.0744257	0.198411	0.292991	0.322229	0.248738	0.223241	0.160052	0.270162	HEMO_HUMAN	Hemopexin	S
CSDGWSFDATTLDDNGTMLFFK	H5N4F2S0	0	0	0.00280732	0.00615946	0	0	0	0	0.00637303	0	0	0	0.00416491	0	0	0	0	0	0	0	0.00290546	0	0	0	0	HEMO_HUMAN	Hemopexin	S
DCSANTTSCHILGWGK	H3N4F1S0	0	0.0134592	0.0110205	0.0182569	0.0236175	0	0	0	0	0	0	0	0	0	0	0	0	0	0	0	0	0	0	0	0	KLK6_HUMAN	Kallikrein-6	B
DCSANTTSCHILGWGK	H3N5F1S0	0	0.0367933	0.0111811	0.0723821	0.0650921	0	0	0	0	0	0	0.00536131	0.046125	0.324123	0.0871049	0.134441	0.0307843	0.154814	0.0572093	0.180508	0.0695269	0.131423	0.0754947	0.155694	0.117147	KLK6_HUMAN	Kallikrein-6	B
DEGTYTCALHHSGHSPPISSQNVTVLR	H5N4F2S0	0.0334505	0	0	0	0	0	0	0	0	0	0	0	0	0.0111108	0.0348844	0.0784503	0.049993	0.044308	0.0166828	0.0514707	0.0397277	0.0205345	0.0383352	0.0557323	0.0719892	THY1_HUMAN	Thy-1 membrane glycoprotein	B
DFVNASSK	H4N3F0S1	0	0.0233743	0.038622	0.0300596	0.0174422	0.0201555	0	0	0	0.0172194	0.0583346	0.0267312	0.035748	0	0	0	0	0	0	0	0	0	0	0.00244292	0	HEP2_HUMAN	Heparin cofactor 2	S
DFVNASSK	H5N4F0S1	0	0.0103035	0	0	0	0	0	0	0	0	0.0184554	0	0	0	0	0	0	0	0	0	0	0	0	0	0	HEP2_HUMAN	Heparin cofactor 2	S
DFVNASSK	H5N4F0S2	0.05196	0.0579282	0.0535266	0.0325336	0.105031	0.0701743	0.0729789	0.0465977	0.0701841	0.0610576	0.0642678	0.066003	0.063831	0.184211	0.0660942	0.0775545	0.0802075	0.0794282	0.0997785	0.0853962	0.097867	0.0394095	0.102331	0.0821936	0.0727293	HEP2_HUMAN	Heparin cofactor 2	S
DGDDEWTSVVVANVSK	H3N4F1S0	0	0.00775622	0	0.016582	0	0	0	0	0	0.00525881	0.00481792	0	0	0	0	0	0	0	0	0	0	0	0	0.00236025	0	NRCAM_HUMAN	Neuronal cell adhesion molecule	B
DGDDEWTSVVVANVSK	H3N5F1S0	0	0	0.00688483	0.00888294	0.00521745	0	0	0	0	0	0	0	0	0	0	0	0	0	0	0.00292117	0	0	0	0	0	NRCAM_HUMAN	Neuronal cell adhesion molecule	B
DGDDEWTSVVVANVSK	H4N4F2S0	0	0.00479488	0	0.012567	0	0	0	0	0	0.00664999	0	0	0	0	0	0	0	0	0	0	0	0	0	0	0	NRCAM_HUMAN	Neuronal cell adhesion molecule	B
DGDDEWTSVVVANVSK	H4N5F2S0	0.157513	0	0.0223746	0.090621	0.00955929	0	0.15049	0.151471	0	0.00705288	0	0	0.00265689	0.0189296	0.0799022	0.151558	0.109264	0.0770866	0	0.0897328	0.0644325	0.0278476	0.0537681	0.0728639	0.144739	NRCAM_HUMAN	Neuronal cell adhesion molecule	B
DGDDEWTSVVVANVSK	H5N5F1S1	0.108507	0.0154487	0.0516064	0.0376093	0	0	0.0551547	0.109566	0	0.00197839	0	0.00679565	0.00305887	0.0081321	0.0502184	0.0886783	0.0297366	0.033629	0	0.0541071	0	0.0323099	0.0370534	0.0732601	0.0567132	NRCAM_HUMAN	Neuronal cell adhesion molecule	B
DGQLLPSSNYSNIK	H4N5F1S1	0	0.00536495	0	0.00597649	0.00980303	0	0	0	0	0	0	0	0	0	0	0	0	0	0	0.00586861	0	0	0	0	0	NCAM1_HUMAN	Neural cell adhesion molecule 1	B
DIENFNSTQK	H4N3F0S1	0	0.00509512	0.00287916	0	0.015673	0	0	0.0284781	0	0.0141695	0	0.0460021	0.0274682	0.0191284	0	0	0	0	0	0.00672471	0.00332922	0	0	0.00953331	0	AFAM_HUMAN	Afamin	S_B
DIENFNSTQK	H5N4F0S1	0	0.0151762	0	0	0	0	0	0	0	0	0	0	0	0	0	0	0	0	0	0	0	0	0	0	0	AFAM_HUMAN	Afamin	S_B
DIENFNSTQK	H5N4F0S2	0.0341401	0.143492	0.123334	0.0825512	0.189435	0	0.102108	0.0165879	0.239889	0.102485	0	0.116771	0.265171	0.149936	0.104928	0.0742762	0.0780115	0.138773	0.0828349	0.115906	0.0619404	0.103654	0.0834708	0.0907556	0.0923649	AFAM_HUMAN	Afamin	S_B
DIVEYYNDSNGSHVLQGR	H3N2F0S0	0	0	0	0.00574219	0.0111264	0.0501985	0	0	0	0.020889	0.00785794	0	0	0	0	0	0	0	0	0	0	0	0	0	0	ZA2G_HUMAN	Zinc-alpha-2-glycoprotein	S_B
DIVEYYNDSNGSHVLQGR	H4N3F0S1	0	0.0193795	0.0531729	0.0264418	0.0291827	0.0219818	0	0	0	0.00483268	0.0060944	0.0301846	0.0599644	0.0176558	0	0	0	0	0	0.0305177	0	0	0	0.0115789	0	ZA2G_HUMAN	Zinc-alpha-2-glycoprotein	S_B
DIVEYYNDSNGSHVLQGR	H5N4F0S2	0.0486217	0.00631747	0.0635732	0.0348025	0.0124367	0	0.0669962	0.134161	0.0762788	0	0.0163819	0.0123363	0.0985291	0.166668	0.0687928	0.106514	0.156106	0.126502	0.250759	0.113714	0.20384	0.160922	0.140137	0.145078	0.106663	ZA2G_HUMAN	Zinc-alpha-2-glycoprotein	S_B
DLQGNPIANATISVEGIDHDVTSAK	H0N1F0S0	0	0	0	0	0	0	0	0	0	0.0177541	0.105303	0.0114003	0	0	0	0	0	0	0	0	0	0	0	0	0	CBPE_HUMAN	Carboxypeptidase E	B
DLQGNPIANATISVEGIDHDVTSAK	H5N2F0S0	0.069638	0.0918334	0.0568509	0.102238	0.0707599	0	0.0998817	0.138349	0.0513659	0	0	0.0106091	0.0300488	0.0394801	0.129021	0.114511	0.101009	0.108881	0.0767021	0.0792522	0.0809333	0.104356	0.0785505	0.112003	0.178124	CBPE_HUMAN	Carboxypeptidase E	B
DLQSLEDILHQVENK	H2N2F0S0	0	0	0	0	0	0.162437	0	0	0	0.00376605	0.018343	0.00937703	0	0	0	0	0	0	0	0	0	0	0	0	0	FIBG_HUMAN	Fibrinogen gamma chain	S
DLQSLEDILHQVENK	H5N4F0S1	0.149112	0.283525	0.0587706	0.0460931	0.221554	0	0	0.13331	0.38805	0	0.00679484	0.0314163	0.149805	0.3149	0.525856	0.26107	0.370683	0.207857	0.480354	0.174846	0.440938	0.365132	0.384733	0.267267	0.185098	FIBG_HUMAN	Fibrinogen gamma chain	S
DLQSLEDILHQVENK	H5N4F0S2	0.0723368	0.0569467	0.00293832	0.0795287	0.0761312	0	0	0	0.40969	0.0889117	0.00761633	0.291865	0.0677726	0.248859	0.380469	0.0709567	0.203822	0.165734	0.218599	0.117614	0.188021	0.175173	0.274092	0.101748	0.132523	FIBG_HUMAN	Fibrinogen gamma chain	S
DQCIVDDITYNVNDTFHK	H5N4F1S0	0	0	0.0478195	0.0225263	0.00473941	0	0	0.0296267	0.0233045	0.0684878	0	0.0118318	0.00918809	0.00657488	0.00965771	0.00376547	0	0	0	0	0.0187832	0	0	0.0134459	0.00554719	FINC_HUMAN	Fibronectin	S_B
DQCIVDDITYNVNDTFHK	H5N4F1S1	0.0198911	0	0.0155454	0.038859	0.00705924	0	0.016031	0.0221499	0.0180119	0.0554045	0	0	0	0.0222918	0.165343	0.0743511	0.0761578	0.0675508	0.0221976	0.0824755	0.164889	0.0342149	0.0543616	0.0865914	0.0836359	FINC_HUMAN	Fibronectin	S_B
DTFVNASR	H4N3F0S1	0	0.0150233	0.0419553	0.0100491	0.0403149	0.112089	0	0	0	0.0468212	0.422319	0.0710098	0.0174409	0	0	0	0	0	0	0.00608342	0	0	0	0	0	IC1_HUMAN	Plasma protease C1 inhibitor	S_B
DTFVNASR	H4N3F1S0	0	0.0173244	0	0	0	0	0	0	0	0.00882589	0.0494011	0.0336976	0.0167749	0	0	0	0	0	0	0	0	0	0	0	0	IC1_HUMAN	Plasma protease C1 inhibitor	S_B
DTFVNASR	H4N4F1S0	0	0.0693693	0.0503559	0.0885582	0.0801338	0	0	0	0	0.0737091	0.0519479	0.0324429	0.0657385	0	0	0	0	0	0	0.0199133	0	0	0.0153385	0.0361901	0.00622587	IC1_HUMAN	Plasma protease C1 inhibitor	S_B
DTFVNASR	H4N5F1S0	0.0372406	0.0453388	0.0197186	0.0405316	0.0189649	0	0.0621782	0.0239543	0	0	0	0.0168482	0.0371077	0	0	0.0271794	0.0159958	0.00813774	0.018383	0.018515	0.0451431	0.0112343	0.00732257	0.0293902	0.0271137	IC1_HUMAN	Plasma protease C1 inhibitor	S_B
DTFVNASR	H5N4F0S1	0	0.120822	0	0	0	0	0.132557	0	0	0	0.226315	0	0	0	0	0	0	0	0	0	0	0	0	0	0	IC1_HUMAN	Plasma protease C1 inhibitor	S_B
DTFVNASR	H5N4F0S2	0.108822	0.0443302	0.241718	0.129256	0.149015	0.153222	0.18134	0.349985	0.228697	0.206554	0.686172	0.309908	0.110828	0.503415	0	0.139372	0.164078	0.171949	0.175341	0.186162	0.287514	0.178329	0.172032	0.186626	0.114465	IC1_HUMAN	Plasma protease C1 inhibitor	S_B
DTFVNASR	H5N4F1S1	0	0.0139775	0.0185277	0.00280353	0.0290814	0.0553441	0.07159	0.0296368	0	0.0484463	0.108773	0.086087	0.0220682	0.0166935	0	0	0.00480185	0	0	0	0	0	0	0	0	IC1_HUMAN	Plasma protease C1 inhibitor	S_B
DTFVNASR	H5N4F1S2	0	0.00242539	0.0345646	0.00795084	0.0332426	0.239315	0.00606249	0.0832712	0	0.0338242	0.289566	0.114022	0.0332505	0.0129128	0	0	0	0	0	0.0140494	0.0143227	0	0	0.0147444	0	IC1_HUMAN	Plasma protease C1 inhibitor	S_B
DTFVNASR	H5N5F1S0	0.146564	0.0800355	0.0379295	0.0550396	0.0419647	0	0.0757137	0.203671	0.0421871	0.0542696	0	0	0.057697	0.0292747	0.0361787	0.0649136	0.0759563	0.0680586	0.0737755	0.0593831	0.105106	0.0724032	0.0532911	0.0549746	0.0699959	IC1_HUMAN	Plasma protease C1 inhibitor	S_B
DVQIIVFPEDGIHGFNFTR	H5N4F0S2	0	0.00500737	0.0161596	0.00694827	0.0252747	0	0	0	0.0138573	0.00475927	0	0.0309563	0.0283473	0.00741407	0	0	0	0.0183029	0	0.00630732	0.00606468	0	0.0353917	0.0123522	0.0084941	BTD_HUMAN	Biotinidase	S_B
DYNPYNYSDSISPFNK	H5N4F0S2	0.207202	0.0884239	0.246604	0.226473	0.168274	0	0.412717	0.311106	0.463077	0.193937	0	0.398088	0.270519	0	0.164883	0.107258	0.137112	0.143011	0.177016	0.138626	0	0.179792	0.190507	0.104561	0.14451	CLAP2_HUMAN	CLIP-associating protein 2	B
EDALNETR	H4N4F2S0	0	0.0555607	0.0232871	0.0174765	0.0522913	0.0328733	0	0	0	0	0.00493418	0.0127662	0	0	0.026404	0.00805292	0	0.0227255	0.016365	0.0163092	0.00903025	0	0	0.0301917	0.0314065	CLUS_HUMAN	Clusterin	S_B
EDALNETR	H4N5F2S1	0.0157003	0.0138053	0.00720921	0.00253002	0.0261933	0	0	0.0192285	0	0	0	0.0141871	0.0027382	0	0.0146632	0	0.0054193	0	0.00967618	0.00752125	0.0242449	0	0	0.0235433	0.0153399	CLUS_HUMAN	Clusterin	S_B
EEQFNSTFR	H3N3F1S0	1.57252	2.57024	0.393756	0.562887	1.33934	0.0883365	0.815139	0.517624	0.467142	0.643026	0.642037	0.220011	1.0188	0.499419	1.285	1.79422	0.380187	1.04458	1.31815	1.98267	1.20775	2.71503	1.91297	1.4514	1.57423	IGHG2_HUMAN	Immunoglobulin heavy constant gamma 2	S_B
EEQFNSTFR	H3N5F1S0	0.618036	0.341511	0.0631245	0.0766239	0.282378	0	0.107171	0.119546	0.19495	0.015412	0.0402605	0.0304638	0.138706	0.0859282	1.11847	0.452576	0.293828	0.51741	0.728201	0.595765	0.415491	0.639258	0.410354	0.255626	0.318686	IGHG2_HUMAN	Immunoglobulin heavy constant gamma 2	S_B
EEQFNSTFR	H4N3F0S0	0.0133367	0.158534	0.00977617	0.0280983	0.102851	0.0617892	0	0	0	0.056611	0.200478	0.0475704	0.128564	0	0.015383	0.0193022	0	0.00372826	0.0140908	0.0252082	0.0159283	0.0358722	0.0670021	0.0192914	0.0236404	IGHG2_HUMAN	Immunoglobulin heavy constant gamma 2	S_B
EEQFNSTFR	H4N3F1S0	0.688478	1.73647	0.172989	0.341158	0.943357	0.215219	0.284679	0.248293	0.26308	0.563946	0.427501	0.247514	0.72254	0.381454	0.501426	0.86308	0.259633	0.648499	0.359905	0.623699	0.606755	1.31984	1.00489	0.707549	0.558954	IGHG2_HUMAN	Immunoglobulin heavy constant gamma 2	S_B
EEQFNSTFR	H4N4F0S0	0	0	0	0	0	0.0775489	0	0	0	0	0.0966913	0.0253803	0	0	0	0	0	0	0	0	0	0	0	0	0	IGHG2_HUMAN	Immunoglobulin heavy constant gamma 2	S_B
EEQFNSTFR	H4N4F1S0	0.94804	0.198118	0.076494	0.140252	0.00218358	0.105279	0.371688	0.142736	0.446222	0.238344	0.268173	0.0566533	0.0143	0.775447	1.49155	1.59628	1.27075	1.86753	0.695175	1.04559	1.56469	2.03402	1.71467	0.674204	1.1759	IGHG2_HUMAN	Immunoglobulin heavy constant gamma 2	S_B
EEQFNSTFR	H4N4F1S1	0.449135	0.339974	0.0847313	0.233711	0.48247	0	0.164353	0.22098	0.267792	0.0743834	0.0518598	0.102587	0.447031	0.276927	0.428847	0.537093	0.317593	0.683661	0.278612	0.489761	0.498528	0.971391	0.638594	0.446851	0.379365	IGHG2_HUMAN	Immunoglobulin heavy constant gamma 2	S_B
EEQFNSTFR	H4N5F1S0	0.0972846	0.227058	0.00825444	0.0444983	0.165386	0	0	0.0343251	0.02338	0.0341985	0	0.00937842	0.0995023	0.0122835	0.0826291	0.0634271	0.0391633	0.0924176	0.106905	0.101782	0.0738304	0.11513	0.0975601	0.0988197	0.0784064	IGHG2_HUMAN	Immunoglobulin heavy constant gamma 2	S_B
EEQFNSTFR	H5N4F1S0	0.45727	0.931851	0.0807105	0.205397	0.427773	0.0370786	0.205225	0.151929	0.293207	0.236599	0.254759	0.115698	0.321901	0.301799	0.169415	0.32362	0.162005	0.34612	0.148127	0.218477	0.373248	0.513633	0.438173	0.232587	0.198854	IGHG2_HUMAN	Immunoglobulin heavy constant gamma 2	S_B
EEQFNSTFR	H5N4F1S1	0.639954	1.19606	0.144677	0.459906	0.880339	0.0525353	0.118314	0.448436	0.711538	0.297209	0.158517	0.412497	0.557369	0.675066	0.326029	0.642223	0.35406	0.91544	0.217216	0.454599	0.63995	1.13276	0.913089	0.57397	0.326168	IGHG2_HUMAN	Immunoglobulin heavy constant gamma 2	S_B
EEQFNSTFR	H5N5F1S0	0	0.0648469	0	0	0.0376261	0	0	0	0	0.0118407	0	0	0.0154585	0	0	0	0	0.00380818	0	0.00981778	0.00310755	0.00958495	0.0145405	0.0055918	0.00275356	IGHG2_HUMAN	Immunoglobulin heavy constant gamma 2	S_B
EEQFNSTFR	H6N3F1S1	0	0.0021533	0	0	0	0	0	0	0	0.0267187	0	0	0.0449873	0	0	0	0	0	0	0	0	0	0	0	0	IGHG2_HUMAN	Immunoglobulin heavy constant gamma 2	S_B
EEQFNSTYR	H3N4F1S0	1.46126	0.0199121	0.18394	0.260636	0.325885	0	0.0573096	0.0267682	0	0.0158123	0.258082	0.0088829	0.202203	0.0426146	0.13989	0.175065	0.426836	0.00439495	0.231324	0.799008	0.404122	0.376782	0.226947	0.113333	0.0981722	IGHG4_HUMAN	Immunoglobulin heavy constant gamma 4	S_B
EEQFNSTYR	H3N5F1S0	0	0	0.0296402	0.0432145	0.0899517	0	0	0	0	0	0	0	0.0431385	0	0	0.00362739	0.0426803	0	0.0380863	0.12542	0.0464304	0.0140461	0.0105705	0.02118	0	IGHG4_HUMAN	Immunoglobulin heavy constant gamma 4	S_B
EEQFNSTYR	H4N3F1S0	0.174943	0.0218425	0.12723	0.0984811	0.231801	0.0210849	0	0	0	0.027211	0.0956799	0.00849092	0.0990185	0.0693552	0	0.0312897	0.0275343	0	0.0200324	0.251367	0.14423	0.145791	0.064642	0.0618642	0.0269876	IGHG4_HUMAN	Immunoglobulin heavy constant gamma 4	S_B
EEQFNSTYR	H4N4F1S0	0.97272	0.0514619	0.216536	0.259807	0.538808	0.0496715	0.00647589	0.110354	0.0227822	0.036975	0.234064	0.0271119	0.243592	0.133399	0.0568209	0.234691	0.434356	0.0701954	0.14011	0.765366	0.442971	0.539123	0.259933	0.183772	0.109095	IGHG4_HUMAN	Immunoglobulin heavy constant gamma 4	S_B
EEQFNSTYR	H4N4F1S1	0.0456908	0	0.0226711	0.0543362	0.0666745	0	0	0	0	0	0	0	0.0241908	0	0	0	0	0	0	0.0542853	0.0306487	0.0150942	0	0	0	IGHG4_HUMAN	Immunoglobulin heavy constant gamma 4	S_B
EEQFNSTYR	H4N5F1S0	0	0	0.00850574	0.0185337	0.0971077	0	0	0	0	0	0.0111472	0	0.0354799	0	0	0	0	0	0	0.0657047	0.0345102	0.0093093	0.00312454	0.0107033	0	IGHG4_HUMAN	Immunoglobulin heavy constant gamma 4	S_B
EEQFNSTYR	H5N4F1S0	0.196864	0.0238048	0.0681297	0.0761219	0.117782	0	0	0	0	0.02304	0.0573796	0.0110811	0.0663668	0.0643445	0	0.029365	0.0466244	0	0	0.097214	0.112468	0.0732336	0.0318877	0.0393331	0.00544469	IGHG4_HUMAN	Immunoglobulin heavy constant gamma 4	S_B
EEQFNSTYR	H5N4F1S1	0.648078	0.0255568	0.259699	0.284176	0.422523	0	0	0.103879	0	0.0364908	0	0.0258583	0.13487	0.186255	0	0.0894678	0.207374	0.0181912	0.0194618	0.349403	0.305926	0.212107	0.0894076	0.142013	0.035147	IGHG4_HUMAN	Immunoglobulin heavy constant gamma 4	S_B
EEQYNSTFR	H4N4F1S0	0.17607	0.0335888	0.112918	0.129404	0.445565	0	0	0.0261772	0	0.0171469	0.094324	0.0153894	0.0794879	0.0502373	0	0.072479	0.119751	0.0165239	0.0449206	0.434109	0.151379	0.228441	0.113401	0.0955649	0.0369877	IGHG3_HUMAN	Immunoglobulin heavy constant gamma 3	S_B
EEQYNSTYR	H1N2F0S0	0	0	0	0	0.00434441	0.324447	0	0	0	0	0.199625	0.015104	0	0	0	0	0	0	0	0	0	0	0	0	0.0218822	IGHG1_HUMAN	Immunoglobulin heavy constant gamma 1	S_B
EEQYNSTYR	H3N3F1S0	0.313341	0.928593	1.56462	1.57253	1.57766	5.4342	0.169184	0.248151	0.201994	1.27234	5.31031	1.69798	0.953273	1.12791	0.969246	0.542844	0.27012	0.535435	1.51073	1.01377	0.689166	1.56033	0.719489	0.913375	1.06133	IGHG1_HUMAN	Immunoglobulin heavy constant gamma 1	S_B
EEQYNSTYR	H3N4F1S0	1.89395	0.752617	2.25858	1.53048	1.19713	4.55085	0.712489	1.34191	1.03812	0.824332	4.12376	1.38151	1.57241	0.768983	3.08245	1.22907	0.945233	0.721455	2.86931	1.59034	0.772187	1.29969	0.558616	0.786427	1.23513	IGHG1_HUMAN	Immunoglobulin heavy constant gamma 1	S_B
EEQYNSTYR	H3N5F1S0	0.217143	0.0906904	0.0965537	0.10332	0.177811	0.836164	0.0725467	0.0969161	0.0454756	0.041804	0.535807	0.117492	0.096069	0.0328515	0.143914	0.0471623	0.0337824	0.0336557	0.256329	0.113465	0.0776177	0.0729602	0.0356512	0.0555695	0.047639	IGHG1_HUMAN	Immunoglobulin heavy constant gamma 1	S_B
EEQYNSTYR	H4N3F1S0	0.250666	0.559826	1.46598	1.79377	1.56645	3.37261	0.175834	0.243245	0.166479	1.45998	4.67397	1.82359	0.977033	0.779918	0.191416	0.229473	0.154255	0.210258	0.348913	0.23135	0.37647	0.481838	0.308312	0.657746	0.339834	IGHG1_HUMAN	Immunoglobulin heavy constant gamma 1	S_B
EEQYNSTYR	H4N4F0S0	0.0802197	0.187349	0.0269592	0.1176	0.227126	0.60031	0.0215211	0.0368662	0.0145172	0.0888102	0.823584	0.16409	0.526325	0.0246323	0.0452744	0.111036	0.17019	0.143579	0.140961	0.108332	0.133447	0.312957	0.170998	0.165228	0.233361	IGHG1_HUMAN	Immunoglobulin heavy constant gamma 1	S_B
EEQYNSTYR	H4N4F1S0	3.38771	1.86685	3.18261	2.91355	2.58038	3.58773	1.33253	3.3157	1.20697	1.96999	5.22284	2.4281	2.79855	2.4662	3.01464	2.76976	2.31772	2.07902	3.21622	1.80323	2.1812	3.6485	1.54971	2.18385	2.55429	IGHG1_HUMAN	Immunoglobulin heavy constant gamma 1	S_B
EEQYNSTYR	H4N4F1S1	0.213468	0.117069	0.0826222	0.291286	0.107307	0.480425	0.097403	0.19926	0.235592	0.10677	1.06772	0.200148	0.0716505	0.129323	0.171896	0.110166	0.116275	0.10922	0.234567	0.15197	0.0489744	0.252325	0.0812193	0.122744	0.128244	IGHG1_HUMAN	Immunoglobulin heavy constant gamma 1	S_B
EEQYNSTYR	H4N5F1S0	0.672763	0.571444	0.27139	0.335039	0.781761	0.588673	0.303883	0.342343	0.306274	0.216265	0.62836	0.384642	0.190182	0.123367	0.916678	0.382568	0.446729	0.450756	1.17749	0.46946	0.432619	0.526872	0.227266	0.469597	0.393292	IGHG1_HUMAN	Immunoglobulin heavy constant gamma 1	S_B
EEQYNSTYR	H5N4F0S0	0.0248441	0.163732	0.00877941	0.0595962	0.0751281	0.270761	0	0.0257321	0	0.0886589	0.409912	0.132651	0.215786	0.0155907	0	0.0128006	0.00451787	0.0223453	0.0208161	0.0426983	0.058299	0.0840893	0.0554734	0.0490277	0.0457206	IGHG1_HUMAN	Immunoglobulin heavy constant gamma 1	S_B
EEQYNSTYR	H5N4F0S1	0	0.0263963	0	0.00594942	0.0217431	0.072609	0	0	0	0.0123135	0.293375	0.0499623	0.0417052	0.00820524	0	0	0	0	0	0	0	0	0	0	0	IGHG1_HUMAN	Immunoglobulin heavy constant gamma 1	S_B
EEQYNSTYR	H5N4F1S0	3.31784	2.85192	2.64338	3.14229	1.84743	2.16758	1.55767	3.01995	1.911	2.01373	3.13265	1.95348	1.69173	3.12568	1.06729	1.55622	1.50897	1.69767	2.2799	1.07651	2.05119	2.44761	1.5897	1.80724	1.66139	IGHG1_HUMAN	Immunoglobulin heavy constant gamma 1	S_B
EEQYNSTYR	H5N4F1S1	1.02288	1.21777	1.2744	1.4596	0.958477	1.22531	0.437869	1.09839	1.32207	0.922588	2.74533	2.35974	0.750063	1.01039	0.425529	0.472057	0.57733	0.651548	0.706037	0.426668	0.560684	0.91694	0.520976	0.669347	0.655266	IGHG1_HUMAN	Immunoglobulin heavy constant gamma 1	S_B
EEQYNSTYR	H5N5F1S0	0.140329	0.253308	0.0763891	0.103122	0.1752	0.0318853	0.0404615	0.0100468	0.0820611	0.106759	0.147144	0.119873	0.0958921	0.0424149	0.131757	0.0631653	0.0914429	0.136961	0.221636	0.0866613	0.111076	0.117452	0.137049	0.12307	0.105005	IGHG1_HUMAN	Immunoglobulin heavy constant gamma 1	S_B
EGDHEFLEVPEAQEDVEATFPVHQPGNYSCSYR	H0N1F0S0	0	0	0	0	0	0.0998316	0	0	0	0	0.0737988	0	0	0	0	0	0	0	0	0	0	0	0	0	0	A1BG_HUMAN	Alpha-1B-glycoprotein	S
EGDHEFLEVPEAQEDVEATFPVHQPGNYSCSYR	H4N3F0S1	0	0	0	0	0.0311279	0.0252826	0	0	0	0	0.116071	0.00479529	0	0	0	0	0	0	0	0	0	0	0	0	0	A1BG_HUMAN	Alpha-1B-glycoprotein	S
EGDHEFLEVPEAQEDVEATFPVHQPGNYSCSYR	H5N4F0S1	0	0.0240128	0	0	0.00599094	0.0828519	0	0	0	0.0022202	0.0834552	0	0	0	0	0	0	0	0	0	0	0	0	0	0	A1BG_HUMAN	Alpha-1B-glycoprotein	S
EGDHEFLEVPEAQEDVEATFPVHQPGNYSCSYR	H5N4F0S2	0.0561936	0.0233324	0.0632095	0.0652618	0.057994	0.0522032	0.058746	0.0208548	0.121395	0.0697761	0.0920519	0.130594	0.0728853	0.0730353	0.0558557	0.0163865	0.0788384	0.0324209	0.0386183	0.12054	0.0923261	0.0711386	0.0610692	0.0564345	0.0862649	A1BG_HUMAN	Alpha-1B-glycoprotein	S
EGHFYYNISEVK	H4N3F1S0	0	0.0284407	0	0.00234028	0.00828115	0	0	0	0	0.0169309	0.00596283	0.0127036	0	0	0	0	0	0	0	0	0	0	0	0	0	PLTP_HUMAN	Phospholipid transfer protein	S_B
EGHFYYNISEVK	H4N4F1S0	0	0.0055495	0	0	0	0	0	0	0	0.00794469	0	0	0	0	0	0	0	0	0	0	0	0	0	0	0	PLTP_HUMAN	Phospholipid transfer protein	S_B
EGHFYYNISEVK	H5N4F0S1	0.0486315	0.037091	0.0286969	0.0478089	0.0445456	0.0113521	0	0.0445364	0.0593195	0.0471038	0.0578011	0.0264425	0.00263879	0.0230795	0.0289324	0.0267097	0.0261224	0.0291005	0.0423575	0.0170727	0.0368187	0.02382	0.0296062	0.0303528	0.00976862	PLTP_HUMAN	Phospholipid transfer protein	S_B
EGHFYYNISEVK	H5N4F1S0	0	0	0	0	0	0.0082095	0	0	0	0	0	0	0	0	0	0	0	0	0	0	0	0	0	0	0	PLTP_HUMAN	Phospholipid transfer protein	S_B
EGHFYYNISEVK	H5N4F1S1	0.0840784	0.0588199	0.0650223	0.0552258	0.0426339	0.00347329	0.0712881	0.0924436	0.0636339	0.0468814	0.0189808	0.0616177	0.00278587	0.0183598	0.0298465	0.0255357	0.0433263	0.0542137	0.070347	0.0242814	0.0502335	0.0294561	0.0177135	0.0391431	0.0550371	PLTP_HUMAN	Phospholipid transfer protein	S_B
EHEGAIYPDNTTDFQR	H0N0F0S0	0	0	0.00589727	0	0	0.572176	0	0	0	0	0.0345713	0	0	0	0	0	0	0	0	0	0	0	0	0	0	CERU_HUMAN	Ceruloplasmin	S_B
EHEGAIYPDNTTDFQR	H2N2F1S0	0	0	0	0	0	0.0807524	0	0	0	0	0.0482265	0	0	0	0	0	0	0	0	0	0	0	0	0	0	CERU_HUMAN	Ceruloplasmin	S_B
EHEGAIYPDNTTDFQR	H3N3F0S0	0	0	0	0	0	0.100821	0	0	0	0	0.0787588	0	0	0	0	0	0	0	0	0	0	0	0	0	0	CERU_HUMAN	Ceruloplasmin	S_B
EHEGAIYPDNTTDFQR	H3N3F0S1	0	0.0811196	0.0564244	0.0356081	0.0438934	0.0869984	0	0	0	0.0385534	0.052854	0.0305257	0.0427822	0.0210042	0	0.00439624	0	0.00369193	0	0.0153348	0.0124884	0.00564594	0.00683574	0.00771932	0.00264741	CERU_HUMAN	Ceruloplasmin	S_B
EHEGAIYPDNTTDFQR	H4N3F0S0	0	0	0	0	0	0.212365	0	0	0	0	0.165531	0	0	0	0	0	0	0	0	0	0	0	0	0	0	CERU_HUMAN	Ceruloplasmin	S_B
EHEGAIYPDNTTDFQR	H4N3F0S1	0	0	0	0	0	0.17579	0	0	0	0.0343647	0.0609708	0.0259089	0	0	0	0	0	0	0	0	0	0	0	0	0	CERU_HUMAN	Ceruloplasmin	S_B
EHEGAIYPDNTTDFQR	H5N4F0S0	0	0.0277335	0	0	0	0.215722	0	0	0	0	0.141342	0	0	0	0	0	0	0	0	0	0	0	0	0	0	CERU_HUMAN	Ceruloplasmin	S_B
EHEGAIYPDNTTDFQR	H5N4F0S1	0	0.168503	0.114527	0.073359	0.0852047	0.46961	0	0.0245294	0.018135	0.0922329	0.333911	0.0632913	0.0899066	0.0572898	0	0.0101733	0	0	0.0145679	0.035731	0.0228452	0	0	0.0233045	0.0232286	CERU_HUMAN	Ceruloplasmin	S_B
EHEGAIYPDNTTDFQR	H5N4F0S2	0.21071	0.361043	0.270783	0.384781	0.162613	0.344471	0.388678	0.501999	0.552817	0.115734	0.194573	0.0760556	0.288272	0.860013	0.254496	0.277909	0.300786	0.260094	0.371694	0.402849	0.375833	0.306703	0.318639	0.267303	0.285197	CERU_HUMAN	Ceruloplasmin	S_B
EHEGAIYPDNTTDFQR	H5N4F1S0	0	0.0173174	0	0	0	0.284389	0	0	0	0	0.0999629	0.00362721	0	0	0	0	0	0	0	0	0	0	0	0	0	CERU_HUMAN	Ceruloplasmin	S_B
EHEGAIYPDNTTDFQR	H5N4F1S1	0	0.0958349	0	0	0.0203969	0.55297	0	0	0	0.0339501	0.175888	0.0261971	0	0	0	0	0	0	0	0.0163277	0.00687278	0	0	0	0	CERU_HUMAN	Ceruloplasmin	S_B
EHEGAIYPDNTTDFQR	H5N4F1S2	0.150497	0.164732	0.164681	0.0989784	0.0795165	0.682272	0.159306	0.276435	0.183008	0.079016	0.238597	0.126855	0.249416	0.118503	0.0548897	0.0592854	0.0484982	0.0901684	0.134374	0.110352	0.0948013	0.100184	0.083903	0.0585953	0.0872469	CERU_HUMAN	Ceruloplasmin	S_B
EHEGAIYPDNTTDFQR	H6N5F0S3	0	0.049579	0.0309631	0.0138207	0.0156	0.0963621	0.00632767	0.0353871	0	0	0.0840413	0.00498897	0.0060377	0.025356	0	0	0	0	0	0.00278621	0	0.00401815	0	0	0.0199315	CERU_HUMAN	Ceruloplasmin	S_B
EHEGAIYPDNTTDFQR	H6N5F1S2	0	0.0458598	0.0188121	0.00259489	0.0182629	0.137602	0	0	0	0.0147263	0.158453	0.00880316	0.00974455	0	0	0	0	0	0	0	0	0	0	0	0	CERU_HUMAN	Ceruloplasmin	S_B
ELHHLQEQNVSNAFLDK	H0N0F0S0	0	0	0	0	0	0.186054	0	0	0	0	0.0484524	0.0299909	0	0	0	0	0	0	0	0	0	0	0	0	0	CERU_HUMAN	Ceruloplasmin	S_B
ELHHLQEQNVSNAFLDK	H0N1F0S0	0	0	0	0	0	0.12726	0	0	0	0	0.097541	0	0	0	0	0	0	0	0	0	0	0	0	0	0	CERU_HUMAN	Ceruloplasmin	S_B
ELHHLQEQNVSNAFLDK	H2N2F0S0	0	0	0	0	0	0.0319072	0	0	0	0	0.0945938	0	0	0	0	0	0	0	0	0	0	0	0	0	0	CERU_HUMAN	Ceruloplasmin	S_B
ELHHLQEQNVSNAFLDK	H3N2F0S0	0	0	0	0	0	0.0283774	0	0	0	0	0.083748	0	0	0	0	0	0	0	0	0	0	0	0	0	0	CERU_HUMAN	Ceruloplasmin	S_B
ELHHLQEQNVSNAFLDK	H4N3F0S0	0	0.0882905	0.0353496	0.0247823	0.0260669	0	0	0.00721927	0	0.0350532	0	0.034058	0.0397633	0	0	0	0	0	0.00615631	0.00328629	0	0	0	0	0	CERU_HUMAN	Ceruloplasmin	S_B
ELHHLQEQNVSNAFLDK	H4N3F0S1	0	0.0660385	0.0440793	0.0388812	0.0428386	0.0118753	0	0	0	0.0332818	0	0.0549104	0.0124481	0.0372354	0	0	0	0	0	0.0288653	0	0	0.00391292	0	0.0199511	CERU_HUMAN	Ceruloplasmin	S_B
ELHHLQEQNVSNAFLDK	H5N4F0S1	0	0.158337	0.0638215	0.0634217	0.0451728	0.040741	0	0	0	0.0336887	0.0553553	0.0499288	0.0652243	0.0535692	0	0	0	0	0	0.0141635	0.00708793	0	0	0.0103245	0.0110609	CERU_HUMAN	Ceruloplasmin	S_B
ELHHLQEQNVSNAFLDK	H5N4F0S2	0.133313	0.295616	0.125117	0.251856	0.0794515	0.0620531	0.202217	0.309898	0.241044	0.0974209	0.00544133	0.0691867	0.105486	0.463732	0.0836233	0.122723	0.120476	0.171398	0.295959	0.18438	0.250344	0.157591	0.156953	0.119416	0.164167	CERU_HUMAN	Ceruloplasmin	S_B
ELHHLQEQNVSNAFLDK	H5N4F1S1	0	0.089958	0	0	0	0	0	0	0	0	0	0	0	0	0	0	0	0	0	0	0	0	0	0	0	CERU_HUMAN	Ceruloplasmin	S_B
ELHHLQEQNVSNAFLDK	H6N5F0S3	0	0	0	0	0	0	0	0	0	0	0	0	0	0	0	0	0	0	0	0	0	0	0	0	0.0129975	CERU_HUMAN	Ceruloplasmin	S_B
ELPGVCNETMMALWEECK	H4N5F2S0	0.00648475	0	0	0	0.00540197	0	0	0	0	0	0.0218132	0	0	0.00496296	0.0049428	0.0451954	0.00600599	0	0	0.0103498	0.0132973	0	0	0.0028626	0.025674	CLUS_HUMAN	Clusterin	S_B
ELPGVCNETMMALWEECK	H5N5F1S1	0	0.0102398	0	0.00236409	0	0	0	0	0	0	0	0	0	0.03962	0.0528644	0.021985	0.0568567	0.0563297	0.0518274	0.0256807	0.0550146	0.00873755	0	0.0535564	0.0689769	CLUS_HUMAN	Clusterin	S_B
EMGFTNMTEIQHK	H5N4F0S2	0.0275269	0.0226614	0.10007	0.033935	0.103598	0	0.0449324	0.0295394	0.11559	0.0285282	0	0.0363553	0.121259	0	0	0.0205446	0	0.0478625	0.0327736	0.0525533	0.0138677	0.00389244	0.0646638	0.0220859	0.0254024	DDX18_HUMAN	ATP-dependent RNA helicase DDX18	S_B
ENGTISR	H4N3F0S1	0	0	0	0	0	0.662518	0	0	0	0	0.0194726	0	0	0	0	0	0	0	0	0	0	0	0	0	0	A1AG1_HUMAN	Alpha-1-acid glycoprotein 1	S_B
ENGTISR	H5N4F0S2	0.100996	0.0718862	0.151938	0.174951	0.42984	4.44857	0.243907	0.0672288	0.378325	0.408281	1.04836	0.566606	0.357029	0.430184	0.0166279	0.125164	0.417898	0.137598	0.346195	0.229729	0.173693	0.0613313	0.153116	0.139341	0.111518	A1AG1_HUMAN	Alpha-1-acid glycoprotein 1	S_B
ENGTISR	H5N4F1S1	0	0	0	0	0	0.111712	0	0	0	0	0	0	0	0	0	0	0	0	0	0	0	0	0	0	0	A1AG1_HUMAN	Alpha-1-acid glycoprotein 1	S_B
ENGTISR	H5N4F1S2	0	0	0	0	0	0.00396052	0	0	0	0	0.00496193	0	0	0	0	0	0	0	0	0	0	0	0	0	0	A1AG1_HUMAN	Alpha-1-acid glycoprotein 1	S_B
ENGTISR	H6N5F0S3	0.309784	0.260309	0.468222	0.0939074	0.0230081	1.21695	1.04115	0.977381	1.28864	0.5925	1.30573	0.428489	1.1065	0.825306	0.3212	0.234698	0.00448711	0.772208	0.72903	0.599968	0.567665	0.325775	0.733574	0.399418	0.608507	A1AG1_HUMAN	Alpha-1-acid glycoprotein 1	S_B
ENGTISR	H6N5F2S2	0.217702	0.135481	0.600219	0.226577	0.820346	0.5322	0.307032	0.576698	0.735891	0.428164	1.44261	0.410667	0.735663	0.768824	0.198757	0.204857	0.52015	0.453445	0.557504	0.400142	0.510029	0.337878	0.439576	0.211666	0.402253	A1AG1_HUMAN	Alpha-1-acid glycoprotein 1	S_B
ENGTISR	H7N6F0S3	0.20262	0.085032	0.321848	0.152342	0.376055	0.543957	0.254678	0.265079	0.104957	0.168574	0.431054	0.207775	0.320672	0.281923	0.0945621	0.0934815	0.0837593	0.111961	0.329147	0.114207	0.18546	0.154667	0.184041	0.0768578	0.144605	A1AG1_HUMAN	Alpha-1-acid glycoprotein 1	S_B
ENGTISR	H7N6F0S4	1.24767	0.08692	2.07874	1.01491	1.98683	2.24728	1.61154	2.26461	1.59058	0.871687	2.34546	1.66223	2.14294	2.29955	0.596956	0.571682	0.918865	1.10105	1.55702	0.564707	1.24448	1.1856	0.851496	0.37522	0.732183	A1AG1_HUMAN	Alpha-1-acid glycoprotein 1	S_B
ENGTISR	H7N6F1S4	0.838029	0.0448571	0.978596	0.865468	1.11812	2.73308	0.375896	0.419397	1.57012	1.47024	1.81131	2.90315	1.60346	0.997234	0.475791	0.346869	0.964192	0.593861	1.31201	0.530713	1.12463	0.312741	0.455359	0.573504	0.511553	A1AG1_HUMAN	Alpha-1-acid glycoprotein 1	S_B
ENGTISR	H7N6F2S4	0.280115	0	0.156716	0.153049	0.187072	0.158711	0.00660794	0.0344304	0.68286	0.749418	0.224404	0.866727	0.651875	0.175801	0.224209	0.0500536	0.28728	0.139132	0.459708	0.264711	0.250576	0.0129958	0.0375444	0.293016	0.166217	A1AG1_HUMAN	Alpha-1-acid glycoprotein 1	S_B
ENGTVSR	H5N4F0S2	0.0510946	0.0573955	0.062137	0.0749798	0.107669	0	0.0379164	0.0259839	0.00763764	0.0150109	0.145486	0.0585297	0.02981	0.011513	0	0	0	0	0	0.00641732	0	0	0	0	0	A1AG2_HUMAN	Alpha-1-acid glycoprotein 2	S_B
ENGTVSR	H6N5F0S3	0.0808077	0.177117	0.429592	0.129796	0.385319	0.558269	0.411772	0.441827	0.312184	0.238964	1.06491	0.191521	0.102317	0.103414	0.0773899	0.214616	0.205303	0.454309	0.309742	0.216275	0.204841	0.221287	0.251332	0.0818646	0.18995	A1AG2_HUMAN	Alpha-1-acid glycoprotein 2	S_B
ENGTVSR	H6N5F1S3	0.0769882	0.0720594	0.271987	0.184834	0.220918	1.40404	0.0968117	0.115529	0.405626	0.625655	1.25068	0.600486	0.178225	0.0757959	0.104342	0.234302	0.333016	0.343522	0.190353	0.308127	0.268824	0.0671056	0.167705	0.189982	0.180632	A1AG2_HUMAN	Alpha-1-acid glycoprotein 2	S_B
ENGTVSR	H7N6F0S4	0.253191	0.0329515	0.875617	0.268273	0.613378	0.434989	0.839437	0.798034	0.428114	0.21256	1.11756	0.30446	0.359019	0.247494	0.0641078	0.257677	0.236869	0.717546	0.440478	0.208701	0.229327	0.482481	0.360374	0.0717902	0.264645	A1AG2_HUMAN	Alpha-1-acid glycoprotein 2	S_B
ENGTVSR	H7N6F1S4	0.30758	0.0472887	0.696892	0.471538	0.466077	1.12925	0.299161	0.347681	0.603223	0.673649	1.54405	0.772796	0.492634	0.163379	0.206718	0.343545	0.492264	0.561365	0.65263	0.356769	0.466276	0.19687	0.282458	0.245267	0.32309	A1AG2_HUMAN	Alpha-1-acid glycoprotein 2	S_B
ENGTVSR	H7N6F2S4	0.121179	0	0.221618	0.213266	0.179538	1.25628	0.0462033	0.0337154	0.334997	0.603071	0.764627	0.833892	0.223233	0.0405699	0.0510466	0.137376	0.238213	0.176203	0.331362	0.192349	0.219668	0.0339339	0.0836412	0.148466	0.0881947	A1AG2_HUMAN	Alpha-1-acid glycoprotein 2	S_B
ENLTAPGSDSAVFFEQGTTR	H2N2F0S0	0	0.101485	0.0280233	0	0.0879779	0	0	0	0	0.0692505	0.116439	0.0683602	0	0	0	0	0	0	0	0	0	0	0	0	0	CERU_HUMAN	Ceruloplasmin	S_B
ENLTAPGSDSAVFFEQGTTR	H3N2F0S0	0	0.120325	0.028768	0	0.0738092	0	0	0	0	0.0606231	0.108994	0.0701493	0	0	0	0	0	0	0	0.00667192	0	0	0	0	0	CERU_HUMAN	Ceruloplasmin	S_B
ENLTAPGSDSAVFFEQGTTR	H3N3F0S1	0	0.0818668	0.0386675	0	0.0393325	0	0	0	0	0.0254162	0	0.0381837	0.0100147	0	0	0	0	0	0	0.0125572	0	0	0	0	0	CERU_HUMAN	Ceruloplasmin	S_B
ENLTAPGSDSAVFFEQGTTR	H4N3F0S1	0	0.09679	0.0282743	0	0.0504179	0	0	0	0	0.0445199	0	0.0534633	0	0	0	0	0	0	0	0	0	0	0	0	0	CERU_HUMAN	Ceruloplasmin	S_B
ENLTAPGSDSAVFFEQGTTR	H5N4F0S1	0.102877	0.262838	0.0876808	0.0129537	0.0204454	0.00491351	0	0	0.0282647	0.00542173	0.00592551	0.00958435	0	0	0.0158998	0	0.00753156	0.00411644	0	0	0.00747851	0	0	0.00620359	0.014608	CERU_HUMAN	Ceruloplasmin	S_B
ENLTAPGSDSAVFFEQGTTR	H5N4F0S2	0.356776	0.480387	0.351768	0.395271	0.0609863	0	0.398987	0.685796	0.81199	0.11474	0	0.134827	0.430649	0.658627	0.369204	0.42515	0.443532	0.445807	0.530443	0.363867	0.395977	0.454982	0.356229	0.328433	0.401614	CERU_HUMAN	Ceruloplasmin	S_B
ENLTAPGSDSAVFFEQGTTR	H5N4F1S1	0	0.0740834	0.00632332	0.0109037	0	0	0	0	0	0.00953539	0	0.00307483	0	0	0	0	0	0	0	0	0.00332106	0	0	0	0	CERU_HUMAN	Ceruloplasmin	S_B
ENLTAPGSDSAVFFEQGTTR	H6N5F0S3	0.0129411	0	0.0261066	0	0	0	0.00591696	0.058757	0	0	0	0	0.0284016	0.0345083	0	0.00788834	0	0	0	0.0190299	0.0121604	0.0323281	0.0125582	0.00304578	0.0282254	CERU_HUMAN	Ceruloplasmin	S_B
FGCEIENNR	H5N4F0S1	0	0.0228244	0	0	0	0	0	0	0	0	0.0298677	0	0	0	0	0	0	0	0	0	0	0	0	0	0	ZA2G_HUMAN	Zinc-alpha-2-glycoprotein	S_B
FGCEIENNR	H5N4F0S2	0.134666	0.040263	0.126509	0.078528	0.132384	0	0.117775	0.297991	0.108562	0.046191	0.113324	0.0338532	0.156946	0.227408	0.154863	0.133087	0.187359	0.20259	0.335209	0.210539	0.33217	0.23958	0.218664	0.203939	0.149021	ZA2G_HUMAN	Zinc-alpha-2-glycoprotein	S_B
FLNNGTCTAEGK	H5N4F0S2	0	0	0.0110404	0.00686565	0.0325599	0	0	0.0283764	0.014792	0.0257261	0	0.0274179	0.0267519	0.130837	0.0706733	0.0556389	0.020383	0.0748703	0.0624469	0.0738121	0.0469336	0.0467142	0.121003	0.0189163	0.0555936	CFAI_HUMAN	Complement factor I	S_B
FNDTEVLQR	H5N4F0S2	0	0	0.00309765	0.00675923	0.00308559	0	0	0	0.0152079	0	0.021461	0.00469753	0.0235141	0.0325354	0	0	0	0.0185461	0.0193939	0.0125962	0.0124462	0	0.0205792	0.0177418	0.0224467	BTD_HUMAN	Biotinidase	S_B
FNETTEK	H5N4F0S2	0	0	0.0822747	0	0.0450569	0.102989	0	0	0.00581014	0	0.23645	0.0435931	0.170522	0.0386737	0.0373958	0.0365392	0.0438947	0.0433001	0.0292	0.0443791	0.0126211	0.031124	0.0036571	0.0279618	0.0322188	AFAM_HUMAN	Afamin	S_B
FNHTQTIQQK	H5N2F0S0	0.299562	0.129286	0.252652	0.345797	0.159314	0.056661	0.311365	0.200721	0.0649432	0.097296	0.231208	0.0822989	0.0470952	0.0434757	0.131585	0.259455	0.178104	0.121598	0.0672158	0.168888	0.120713	0.0843376	0.0964783	0.229537	0.275484	NRCAM_HUMAN	Neuronal cell adhesion molecule	B
FNHTQTIQQK	H6N2F0S0	0.0573395	0.0462527	0.05679	0.0959392	0.0456062	0	0.105025	0.0908051	0.00636896	0.0396944	0.203384	0.0628866	0.0120634	0.0182612	0.0423955	0.0526043	0.0433348	0.0365986	0.0112221	0.0341967	0.0315338	0.0352395	0.0306558	0.0497558	0.0605384	NRCAM_HUMAN	Neuronal cell adhesion molecule	B
FNHTQTIQQK	H7N2F0S0	0.0332499	0.0455649	0.045779	0.080561	0.0503857	0	0.0912656	0.077816	0.014282	0.0344544	0.204198	0.0366911	0.0100553	0.00330111	0.0375411	0.0535788	0.0434966	0.0390097	0.0110946	0.0349649	0.0317302	0.0358411	0.0311079	0.0515197	0.0575415	NRCAM_HUMAN	Neuronal cell adhesion molecule	B
FNHTQTIQQK	H8N2F0S0	0.0336568	0.0324248	0.0225399	0.0486915	0.0288375	0.0166756	0.0672846	0.0519079	0	0.0175163	0.129272	0.0234264	0.00255467	0	0.0196056	0.0383646	0.0104628	0.0179493	0.0101047	0.0263114	0.0286196	0.0168837	0.0255483	0.0338911	0.0414476	NRCAM_HUMAN	Neuronal cell adhesion molecule	B
FNLTETSEAEIHQSFQHLLR	H0N0F0S0	0.0596484	0.122501	0.0375951	0.0878822	0.0750408	0.360895	0.0828046	0.0310069	0.0419431	0.0964827	0.062421	0.09954	0.050373	0.0499975	0.057395	0.0361027	0.0172989	0.032013	0.0666054	0.0960583	0.118156	0.0695028	0.10787	0.124187	0.0635424	AACT_HUMAN	Alpha-1-antichymotrypsin	S_B
FNLTETSEAEIHQSFQHLLR	H0N1F0S0	0	0	0	0	0	0.331962	0	0	0	0	0.104859	0	0	0	0	0	0	0	0	0	0	0	0	0	0	AACT_HUMAN	Alpha-1-antichymotrypsin	S_B
FNLTETSEAEIHQSFQHLLR	H5N4F0S2	0	0	0	0.0103098	0	0	0	0	0	0	0	0	0.0125128	0.0195163	0	0	0	0	0	0.0201861	0	0	0.0292873	0.00249529	0.0136743	AACT_HUMAN	Alpha-1-antichymotrypsin	S_B
FQGASNLTLSETQNGDVSEETMGSRK	H5N4F0S1	0.0421658	0.0261585	0.0254857	0.0209792	0.00556311	0	0.0163948	0.00845014	0.0363537	0.0299236	0	0.140022	0.0424702	0	0.0349529	0	0.00512239	0.0270146	0.0184647	0.0168972	0.0211082	0.0141071	0.0335442	0.0144229	0.0184604	DDX18_HUMAN	ATP-dependent RNA helicase DDX18	S_B
FSDGLESNSSTQFEVK	H0N1F0S0	0.042516	0.150148	0.0957836	0.0880535	0.107517	0.00828326	0.0130391	0.0354715	0.0273295	0.111389	0.124233	0.15441	0.134494	0.0550651	0.0210182	0.040706	0	0.0216378	0.0503104	0.0891014	0.103693	0.0501883	0.0645251	0.11169	0.097823	CO4B_HUMAN	Complement C4-B	S
FSDGLESNSSTQFEVK	H10N2F0S0	0.0505943	0.0202097	0.0090245	0.0107287	0	0	0.0144227	0.0353554	0.0764165	0	0	0	0.00900507	0.0402745	0.0541263	0.0484479	0.0563677	0.0330592	0.0622075	0.0433724	0.0631375	0.0454946	0.050701	0.0601493	0.0458136	CO4B_HUMAN	Complement C4-B	S
FSDGLESNSSTQFEVK	H2N2F0S0	0	0	0	0	0	0	0	0	0	0.0407167	0	0.0363276	0	0	0	0	0	0	0	0	0	0	0	0	0	CO4B_HUMAN	Complement C4-B	S
FSDGLESNSSTQFEVK	H4N2F0S0	0	0.0190862	0	0	0	0	0	0	0	0.0229284	0	0.0391036	0.0291832	0	0	0	0	0	0	0	0	0	0	0	0.00283517	CO4B_HUMAN	Complement C4-B	S
FSDGLESNSSTQFEVK	H5N2F0S0	0	0	0.0207288	0	0.0290521	0	0	0	0	0.145047	0	0.149685	0.111999	0	0	0	0	0	0	0	0	0	0	0	0	CO4B_HUMAN	Complement C4-B	S
FSDGLESNSSTQFEVK	H6N2F0S0	0	0.0139087	0.00821367	0.0102963	0.0220374	0	0	0	0	0.0164499	0	0.0239601	0.00752177	0	0	0	0	0	0	0.0106437	0	0	0	0	0.0120327	CO4B_HUMAN	Complement C4-B	S
FSDGLESNSSTQFEVK	H8N2F0S0	0.0821852	0.0460285	0.0183416	0.0386072	0	0	0.0510967	0.0539692	0.112069	0.00524747	0	0.0089728	0.0082689	0.0718285	0.073438	0.0703315	0.119565	0.0599005	0.0443055	0.0808697	0.0915964	0.0771283	0.0744878	0.0787923	0.0807704	CO4B_HUMAN	Complement C4-B	S
FSDGLESNSSTQFEVK	H9N2F0S0	0.850635	0.174493	0.0802973	0.219907	0.0433733	0	0.609168	0.702724	0.89378	0.0304643	0	0.0776628	0.071712	0.563378	0.668491	0.604684	0.745159	0.416771	0.722206	0.410066	0.720769	0.618941	0.533731	0.51009	0.371874	CO4B_HUMAN	Complement C4-B	S
FSDGLESNSSTQFEVKK	H9N2F0S0	0	0	0	0.00269151	0.0100491	0	0.0161857	0	0.0666063	0	0	0.00524506	0	0.0892445	0	0	0	0	0	0	0	0	0	0	0	CO4B_HUMAN	Complement C4-B	S
GCVLLSYLNETVTVSASLESVR	H1N2F0S1	0	0	0	0	0	0	0.0286739	0	0	0	0.0207783	0	0	0	0	0	0	0	0	0	0	0	0	0	0	A2MG_HUMAN	Alpha-2-macroglobulin	S_B
GCVLLSYLNETVTVSASLESVR	H5N4F0S1	0	0.0586322	0	0	0	0	0.0656676	0	0	0	0	0	0	0	0	0	0	0	0	0	0	0	0	0	0	A2MG_HUMAN	Alpha-2-macroglobulin	S_B
GCVLLSYLNETVTVSASLESVR	H5N4F0S2	0	0.0981649	0	0	0	0.0169225	1.66159	0	0	0.0117651	0	0.0807716	0	0.025667	0	0	0	0	0	0	0	0	0	0	0	A2MG_HUMAN	Alpha-2-macroglobulin	S_B
GCVLLSYLNETVTVSASLESVR	H5N4F1S1	0.0113821	0.0537434	0.00256746	0.0174172	0	0	0.525383	0	0	0.0228894	0	0.0301028	0	0	0.0673669	0.0130217	0.0299412	0.00360993	0.0154857	0.0202069	0.0168781	0	0.0370624	0.0270569	0.0310953	A2MG_HUMAN	Alpha-2-macroglobulin	S_B
GCVLLSYLNETVTVSASLESVR	H5N4F1S2	0	0.0052435	0	0	0	0	0.586913	0	0	0	0	0.0137457	0	0	0	0	0	0	0	0	0	0	0	0	0	A2MG_HUMAN	Alpha-2-macroglobulin	S_B
GHVNITR	H3N3F0S0	0	0	0	0	0	0	0	0	0	0	0.0418661	0.0147705	0.00268136	0	0	0	0	0	0	0	0	0	0	0	0	THRB_HUMAN	Prothrombin	S
GHVNITR	H3N3F0S1	0	0	0.00632878	0	0.025359	0	0	0	0	0	0.123091	0.0419854	0.033824	0	0	0	0	0	0	0	0	0	0	0	0	THRB_HUMAN	Prothrombin	S
GHVNITR	H5N4F0S1	0	0.0578599	0.0507782	0.0465909	0.0188963	0.0132899	0.015997	0.00969111	0.0342712	0.0293955	0.140285	0.0592434	0.0131277	0.0543467	0.0231345	0.0147118	0.0116723	0.0279685	0.0558147	0.0217186	0.0411556	0.0331634	0.0347381	0.0358585	0.0240693	THRB_HUMAN	Prothrombin	S
GHVNITR	H5N4F0S2	0.59281	0.21394	0.53727	0.274163	0.185212	0.204708	0.418635	0.917279	0.45381	0.148672	0.53158	0.270202	0.306307	0.549501	0.515534	0.30407	0.236502	0.357686	0.483381	0.221012	0.402793	0.229919	0.278938	0.228126	0.238002	THRB_HUMAN	Prothrombin	S
GLELTNTSAYLTIAGVESITVYEEILR	H3N5F1S0	0	0	0	0	0.00258201	0.0178682	0	0	0	0	0.0534894	0	0	0	0	0	0	0	0	0	0	0	0	0	0	CSTN3_HUMAN	Calsyntenin-3	B
GLELTNTSAYLTIAGVESITVYEEILR	H4N5F2S0	0	0	0	0	0	0.0229247	0.00779316	0	0	0	0.0526196	0	0	0	0	0	0	0	0	0	0	0	0	0	0	CSTN3_HUMAN	Calsyntenin-3	B
GLNVTLSSTGR	H3N4F1S0	0.0488904	0.0991863	0.0436883	0.0725387	0.0979226	0.0156468	0.0177202	0	0.0249722	0.0664623	0.057382	0.0924724	0.0961628	0	0.00467713	0.0255033	0	0.00429185	0.031631	0.0509093	0.0565152	0.00424685	0.020671	0.0960451	0.0735384	CO4B_HUMAN	Complement C4-B	S_B
GLNVTLSSTGR	H4N3F0S1	0	0.0423454	0.04903	0.0147318	0.0545422	0.0155803	0	0	0	0.0262712	0.00632214	0.0953921	0.0502484	0.0191131	0	0	0	0	0	0.0277781	0.0146687	0	0	0.0127724	0	CO4B_HUMAN	Complement C4-B	S_B
GLNVTLSSTGR	H4N4F1S0	0.02453	0.11027	0.0464098	0.0739576	0.0407072	0.0167123	0.00575904	0	0.006161	0.0837145	0.126576	0.0573762	0.0533745	0.00395205	0.0175956	0.0242797	0	0.00799831	0.00534919	0.0303638	0.0466997	0.00456832	0.0212433	0.066674	0.0528549	CO4B_HUMAN	Complement C4-B	S_B
GLNVTLSSTGR	H4N4F2S0	0	0.0780807	0.0496986	0.0563889	0.0659523	0	0	0.0229962	0	0.0656077	0.0777206	0.0873149	0.0749182	0.0147642	0	0	0	0	0	0.0332147	0.0117989	0	0.00743136	0.0563044	0.0342159	CO4B_HUMAN	Complement C4-B	S_B
GLNVTLSSTGR	H4N5F1S0	0	0.0311706	0.00806801	0.0281511	0.0248881	0	0	0	0	0.0185676	0.0489174	0.0096107	0.0137435	0	0	0	0	0	0	0	0.0103383	0	0	0.0139074	0.0129116	CO4B_HUMAN	Complement C4-B	S_B
GLNVTLSSTGR	H4N5F2S0	0.120832	0.0209584	0.0279194	0.0430131	0.0642622	0	0	0.0326433	0.0824067	0	0.017888	0.0284949	0.0424467	0.0631046	0.0872863	0.0679025	0.086724	0.0499737	0.057304	0.0475	0.0727678	0.0581788	0.0509499	0.0613367	0.112778	CO4B_HUMAN	Complement C4-B	S_B
GLNVTLSSTGR	H5N4F0S2	0.108181	0.196831	0.118153	0.180072	0.138819	0	0.114268	0.137766	0.384558	0.139492	0	0.385397	0.138214	0.347241	0.01384	0.096877	0.14834	0.119822	0.222178	0.13691	0.250002	0.18313	0.230847	0.138555	0.179661	CO4B_HUMAN	Complement C4-B	S_B
GLNVTLSSTGR	H5N5F1S0	0	0.0225165	0	0.0227316	0.00522368	0	0	0	0	0.00895128	0.0433852	0.0123019	0.00281952	0	0	0	0	0	0	0	0	0	0	0	0	CO4B_HUMAN	Complement C4-B	S_B
GLNVTLSSTGR	H5N5F1S1	0	0	0	0	0	0	0	0	0	0.00214552	0	0.0209668	0	0	0	0	0	0	0	0	0	0	0	0	0	CO4B_HUMAN	Complement C4-B	S_B
GLTFQQNASSMCVPDQDTAIR	H0N1F0S0	0	0	0	0.00383295	0	0.0425791	0	0	0	0	0	0.00728516	0	0	0	0	0	0	0	0	0	0	0	0	0	IGHM_HUMAN	Immunoglobulin heavy constant mu	S_B
GLTFQQNASSMCVPDQDTAIR	H5N4F1S1	0	0.0265151	0	0	0	0	0	0	0	0	0	0.00235789	0	0.00723504	0	0	0	0	0	0.00813471	0	0	0	0.0119863	0	IGHM_HUMAN	Immunoglobulin heavy constant mu	S_B
GLTFQQNASSMCVPDQDTAIR	H5N5F1S1	0	0.0364642	0	0	0.0216519	0	0	0	0	0	0	0	0	0	0	0	0	0	0.00879527	0.0215043	0	0	0	0.0436273	0	IGHM_HUMAN	Immunoglobulin heavy constant mu	S_B
GNEANYYSNATTDEHGLVQFSINTTNVMGTSLTVR	H0N0F0S0	0	0	0	0	0	0.0100715	0	0	0	0	0.00812491	0	0	0	0	0	0	0	0	0	0	0	0	0	0	A2MG_HUMAN	Alpha-2-macroglobulin	S_B
GNLTGAPGQR	H4N4F2S0	0	0.0293054	0.0411134	0.0403822	0.00928787	0.0216622	0	0	0	0.025971	0.412381	0.050398	0.00572748	0	0	0	0	0	0	0	0	0	0	0.00621838	0	G37L1_HUMAN	G-protein coupled receptor 37-like 1	B
GNLTGAPGQR	H4N5F2S0	0.017183	0.0179109	0.0202483	0.0276799	0	0	0.0326629	0.0501005	0	0.0186758	0.247776	0.0321817	0	0	0	0	0	0	0	0	0	0	0	0	0	G37L1_HUMAN	G-protein coupled receptor 37-like 1	B
GNLTGAPGQR	H5N5F1S1	0.020135	0.0217103	0.0316012	0.0275737	0.011085	0	0.0146647	0.0201665	0	0.0218031	0.248697	0.0334478	0	0	0	0	0	0	0	0	0	0	0	0	0	G37L1_HUMAN	G-protein coupled receptor 37-like 1	B
GNLTGAPGQR	H6N5F1S2	0	0.0131861	0	0	0.00246358	0	0.00825507	0	0	0.00562455	0.290196	0.0176671	0	0	0	0	0	0	0	0	0	0	0	0	0	G37L1_HUMAN	G-protein coupled receptor 37-like 1	B
GNLTGAPGQR	H6N5F1S3	0.0137807	0.0150168	0.0185432	0.0318337	0.0241828	0	0.0414133	0.0167589	0	0.0077772	0.0102238	0	0.00717535	0	0	0.0167282	0.00462174	0	0	0.0065679	0.00825017	0	0.00311677	0.0237002	0.0171536	G37L1_HUMAN	G-protein coupled receptor 37-like 1	B
GNLTGAPGQR	H6N6F1S2	0.0215125	0.0362283	0.0273417	0.044671	0.0263649	0	0.0786296	0.05634	0	0.035917	0	0.00762352	0	0	0	0	0	0	0	0	0	0	0.00383821	0	0.00294059	G37L1_HUMAN	G-protein coupled receptor 37-like 1	B
GNPAAYGITVTNHPMNK	H4N4F1S0	0.345208	0.629859	0.422931	0.348114	0.837926	0	0.179177	0.0659604	0.162479	0	0.0173258	0.225615	0.309443	0.0379951	0.109654	0.136436	0.0842074	0.101255	0.0979286	0.19524	0.126587	0.0733684	0.106158	0.21645	0.223349	ABCA2_HUMAN	ATP-binding cassette sub-family A member 2	B
GNPAAYGITVTNHPMNK	H5N4F1S0	0	0.270785	0.159102	0.113011	0.22659	0	0.0250299	0	0.0369881	0.434134	0	0.135428	0.0867565	0	0.0175433	0.0194864	0.00471135	0.0208798	0.0132862	0.0432879	0.0278803	0.00397953	0.0261036	0.0448565	0.0431268	ABCA2_HUMAN	ATP-binding cassette sub-family A member 2	B
GNPAAYGITVTNHPMNK	H5N5F1S0	0.150954	0.188295	0.0872997	0.166193	0.060669	0	0.144448	0.116	0.0433687	0.0603172	0.0176545	0.00840725	0.19916	0.0315083	0.202495	0.210845	0.15039	0.15187	0.146575	0.157951	0.182531	0.118858	0.161768	0.160704	0.180653	ABCA2_HUMAN	ATP-binding cassette sub-family A member 2	B
GNYSCFVSSPSITK	H3N4F0S0	0.0190705	0.0324546	0.0254516	0.0419356	0.0329731	0	0.00567388	0.0173584	0	0.0248136	0	0.02599	0.019629	0.010898	0.0345681	0.0445196	0	0.00794468	0.0321325	0.0399628	0.0679744	0.0120522	0.012193	0.0671519	0.0720526	CNTN1_HUMAN	Contactin-1	B
GNYSCFVSSPSITK	H4N4F1S0	0	0.00213398	0.00518488	0.0130956	0.00462827	0	0	0	0	0.00401664	0	0.00825148	0	0	0	0	0	0	0	0	0	0	0	0	0	CNTN1_HUMAN	Contactin-1	B
GSALHEDIYVLHENGTLEIPVAQK	H4N3F0S0	0.0160938	0.0020602	0.0156563	0.0242964	0	0	0.0115159	0	0	0	0	0	0	0	0	0.0266954	0.00471581	0.00846054	0	0.0229068	0.00635191	0	0	0.0250565	0.0373506	NRCAM_HUMAN	Neuronal cell adhesion molecule	B
GSALHEDIYVLHENGTLEIPVAQK	H5N2F0S0	0.178022	0.0455	0.0856264	0.202453	0.0207462	0	0.143284	0.0921074	0.0250007	0.0282556	0	0.0177831	0.0332104	0.0284673	0.0885674	0.178258	0.113299	0.0967883	0.0325874	0.126482	0.074381	0.0534457	0.0676927	0.169124	0.229842	NRCAM_HUMAN	Neuronal cell adhesion molecule	B
GSALHEDIYVLHENGTLEIPVAQK	H9N2F0S0	0.0372685	0.0182424	0	0.0471629	0	0	0.0430314	0.0287689	0.0120501	0.00189071	0	0	0	0.0150158	0.0235513	0.029903	0.0255366	0.02189	0	0.0330298	0.0255254	0.0151771	0.0183136	0.0428204	0.0459834	NRCAM_HUMAN	Neuronal cell adhesion molecule	B
GSNGTICDNQR	H3N5F1S0	0.0656933	0.0447809	0.0393468	0.0883706	0.116791	0	0.0431834	0.0588912	0.0306214	0.0192542	0.0890114	0.0231602	0.032929	0.0265949	0.0795328	0.110396	0.13691	0.066937	0.0723659	0.119578	0.160393	0.0595563	0.0696362	0.138886	0.191301	DKK3_HUMAN	Dickkopf-related protein 3	B
GSNGTICDNQR	H4N5F2S0	0.102059	0.0631546	0.0525174	0.108376	0.135251	0	0.0658902	0.0823138	0.0387488	0.0421456	0.160628	0.0232369	0.0434324	0.0574163	0.10076	0.137119	0.145665	0.0972298	0.0782501	0.129928	0.185647	0.0789499	0.0864944	0.159396	0.222489	DKK3_HUMAN	Dickkopf-related protein 3	B
GSNGTICDNQR	H5N4F1S0	0	0	0	0	0	0.0149306	0	0	0	0	0.034844	0	0	0	0	0	0	0	0	0	0	0	0	0	0	DKK3_HUMAN	Dickkopf-related protein 3	B
GSNGTICDNQR	H5N4F1S1	0	0.00245991	0.0118641	0	0.00711073	0	0	0.00773947	0	0.0113467	0.102054	0.017304	0.00633008	0.00691609	0	0	0	0	0	0	0.0117524	0	0	0	0	DKK3_HUMAN	Dickkopf-related protein 3	B
GSNGTICDNQR	H5N4F2S0	0.0195837	0.0561382	0	0.0423237	0.0597515	0.0262699	0.0501697	0.00741407	0	0.00385794	0.125564	0.0106632	0.00620951	0.0151366	0.0884329	0.0729574	0.0785866	0.0637775	0.0369748	0.0480674	0.10295	0.0637615	0.0528814	0.0867408	0.11475	DKK3_HUMAN	Dickkopf-related protein 3	B
GSNGTICDNQR	H5N5F1S1	0.0435737	0.0303067	0.0343478	0.04029	0.0331332	0	0.0280832	0.00851507	0.0198592	0.014094	0.0615842	0.0104499	0	0.028874	0.0136142	0.0347564	0.039137	0.0309775	0.0289782	0.0337921	0.0295882	0.0199435	0.0247871	0.0481515	0.0523674	DKK3_HUMAN	Dickkopf-related protein 3	B
GTAGNALMDGASQLMGENR	H3N3F0S0	0	0	0	0	0.0162742	0	0	0	0	0	0	0	0	0	0	0	0	0	0	0	0	0	0	0	0	FIBB_HUMAN	Fibrinogen beta chain	S
GTAGNALMDGASQLMGENR	H4N3F0S0	0	0	0	0	0.0522599	0	0	0	0	0	0	0	0	0	0	0	0	0	0	0	0	0	0	0	0	FIBB_HUMAN	Fibrinogen beta chain	S
GTAGNALMDGASQLMGENR	H4N3F0S1	0	0	0	0	0.0152825	0	0	0	0	0.0151036	0	0.039689	0	0	0	0	0	0	0	0	0	0	0	0	0	FIBB_HUMAN	Fibrinogen beta chain	S
GTAGNALMDGASQLMGENR	H5N4F0S1	0.0530445	0.170808	0	0.0132004	0.039252	0	0	0	0.0209239	0	0	0	0.0178531	0.110139	0.222576	0.0192771	0.130289	0.0794984	0.167571	0.0822992	0.209677	0.116504	0.100492	0.0863239	0.0648257	FIBB_HUMAN	Fibrinogen beta chain	S
GTAGNALMDGASQLMGENR	H5N4F0S2	0.083197	0.00278276	0	0	0.0271251	0	0	0	0.0456609	0	0	0	0.057583	0.204854	0.280313	0.0282562	0.130569	0.133594	0.20792	0.166054	0.214502	0.145696	0.174156	0.0988013	0.0912386	FIBB_HUMAN	Fibrinogen beta chain	S
GTAGNALMDGASQLMGENR	H5N4F2S0	0.0588186	0.182401	0	0.0234087	0.0305098	0	0	0	0.0312459	0	0	0	0.0262765	0.122632	0.240573	0.023611	0.13719	0.0881773	0.182399	0.0917919	0.225191	0.12895	0.113073	0.0983439	0.0714623	FIBB_HUMAN	Fibrinogen beta chain	S
HANWTLTPLK	H4N3F0S0	0	0.0473846	0.0139255	0.00932845	0.018258	0.00439096	0	0	0	0	0.00564371	0	0.00929795	0.00333768	0.0142971	0.0171502	0.0157617	0.0220357	0.0395957	0.0269891	0.0334992	0.0170003	0.0196749	0.0395524	0.0527179	PON1_HUMAN	Serum paraoxonase/arylesterase 1	S_B
HANWTLTPLK	H4N3F0S1	0	0.0131693	0.0141415	0.0101105	0.0289682	0	0	0	0	0	0	0.02951	0	0	0	0	0	0	0	0	0	0	0	0	0	PON1_HUMAN	Serum paraoxonase/arylesterase 1	S_B
HANWTLTPLK	H5N4F0S2	0.00548217	0.0435894	0.0448948	0.0574233	0.0311953	0	0.0251646	0.0436764	0.0681869	0	0.00573413	0.0266304	0.0367307	0.103717	0	0.060872	0.00448532	0.0194104	0.0650394	0.0628023	0.0564336	0.0435507	0.100216	0.0298298	0.0346706	PON1_HUMAN	Serum paraoxonase/arylesterase 1	S_B
HDYILLPEDALTNTTR	H8N2F0S0	0.024218	0.0334114	0	0.0295137	0.00508099	0.00360626	0.0503799	0.0462449	0	0	0	0.00554667	0	0	0.0537461	0.0443498	0.0388504	0.0341286	0.0112183	0.0276488	0.0400693	0.0370062	0.014866	0.0328519	0.052442	RELN_HUMAN	Reelin	B
HDYILLPEDALTNTTR	H9N2F0S0	0.0454381	0.0380343	0.00764843	0.0407764	0.0184129	0	0.0913426	0.0923772	0	0	0	0	0.00519499	0	0.0639443	0.050676	0.0455772	0.0375261	0.0326264	0.0393559	0.0544532	0.0537581	0.0241359	0.0454202	0.0586831	RELN_HUMAN	Reelin	B
HENTSSSPIQYEFSLTR	H5N2F0S0	0	0.0114461	0.0143506	0.026534	0.00511854	0	0.00596655	0	0	0	0	0	0	0	0.0218103	0.0255019	0.0205457	0.00716208	0.0045274	0.02832	0.0216196	0	0.0116629	0.0364275	0.0548739	THY1_HUMAN	Thy-1 membrane glycoprotein	B
HENTSSSPIQYEFSLTR	H5N4F2S0	0.0677567	0.0574423	0.0446967	0.0665601	0.0634964	0	0.00589648	0.016554	0.0213393	0.00224839	0	0.0153314	0.0138065	0	0.0504608	0.0708713	0.0567515	0.0462461	0.0255359	0.0749418	0.0488675	0.0230733	0.0466437	0.0962896	0.121184	THY1_HUMAN	Thy-1 membrane glycoprotein	B
HENTSSSPIQYEFSLTR	H6N5F0S2	0.0111583	0	0	0.0142933	0.0109494	0	0	0	0	0	0	0.00236922	0	0	0	0.00443739	0	0	0	0.00809233	0	0	0	0.0238818	0.0104332	THY1_HUMAN	Thy-1 membrane glycoprotein	B
HGIQYFNNNTQHSSLFMLNEVK	H5N4F0S1	0	0	0	0	0.0593267	0	0	0	0	0.0361139	0	0.0452516	0	0	0	0	0	0	0	0	0	0	0	0	0	KNG1_HUMAN	Kininogen-1	S
HGIQYFNNNTQHSSLFMLNEVK	H5N4F0S2	0	0.0374704	0	0.070457	0.153423	0.00495125	0	0	0.0539387	0.11642	0.00721109	0.190198	0	0.0591545	0.055857	0.0416025	0	0.0824527	0.0427516	0	0.0470628	0.0648872	0.00310332	0.0496787	0	KNG1_HUMAN	Kininogen-1	S
HLDLSNNSLVSLTYVSFR	H3N4F1S0	0.164493	0.246767	0.191531	0.313416	0.0993301	0	0.176469	0.128034	0.0350711	0.0775939	0	0.031872	0.14484	0.0322149	0.0943616	0.167482	0.132935	0.186852	0.129253	0.177017	0.169319	0.164217	0.236665	0.336332	0.361463	TPBG_HUMAN	Trophoblast glycoprotein	S_B
HLDLSNNSLVSLTYVSFR	H4N3F0S1	0.194604	0.481227	0.877893	0.634565	0.322851	0	0.427377	0.0595218	0.189992	0.987072	0.0495781	0.456351	0.694092	0.199312	0.191054	0.326498	0.0790386	0.37455	0.119501	0.393629	0.271516	0.607266	0.681411	0.844119	0.849034	TPBG_HUMAN	Trophoblast glycoprotein	S_B
HLDLSNNSLVSLTYVSFR	H4N5F1S0	0.242352	0.236003	0.164361	0.311681	0.08817	0	0.275632	0.208919	0.10355	0.0567269	0	0.024597	0.139369	0.0811534	0.121025	0.148032	0.135897	0.150378	0.164685	0.158785	0.160768	0.144496	0.211591	0.265138	0.337905	TPBG_HUMAN	Trophoblast glycoprotein	S_B
HLDLSNNSLVSLTYVSFR	H4N5F1S1	0.392218	0.0096921	0.00319733	0.0371334	0.00286137	0	0.493842	0.361323	0.171819	0	0	0.00614365	0.00355594	0.00318695	0.252848	0.166606	0.404338	0.0281128	0.127281	0.0862278	0.110312	0.0343262	0	0.084881	0.0349456	TPBG_HUMAN	Trophoblast glycoprotein	S_B
HLDLSNNSLVSLTYVSFR	H5N4F0S2	1.67934	0.0451644	0.0293673	0.158285	0.016555	0.0130378	0.879083	2.10992	0.798335	0.193663	0.0319652	0.0250944	0.0518703	1.14458	1.50835	1.49356	2.69502	0.908958	0.940379	0.935897	1.65717	0.959702	0.350048	0.879966	0.680427	TPBG_HUMAN	Trophoblast glycoprotein	S_B
HLQMDIHIFEPQGISFLETESTFMTNQLVDALTTWQNK	H3N3F0S1	0	0	0	0	0	0.0388496	0	0	0	0	0	0	0	0	0	0	0	0	0	0	0	0	0	0	0	ITIH4_HUMAN	Inter-alpha-trypsin inhibitor heavy chain H4	S
HLQMDIHIFEPQGISFLETESTFMTNQLVDALTTWQNK	H4N3F0S1	0	0	0	0	0	0.162226	0	0	0	0	0	0	0	0	0	0	0	0	0	0	0	0	0	0	0	ITIH4_HUMAN	Inter-alpha-trypsin inhibitor heavy chain H4	S
HLQMDIHIFEPQGISFLETESTFMTNQLVDALTTWQNK	H5N4F0S2	0	0.0125945	0	0	0	0.218063	0	0	0.00911777	0.00223851	0.0458262	0.0192103	0.00783989	0	0	0	0	0	0	0	0	0	0	0	0	ITIH4_HUMAN	Inter-alpha-trypsin inhibitor heavy chain H4	S
HLQMDIHIFEPQGISFLETESTFMTNQLVDALTTWQNK	H5N4F2S0	0	0	0	0	0	0.0332303	0	0	0	0	0	0	0	0	0	0	0	0	0	0	0	0	0	0	0	ITIH4_HUMAN	Inter-alpha-trypsin inhibitor heavy chain H4	S
HNFSHCCSK	H5N4F0S2	0.00566062	0.0155891	0.0172133	0.0258416	0.0383996	0.0353617	0	0	0.00751333	0.0291961	0.0124716	0.0380108	0.0658585	0.138822	0.0423005	0.018562	0.0178914	0.0572368	0.0462073	0.043057	0.050935	0.0524753	0.0583959	0.0331055	0.0291662	AFAM_HUMAN	Afamin	S_B
HNSTGCLR	H3N5F1S0	0.0535881	0.0955502	0.0201295	0.0602118	0.0840955	0.0112704	0.0659797	0.101361	0	0.00193648	0.0163503	0.0024723	0	0.0224473	0.123588	0.103686	0.110381	0.0880842	0.101954	0.0570587	0.0865392	0.0594041	0.0441706	0.105668	0.136682	CLUS_HUMAN	Clusterin	S_B
HNSTGCLR	H4N4F1S0	0	0	0	0	0	0.0155508	0	0	0	0	0.0448722	0	0	0	0	0	0	0	0	0	0	0	0	0	0	CLUS_HUMAN	Clusterin	S_B
HNSTGCLR	H4N4F1S1	0	0.0273159	0	0.0092295	0.0335973	0.0238317	0.0374723	0	0	0.00509004	0.0572988	0.00913667	0	0	0.0568968	0.0493503	0.0450565	0.0498741	0.0310977	0.030377	0.015723	0.0341793	0.00900633	0.0365482	0.0401051	CLUS_HUMAN	Clusterin	S_B
HNSTGCLR	H4N5F2S0	0.0834745	0.102841	0.0232995	0.0763999	0.113857	0.0092778	0.0452051	0.0611307	0	0.0139998	0.0365693	0.024745	0.0157835	0.0534322	0.208944	0.159144	0.169944	0.160852	0.161216	0.0904251	0.107984	0.0916663	0.0732909	0.147133	0.170317	CLUS_HUMAN	Clusterin	S_B
HNSTGCLR	H5N2F0S0	0.085395	0.0547118	0.0298214	0.0550211	0.10134	0.00385317	0.0833118	0.0492838	0	0	0	0.00853622	0	0.0574084	0.203539	0.181205	0.153008	0.145422	0.194646	0.0944855	0.0886036	0.0738417	0.0786978	0.127663	0.185603	CLUS_HUMAN	Clusterin	S_B
HNSTGCLR	H5N4F0S1	0.0201551	0.0801052	0.0108472	0.0361047	0.0302652	0.042879	0.0204949	0	0.0379454	0.0470379	0.0631664	0.0302163	0.00519702	0.0204789	0.0280624	0.0249708	0.036315	0.0461569	0.0613878	0.0210469	0.0352242	0.0400191	0.0269801	0.0289747	0.0214149	CLUS_HUMAN	Clusterin	S_B
HNSTGCLR	H5N4F0S2	0.0587892	0.0729914	0.0857114	0.101394	0.0872096	0	0.133032	0.0774726	0.0971627	0.0916616	0.142258	0.0266887	0.0398839	0.198892	0.109172	0.0829184	0.0700368	0.130681	0.133255	0.0816132	0.0909221	0.134506	0.0889076	0.100209	0.119045	CLUS_HUMAN	Clusterin	S_B
HNSTGCLR	H5N4F1S0	0	0.0522757	0	0	0	0.054496	0	0	0	0.00201409	0.0731778	0	0	0	0	0	0	0	0	0	0	0	0	0.00835295	0	CLUS_HUMAN	Clusterin	S_B
HNSTGCLR	H5N4F1S1	0.222387	0.347524	0.140737	0.223227	0.240094	0.226523	0.205819	0.335068	0.128252	0.23113	0.672802	0.129574	0.0724874	0.137586	0.253202	0.151982	0.24293	0.305361	0.30565	0.175604	0.202468	0.214288	0.158766	0.180714	0.277079	CLUS_HUMAN	Clusterin	S_B
HNSTGCLR	H6N5F1S3	0.132095	0.0140254	0.0632707	0.185977	0.167987	0.134748	0.148347	0.270265	0.125835	0.0793472	0.343753	0.0532724	0.0566781	0.11903	0.14478	0.217415	0.191218	0.197427	0.177086	0.16138	0.173011	0.209885	0.131897	0.152021	0.179476	CLUS_HUMAN	Clusterin	S_B
IDVNSWIENFTK	H5N2F0S0	0	0	0	0	0.00637779	0	0	0	0	0.0627148	0	0	0.00538565	0	0	0	0	0	0	0	0	0	0	0	0	CA2D1_HUMAN	Voltage-dependent calcium channel subunit alpha-2/delta-1	B
IDVNSWIENFTK	H7N2F0S0	0.0222283	0.0116982	0.0144555	0.0335422	0.0283073	0	0.00631527	0	0	0.0209637	0	0.027309	0	0	0.00460116	0.0326144	0	0	0	0.0162941	0.0102183	0	0.0213903	0.033072	0.0333402	CA2D1_HUMAN	Voltage-dependent calcium channel subunit alpha-2/delta-1	B
IIPSNNSGTFR	H3N4F1S0	0	0.00860127	0.0251536	0.016891	0.0257656	0	0	0	0	0.0237116	0	0.00573573	0	0	0	0	0	0	0	0.0246525	0.0112805	0	0	0.0362262	0.0218946	NCHL1_HUMAN	Neural cell adhesion molecule L1-like protein	B
IIPSNNSGTFR	H4N5F2S0	0.0336579	0.0102542	0.026208	0.0495711	0.0247559	0	0.0196352	0.0260972	0	0.0244535	0	0.00827436	0	0	0	0	0	0	0	0.0171567	0	0	0	0.0241542	0.0139084	NCHL1_HUMAN	Neural cell adhesion molecule L1-like protein	B
INNDFNYEFYNSTWSYVK	H0N1F0S0	0	0	0.00399001	0	0.039163	0	0	0	0	0.025403	0.149017	0.0757847	0	0	0	0	0	0	0	0	0	0	0	0	0	CO7_HUMAN	Complement component C7	S_B
INNDFNYEFYNSTWSYVK	H5N2F0S0	0.11718	0.0962481	0.0834738	0.112061	0.0613227	0	0.11953	0.154232	0.0609187	0.0436078	0	0.00294425	0.120492	0.166028	0.200699	0.164692	0.133106	0.121912	0.0775209	0.116183	0.14343	0.157014	0.124645	0.129023	0.0946584	CO7_HUMAN	Complement component C7	S_B
IPCSQPPQIEHGTINSSR	H0N0F0S0	0	0	0	0	0	0.279695	0	0	0	0	0	0	0	0	0	0	0	0	0	0	0	0	0	0	0	CFAH_HUMAN	Complement factor H	S_B
IPCSQPPQIEHGTINSSR	H5N4F0S1	0	0.0316607	0	0	0	0.104092	0	0	0	0	0	0	0	0	0	0	0	0	0	0	0	0	0	0	0	CFAH_HUMAN	Complement factor H	S_B
IPCSQPPQIEHGTINSSR	H5N4F0S2	0.0437125	0.0726825	0.0829766	0.0913914	0.102475	0	0.0489004	0.10066	0.141601	0.0743986	0	0.040732	0.0501653	0.258306	0.140247	0.0427479	0.0917501	0.117429	0.108583	0.121876	0.183968	0.122864	0.132529	0.105632	0.0990234	CFAH_HUMAN	Complement factor H	S_B
ISEENETTCYMGK	H5N4F0S1	0	0.0430661	0	0	0.00230738	0	0	0	0	0	0	0	0	0	0	0	0	0	0	0	0.0173008	0	0	0	0.00246183	CFAH_HUMAN	Complement factor H	S_B
ISEENETTCYMGK	H5N4F0S2	0.0141448	0.0262917	0.0301928	0.0354783	0.046661	0	0.0145768	0.0294297	0.0433582	0.0333338	0	0.0163495	0.0290723	0.113379	0.0611173	0.0474514	0.0534837	0.0438309	0.0461251	0.0641881	0.0736433	0.0443269	0.0535	0.0396893	0.0350143	CFAH_HUMAN	Complement factor H	S_B
ISGVNLTQK	H6N6F1S2	0.0343959	0	0.0343011	0.0295268	0.00226811	0	0.0194153	0.022797	0	0.0155632	0	0	0	0	0	0.0208609	0	0	0	0.0142163	0.00277	0	0	0.0209182	0.0234516	NCHL1_HUMAN	Neural cell adhesion molecule L1-like protein	B
ITYSIVQTNCSK	H3N3F0S1	0	0.0350362	0.0402998	0.0144163	0.0747518	0	0	0	0	0.0126591	0.0501393	0.0343873	0.0116729	0	0	0	0	0	0	0.0087318	0	0	0	0.00236354	0	KNG1_HUMAN	Kininogen-1	S
ITYSIVQTNCSK	H5N4F0S1	0	0.00789741	0.0177781	0	0.0319576	0	0	0	0	0	0	0.00556955	0	0	0	0	0	0	0	0	0	0	0	0	0	KNG1_HUMAN	Kininogen-1	S
ITYSIVQTNCSK	H5N4F0S2	0.043321	0	0.00550031	0.0527975	0.0970903	0.00426283	0.166781	0.0877907	0.106031	0	0	0.0447799	0.0697596	0.181888	0	0.10022	0.0616706	0.0794714	0.141417	0.166814	0.148604	0.0644824	0.0929389	0.0538866	0.112224	KNG1_HUMAN	Kininogen-1	S
ITYVENQTAMELEEQVTLTCEASGDPIPSITWR	H3N5F1S0	0	0	0	0	0	0	0	0	0	0	0.00551836	0	0	0	0	0.00534327	0	0	0	0	0	0	0	0	0	NCAM1_HUMAN	Neural cell adhesion molecule 1	B
IVLDPSGSMNIYLVLDGSDSIGASNFTGAK	H5N4F0S2	0.0664828	0.0437455	0.13633	0.0790298	0.110366	0	0.270548	0.0165749	0.0832026	0.0739716	0	0.016619	0.111647	0.111443	0.0719365	0.0321419	0.0561483	0.156103	0.0506878	0.0683081	0.0395623	0.0943115	0.176937	0.0669511	0.0760644	CFAB_HUMAN	Complement factor B	S_B
IYSNHSALESLALIPLQAPLK	H5N5F1S0	0	0.109452	0.0668841	0.0640758	0.127209	0.00605765	0.084158	0	0	0.0485338	0	0.0292137	0	0	0	0	0	0	0	0	0	0	0	0	0	PLTP_HUMAN	Phospholipid transfer protein	S_B
KGAGNSSR	H5N4F0S2	0	0	0.0225998	0	0.00559229	2.8087	0	0	0.0566788	0.158295	0.714384	0.264293	0	0.0841337	0	0	0	0	0	0	0	0	0	0	0	TM108_HUMAN	Transmembrane protein 108	B
KIVLDPSGSMNIYLVLDGSDSIGASNFTGAK	H5N4F1S1	0.0274552	0.0237576	0.0437022	0.0465074	0.0329015	0	0.0793044	0	0.0743137	0.0220664	0	0.010972	0.0431964	0.0210154	0.0162631	0.0296994	0.0142593	0.0505338	0.0162979	0.0100232	0.00675229	0.0187822	0.053457	0.018561	0.0246681	CFAB_HUMAN	Complement factor B	S_B
KVCQDCPLLAPLNDTR	H5N4F0S2	0	0	0	0	0	0	0	0	0	0.00640452	0	0.00570337	0	0	0	0	0	0	0	0	0	0.00408782	0.0375719	0	0	FETUA_HUMAN	Alpha-2-HS-glycoprotein	S
LANLTQGEDQYYLR	H0N0F0S0	0	0.00456718	0.0598422	0.0265207	0.00685197	0.0115044	0	0	0	0.0423958	0.232033	0.0748214	0.012001	0	0	0	0	0	0	0	0	0	0	0	0	CLUS_HUMAN	Clusterin	S_B
LANLTQGEDQYYLR	H2N2F1S0	0	0.0519796	0.00258585	0.0242812	0.0775619	0	0	0	0	0.0527566	0.0282042	0	0	0	0	0	0	0	0	0	0	0	0	0	0	CLUS_HUMAN	Clusterin	S_B
LANLTQGEDQYYLR	H3N3F1S0	0	0.0211602	0	0	0.119826	0	0	0	0	0.0486471	0.0119056	0.00533242	0	0	0	0	0	0	0	0.00327745	0	0	0	0	0	CLUS_HUMAN	Clusterin	S_B
LANLTQGEDQYYLR	H3N4F1S0	0	0.0353638	0	0.0213634	0.054289	0	0	0	0	0.0630305	0	0.0229332	0	0	0	0	0	0	0	0	0	0	0	0	0	CLUS_HUMAN	Clusterin	S_B
LANLTQGEDQYYLR	H4N3F1S0	0	0.132	0	0.0328629	0.156748	0	0	0	0	0.0888205	0.0270669	0.0178134	0	0	0	0	0	0	0	0	0	0	0	0	0	CLUS_HUMAN	Clusterin	S_B
LANLTQGEDQYYLR	H4N4F1S0	0	0.0734281	0	0.00918656	0.0288843	0	0	0	0	0.0218822	0	0	0	0	0	0	0	0	0	0.00711583	0	0	0	0	0	CLUS_HUMAN	Clusterin	S_B
LANLTQGEDQYYLR	H4N4F1S1	0	0.0724758	0.0147647	0.0500481	0.135843	0	0	0	0	0.132674	0	0.0179539	0	0	0	0	0	0	0	0	0	0	0	0	0	CLUS_HUMAN	Clusterin	S_B
LANLTQGEDQYYLR	H4N4F2S0	0.01461	0.0280769	0.0111256	0.00248451	0.0166968	0	0	0	0	0	0	0	0	0	0	0	0	0	0	0.0166236	0.00946191	0	0	0.0339177	0.0456472	CLUS_HUMAN	Clusterin	S_B
LANLTQGEDQYYLR	H4N5F1S0	0.0267048	0.0538632	0	0.0115714	0	0	0	0	0	0	0	0	0	0	0.0127977	0.0223145	0.0269066	0.0202504	0.0170325	0.00570062	0.0156433	0	0.00301755	0.0051632	0.018184	CLUS_HUMAN	Clusterin	S_B
LANLTQGEDQYYLR	H4N5F1S1	0.0863491	0.0748311	0.037314	0.11743	0.06194	0	0.0807058	0.122932	0.126197	0.0458227	0.0317413	0.034253	0.0257511	0.0171237	0.0908875	0.0897059	0.0857722	0.0738389	0.0774731	0.0572657	0.075432	0.0502651	0.0452361	0.0759346	0.0863341	CLUS_HUMAN	Clusterin	S_B
LANLTQGEDQYYLR	H4N5F2S0	0.0701904	0.0246984	0.0291093	0.015774	0	0	0	0	0.0169401	0	0	0	0	0.016981	0.13542	0.0896864	0.141279	0.0902614	0.0739042	0.0268715	0.036464	0.0430853	0.0236601	0.0408859	0.0750833	CLUS_HUMAN	Clusterin	S_B
LANLTQGEDQYYLR	H5N4F0S2	0.0693688	0.0198082	0.065292	0.0191759	0.00649816	0	0.107599	0.138834	0.19271	0.0129449	0	0.0061737	0.041763	0.175638	0.0558806	0.113953	0.110006	0.119688	0.189581	0.113008	0.115502	0.0802491	0.111	0.0815295	0.0959353	CLUS_HUMAN	Clusterin	S_B
LANLTQGEDQYYLR	H5N4F1S1	0	0.26253	0.0988982	0.10628	0.162318	0	0	0	0	0	0	0	0	0	0	0	0	0	0	0	0	0	0	0	0	CLUS_HUMAN	Clusterin	S_B
LANLTQGEDQYYLR	H5N4F1S2	0.81318	0.400202	0.655473	0.571759	0.633218	0	0.797645	1.01917	1.10528	0.209208	0.00531789	0.0283638	0.425197	0.503057	0.487577	0.627954	0.68065	0.661979	0.765962	0.656025	0.569002	0.582166	0.538814	0.520184	0.891042	CLUS_HUMAN	Clusterin	S_B
LANLTQGEDQYYLR	H6N5F1S3	0.187261	0.0100733	0.126179	0.0165827	0	0	0.220148	0.250276	0.351391	0.0416499	0	0	0.0950726	0.0892235	0.143874	0.216808	0.141838	0.159922	0.188158	0.181563	0.177425	0.164294	0.123405	0.231657	0.194113	CLUS_HUMAN	Clusterin	S_B
LDAFFALEGFPTEPNSSSR	H5N4F1S2	0.154229	0.0374392	0.234176	0.158034	0.0751076	0	0.213501	0.478698	0.231019	0.0265223	0	0.101596	0.119001	0.152501	0.0943383	0.159266	0.0931816	0.178133	0.114889	0.0766443	0.109912	0.177954	0.118245	0.168144	0.147928	SODE_HUMAN	Extracellular superoxide dismutase [Cu-Zn]	S_B
LDAPTNLQFVNETDSTVLVR	H3N4F1S0	0	0.00907044	0.027082	0	0.0122838	0	0	0	0	0.0049156	0	0.0328686	0	0	0	0	0	0	0	0	0	0	0	0	0	FINC_HUMAN	Fibronectin	S_B
LDAPTNLQFVNETDSTVLVR	H3N5F1S0	0.0689568	0.0335047	0.0269492	0.0433319	0.0135439	0	0.0450305	0.0884631	0.00597918	0.00780832	0	0.0121674	0.0218449	0.0156492	0.0824975	0.0965126	0.0723033	0.0546219	0.0351052	0.0540811	0.0730751	0.0484431	0.0466613	0.0718247	0.0664852	FINC_HUMAN	Fibronectin	S_B
LDAPTNLQFVNETDSTVLVR	H4N3F1S0	0	0	0	0	0.00909198	0	0	0	0	0.00391981	0	0	0	0	0	0	0	0	0	0	0	0	0	0	0	FINC_HUMAN	Fibronectin	S_B
LDAPTNLQFVNETDSTVLVR	H4N4F1S0	0	0	0	0	0.0148287	0	0	0	0	0.0052654	0.00485954	0.00476317	0	0	0	0	0	0	0	0	0	0	0	0	0	FINC_HUMAN	Fibronectin	S_B
LDAPTNLQFVNETDSTVLVR	H4N5F1S0	0.175434	0.0831442	0.11575	0.118956	0.0319784	0.114511	0	0.193142	0	0.0312922	0.136951	0.0531062	0.0658463	0.035378	0.172862	0.137057	0.117323	0.0966101	0.0638369	0.115417	0.158012	0.0735691	0.0892809	0.112336	0.107879	FINC_HUMAN	Fibronectin	S_B
LDAPTNLQFVNETDSTVLVR	H5N4F1S1	0.117251	0.0554426	0.0607112	0.0900126	0.0295683	0	0	0.102844	0	0.00819639	0	0.027376	0.0329678	0.0194413	0.178575	0.0858515	0.0997159	0.0741479	0.0230668	0.108589	0.149705	0.044506	0.0716116	0.115195	0.108798	FINC_HUMAN	Fibronectin	S_B
LEHSAEEPNSSSWR	H4N3F0S1	0	0.226618	0.231443	0.0123192	0.625597	0	0	0	0	0.253713	0.0469534	0.613245	0.0550515	0	0	0	0	0	0	0.00734285	0	0	0	0	0.00253422	BAIP3_HUMAN	BAI1-associated protein 3	B
LEHSAEEPNSSSWR	H5N4F0S1	0.155985	0.591178	0.289507	0.170523	0.0751513	0	0.805493	0.315899	0.097122	0.167157	0	0.150636	0.219438	0.0299342	0.0740872	0.0657198	0.0781113	0.0880617	0.146668	0.0568632	0.0709465	0.0971233	0.104803	0.0900219	0.0810415	BAIP3_HUMAN	BAI1-associated protein 3	B
LEHSAEEPNSSSWR	H5N4F0S2	1.55299	1.10212	2.31004	1.53847	0.533195	0	1.62172	2.83528	2.02372	1.8166	0	1.38823	1.3869	0.695585	0.97126	0.861603	0.905874	1.21	1.14587	0.94372	0.665229	1.66462	1.1626	0.870529	1.03857	BAIP3_HUMAN	BAI1-associated protein 3	B
LEHSAEEPNSSSWR	H5N4F2S0	0	0	0	0	0	0	0	0	0	0	0	0.00520184	0	0	0	0	0	0	0	0	0	0	0	0	0	BAIP3_HUMAN	BAI1-associated protein 3	B
LGACNDTLQQLMEVFK	H5N4F0S2	0.198395	0.211443	0.413812	0.360981	0.282153	0	0.277929	0.475147	0.218061	0.0423729	0	0.0753643	0.450261	0.970657	0.652359	0.736811	0.58682	0.904355	0.611191	0.55875	0.608517	0.686678	1.44081	0.518313	0.810814	ANT3_HUMAN	Antithrombin-III	S_B
LGNWSAMPSCK	H4N3F0S1	0	0	0	0.0101037	0.0626333	0	0	0	0	0	0	0	0.0189449	0	0	0	0	0	0	0.0234929	0	0	0.0033962	0.0162475	0	APOH_HUMAN	Beta-2-glycoprotein 1	S_B
LGNWSAMPSCK	H5N4F0S1	0	0.00478809	0	0	0	0	0.0182484	0	0	0	0.0117252	0	0.00320264	0.128522	0.0317112	0	0.00955957	0.047172	0.1293	0.0462925	0.0713158	0.024062	0.0453622	0.0576547	0.0414649	APOH_HUMAN	Beta-2-glycoprotein 1	S_B
LGNWSAMPSCK	H5N4F0S2	0.241502	0.0283289	0.00687837	0.0396301	0.0598822	0	0.0632271	0.06713	0.0223611	0	0	0	0.115304	1.02873	0.344689	0.108233	0.259405	0.369666	0.550845	0.414737	0.442414	0.344796	0.397887	0.314887	0.248023	APOH_HUMAN	Beta-2-glycoprotein 1	S_B
LGNWSAMPSCK	H6N5F0S3	0	0	0	0	0	0	0	0	0	0	0	0	0	0.076532	0	0	0	0.0288891	0	0.00270949	0	0	0.0274407	0	0.00628392	APOH_HUMAN	Beta-2-glycoprotein 1	S_B
LISNCSK	H4N3F0S1	0	0	0	0	0	0.0867436	0.0103091	0	0	0	0.00535042	0	0	0	0	0	0	0	0	0	0	0	0	0	0	CFAI_HUMAN	Complement factor I	S_B
LISNCSK	H5N4F0S2	0.0209983	0.0243953	0.0429893	0.053029	0.0628753	0.19734	0.00561675	0.0460075	0.0523377	0.0525363	0.106447	0.0477033	0.0539911	0.136007	0.0625665	0.055104	0.0588772	0.0663924	0.0808874	0.0693553	0.0978313	0.0526517	0.101449	0.0383599	0.0600866	CFAI_HUMAN	Complement factor I	S_B
LMSTEASQNITYHCK	H6N2F0S0	0.0638129	0.021364	0.0283007	0.036245	0	0	0.106839	0.0605723	0.0983669	0.0228716	0	0	0	0.0340844	0.0204387	0.0315422	0.00483662	0.00717765	0.0192962	0.0199606	0.039039	0.00829227	0.0078384	0.02282	0.0264709	CO1A1_HUMAN	Collagen alpha-1(I) chain	S_B
LNAENNATFYFK	H3N3F0S1	0	0	0.0340259	0.0194441	0.0823635	0	0	0	0	0.0516606	0	0.0162667	0.00595537	0	0	0	0	0	0	0.00599656	0	0	0	0	0	KNG1_HUMAN	Kininogen-1	S
LNAENNATFYFK	H4N3F0S1	0	0	0	0	0.0114539	0	0	0	0	0	0	0.0058217	0.0305724	0	0	0	0	0	0	0	0	0	0	0	0	KNG1_HUMAN	Kininogen-1	S
LNAENNATFYFK	H5N4F0S2	0.0666236	0.0808263	0.158497	0.113344	0.167811	0	0.140422	0.166918	0.231998	0.0760459	0	0.16241	0.180987	0.193542	0.0755576	0.135175	0.0718401	0.122155	0.126789	0.182625	0.0842324	0.105408	0.162196	0.0905193	0.112149	KNG1_HUMAN	Kininogen-1	S
LPTQNITFQTESSVAEQEAEFQSPK	H5N4F0S2	0.0445871	0.00728068	0	0.0300055	0	0.00953475	0.0922761	0.0634352	0.085622	0.0126102	0	0	0	0.0194152	0.0468431	0.0421039	0.0781675	0.0367944	0.0645723	0.0165321	0.0205259	0.0454783	0.0331073	0.0212263	0.0057301	ITIH4_HUMAN	Inter-alpha-trypsin inhibitor heavy chain H4	S
LSSNSTK	H5N4F0S2	0	0.033783	0.0702032	0.0601593	0.0591874	0.877826	0.0213718	0.0305769	0.0305035	0.0480696	0.250298	0.0725477	0.0887478	0.0746679	0.0346229	0.0596854	0.0416799	0.063891	0.0786014	0.0497822	0.0820991	0.0448127	0.0264016	0.0325344	0.0508361	CO6_HUMAN	Complement component C6	S_B
LSSNSTKK	H5N4F0S2	0	0	0	0	0	0.0585711	0	0	0.0234235	0.0190475	0	0	0	0	0	0	0	0	0	0	0	0	0	0	0	CO6_HUMAN	Complement component C6	S_B
LTVNSSNSIK	H4N5F2S0	0	0	0	0	0	0	0	0	0	0.00610395	0	0.0131734	0	0	0	0	0	0	0	0	0	0	0	0	0	NCHL1_HUMAN	Neural cell adhesion molecule L1-like protein	B
LTWEAGADHNSNISEYIVEFEGNK	H4N5F2S0	0.0327409	0.00533618	0.0481441	0.0503018	0.00484326	0	0	0.0407594	0.00645784	0.0246602	0.0125256	0	0	0.00656279	0.0112235	0.0515341	0.027397	0.021542	0	0.0315127	0.0189151	0.00787462	0.0102164	0.0440973	0.0366688	NCHL1_HUMAN	Neural cell adhesion molecule L1-like protein	B
LTWEAGADHNSNISEYIVEFEGNK	H5N2F0S0	0	0	0.00603025	0.0281387	0.00571931	0	0	0	0	0.00820847	0	0	0	0	0	0.0532769	0.0128858	0.0101866	0	0	0	0	0.00327128	0.0154739	0.0160035	NCHL1_HUMAN	Neural cell adhesion molecule L1-like protein	B
MDGASNVTCINSR	H4N3F0S1	0	0.00450593	0	0	0	0.0736472	0	0	0	0	0.0187908	0	0	0.00897988	0	0	0	0	0	0	0	0	0	0	0	CFAH_HUMAN	Complement factor H	S_B
MDGASNVTCINSR	H4N4F1S0	0	0.0253139	0.0034096	0.0128832	0.0141047	0	0	0	0	0.0380879	0	0	0.0113275	0	0	0	0	0	0	0	0.01802	0	0	0.0190443	0.00274749	CFAH_HUMAN	Complement factor H	S_B
MDGASNVTCINSR	H4N5F1S0	0	0	0	0	0	0	0.0207115	0	0.0130452	0	0	0	0	0.0148898	0.0539275	0.0416461	0.0548011	0.0433251	0.0296105	0.0234219	0.0556856	0.0269669	0.0339728	0.0203963	0.0355718	CFAH_HUMAN	Complement factor H	S_B
MDGASNVTCINSR	H5N4F0S1	0	0.0115082	0	0	0	0	0	0	0	0	0	0	0	0	0	0	0	0	0	0	0	0	0	0	0	CFAH_HUMAN	Complement factor H	S_B
MDGASNVTCINSR	H5N4F0S2	0	0.0228891	0.0335308	0.0252206	0.0630405	0	0.00550302	0	0.0489918	0.0387075	0	0.0264502	0.0292456	0.0602729	0.0842356	0.0622859	0.0674938	0.0556367	0.0215112	0.0650842	0.0500428	0.0550667	0.0793105	0.0382467	0.0527094	CFAH_HUMAN	Complement factor H	S_B
MFSQNDTR	H5N4F0S2	0	0	0	0	0	0.0211296	0	0	0	0.00377172	0	0	0	0	0	0	0	0	0	0	0	0	0	0	0	A2GL_HUMAN	Leucine-rich alpha-2-glycoprotein	S_B
MLNTSSLLEQLNEQFNWVSR	H3N5F1S0	0.0194455	0.0743226	0.00550503	0.0691074	0.09018	0	0.0693251	0	0	0.0427743	0	0.00607247	0.0115755	0	0.0757485	0.0651727	0.047319	0.0651088	0.0334457	0.0375423	0.0099806	0	0.0447032	0.0803836	0.0859462	CLUS_HUMAN	Clusterin	S_B
MLNTSSLLEQLNEQFNWVSR	H4N4F1S0	0	0	0	0	0	0	0	0	0	0.0556165	0	0.0212913	0	0	0	0	0	0	0	0	0	0	0	0	0	CLUS_HUMAN	Clusterin	S_B
MLNTSSLLEQLNEQFNWVSR	H4N5F0S1	0.0299477	0.0344182	0.0113173	0.0406849	0.0320874	0	0.00698469	0	0.0277443	0.0670183	0	0	0.015352	0	0.0420713	0.0274252	0.0273435	0.0428635	0.037776	0.0245446	0.00703135	0.0206591	0.034416	0.0286283	0.0298767	CLUS_HUMAN	Clusterin	S_B
MLNTSSLLEQLNEQFNWVSR	H4N5F1S0	0.109638	0.240812	0.0626498	0.202957	0.237357	0	0.153826	0	0.133185	0.300042	0	0.0568486	0.0927776	0.00890801	0.19831	0.180442	0.145213	0.209228	0.160395	0.124963	0.100195	0.101299	0.187326	0.164676	0.173693	CLUS_HUMAN	Clusterin	S_B
MLNTSSLLEQLNEQFNWVSR	H4N5F2S0	0.0316883	0.0490784	0.0268811	0.0442201	0.0498373	0	0.0192584	0	0	0.0352834	0	0	0.00688909	0.0195571	0.053057	0.0316468	0.037553	0.0570763	0.0278541	0.0197232	0	0.00425177	0.0223939	0.0401978	0.0560428	CLUS_HUMAN	Clusterin	S_B
MLNTSSLLEQLNEQFNWVSR	H5N2F0S0	0.124203	0.171841	0.10772	0.20761	0.279288	0	0.165991	0.0270243	0.0610524	0.0591519	0	0.134477	0.0584808	0.0525529	0.329647	0.168516	0.198825	0.279482	0.285573	0.108009	0.059892	0.0837708	0.177994	0.163715	0.353156	CLUS_HUMAN	Clusterin	S_B
MLNTSSLLEQLNEQFNWVSR	H5N4F0S2	0.00665545	0.0347532	0.0372653	0.0525191	0.0525717	0	0	0	0.0379605	0.128531	0.0152905	0.0477031	0.0302997	0.0356766	0.00978888	0.0199933	0.0295596	0.0322468	0.043682	0.0285444	0.0157502	0.0216901	0.0624269	0.0308423	0.0355769	CLUS_HUMAN	Clusterin	S_B
MLNTSSLLEQLNEQFNWVSR	H5N4F1S0	0.0243588	0.143439	0.00252818	0.0497039	0.0692447	0	0	0	0	0.0262977	0	0.0335409	0.00293422	0	0.0685869	0.0433337	0.0401356	0.0778706	0.0378888	0.0115921	0.0198679	0.00882199	0.060213	0.0533896	0.0568764	CLUS_HUMAN	Clusterin	S_B
MLNTSSLLEQLNEQFNWVSR	H5N4F1S1	0.166177	0.239389	0.18771	0.346033	0.338989	0	0.205358	0.0846096	0.254972	0.477147	0	0.233929	0.140363	0.0954922	0.203073	0.18362	0.24041	0.299101	0.205186	0.175407	0.0952912	0.185947	0.28889	0.206564	0.258259	CLUS_HUMAN	Clusterin	S_B
MLNTSSLLEQLNEQFNWVSR	H5N4F1S2	0	0	0.0273161	0.0723511	0.056382	0	0	0	0.0424241	0.119014	0	0	0	0	0	0	0	0.0224325	0	0.0169315	0	0	0.021734	0	0.0153935	CLUS_HUMAN	Clusterin	S_B
MLNTSSLLEQLNEQFNWVSR	H5N5F0S2	0	0	0	0	0	0	0	0	0	0	0.0547448	0	0	0	0	0	0	0	0	0	0	0	0	0	0	CLUS_HUMAN	Clusterin	S_B
MLNTSSLLEQLNEQFNWVSR	H5N5F1S0	0.0969102	0.202237	0.041262	0.134976	0.0971793	0	0.02846	0	0.080775	0.237512	0	0.019125	0.0298768	0	0.120952	0.0853735	0.0755515	0.139253	0.103251	0.058191	0.0484473	0.0653537	0.108734	0.0828683	0.0895203	CLUS_HUMAN	Clusterin	S_B
MNGTEMK	H5N2F0S0	0.0472184	0.0356264	0.012541	0.0245648	0.0535286	0.0240488	0.0311306	0.044869	0	0	0.0159087	0.0105326	0	0.024278	0.0586403	0.0335621	0.0365558	0.0459278	0.0439944	0.041596	0.0443869	0.0360604	0.0396457	0.0474406	0.0437892	CNTN2_HUMAN	Contactin-2	B
MVSHHNLTTGATLINEQWLLTTAK	H0N1F0S0	0	0	0	0	0.019655	0	0	0	0	0	0	0	0	0.0147671	0	0	0	0	0	0	0	0	0	0.00800231	0	HPT_HUMAN	Haptoglobin	S
MVSHHNLTTGATLINEQWLLTTAK	H3N3F0S0	0	0	0.00857385	0	0.0558847	0	0	0	0	0.018043	0.012318	0.012062	0	0.0363797	0	0	0	0	0.00462593	0	0	0	0.00947763	0.0453021	0.00284027	HPT_HUMAN	Haptoglobin	S
MVSHHNLTTGATLINEQWLLTTAK	H3N3F0S1	0	0	0	0	0	0	0	0	0	0.0164856	0	0.01145	0	0.0704586	0	0	0.00999825	0	0.00882042	0.0093398	0	0	0	0.0354606	0.00964668	HPT_HUMAN	Haptoglobin	S
MVSHHNLTTGATLINEQWLLTTAK	H4N3F0S0	0	0	0.0356774	0	0.116173	0	0	0	0	0.0459832	0.0612249	0.0598894	0.0143594	0	0	0	0	0	0	0	0	0	0	0	0.0161519	HPT_HUMAN	Haptoglobin	S
MVSHHNLTTGATLINEQWLLTTAK	H4N3F0S1	0	0	0.0327461	0	0.0458489	0	0	0	0	0.0514553	0	0.0555349	0.0233983	0.234886	0	0.0170462	0	0.0337826	0	0.0517789	0	0	0.0273211	0.111465	0.0444876	HPT_HUMAN	Haptoglobin	S
MVSHHNLTTGATLINEQWLLTTAK	H5N4F0S0	0	0	0	0	0	0	0	0	0	0	0	0.0139669	0	0	0	0	0	0	0	0	0	0	0	0	0	HPT_HUMAN	Haptoglobin	S
MVSHHNLTTGATLINEQWLLTTAK	H5N4F0S1	0	0.0179623	0.0786203	0.023372	0.180799	0.00621244	0.0127949	0.0083751	0.128232	0.0262838	0.00515713	0.0178719	0.0971432	0.261522	0.0965248	0.0740809	0.0785411	0.127709	0.1552	0.160948	0.146905	0	0.132171	0.164625	0.0891131	HPT_HUMAN	Haptoglobin	S
MVSHHNLTTGATLINEQWLLTTAK	H5N4F0S2	0.0193475	0	0.0271026	0.0493718	0.098581	0	0.0147126	0	0.246553	0.082338	0	0.0252606	0.0203553	0.467745	0.079079	0.0877261	0.189461	0.169063	0.275076	0.145017	0.0387449	0	0.0368433	0.154842	0.0716649	HPT_HUMAN	Haptoglobin	S
MVSVNSSHCFYNDSFK	H3N4F1S0	0	0.00434852	0.0059711	0.00316176	0.00557598	0	0	0	0	0	0	0	0	0	0	0	0	0	0	0	0	0	0	0.0025742	0	LPAR6_HUMAN	Lysophosphatidic acid receptor 6	S_B
MVSVNSSHCFYNDSFK	H5N4F0S2	0.0382736	0.0897362	0.210792	0.0839976	0.0814682	0.00395186	0.0656207	0.470273	0.0755853	0.0421939	0	0.00567471	0.0989869	0.190204	0.0529009	0.0747546	0.078188	0.0714596	0.0827091	0.0493695	0.0707411	0.0766664	0.0812067	0.0924183	0.0751836	LPAR6_HUMAN	Lysophosphatidic acid receptor 6	S_B
NATDNISK	H3N5F1S0	0.0160979	0.00545229	0.00367632	0.0175484	0.0117969	0.0182097	0	0.0280906	0	0.0100104	0.0444578	0.0194294	0	0	0	0	0	0	0	0	0	0	0	0.00536094	0.0101556	SCG3_HUMAN	Secretogranin-3	B
NATDNISK	H4N5F2S0	0.125355	0.0388629	0.10735	0.105191	0.0542444	0	0.130308	0.17679	0.0134501	0.0452541	0.0916897	0.0565798	0	0.0146688	0.034483	0.0560249	0.0249762	0.0322399	0.00885355	0.0345751	0.0109573	0.0311411	0.0197795	0.0530867	0.0578128	SCG3_HUMAN	Secretogranin-3	B
NESAVTGYK	H5N2F0S0	0	0.00443606	0	0	0.0146476	0.00550047	0	0	0.00725599	0	0.06323	0.00253308	0	0	0.0191261	0.00914675	0.00480319	0.0172532	0.0154945	0.0136801	0.0123766	0	0.00640329	0.0223921	0.0178435	CNTN2_HUMAN	Contactin-2	B
NETYQLFLSYSSK	H5N4F0S2	0.0374727	0.0161912	0	0.0249811	0	0	0	0	0.0557046	0.0168094	0	0	0.04002	0.037624	0.0350604	0.018584	0.0618124	0.00990223	0.0555145	0.0154295	0.0424098	0	0	0.0248921	0.00244483	CO9_HUMAN	Complement component C9	S
NFTENDLLVR	H4N3F0S1	0	0.0476606	0.0321301	0.043687	0.127531	0	0	0	0	0.0303166	0	0	0.0295739	0	0	0	0	0	0	0.0118865	0	0	0	0	0	THRB_HUMAN	Prothrombin	S
NFTENDLLVR	H5N4F0S1	0	0.0552597	0.00302756	0.0106045	0	0	0.0585449	0.0513632	0	0	0	0	0	0.0256432	0.00516032	0.0180173	0.00457315	0.0233393	0.0667345	0.00269675	0.0436996	0.0174668	0.0151897	0.0160793	0.0206541	THRB_HUMAN	Prothrombin	S
NFTENDLLVR	H5N4F0S2	0.192108	0.0733039	0.189469	0.163043	0.0778486	0.00417106	0.060959	0.458985	0.246623	0.00228994	0	0	0.39779	0.421437	0.255102	0.30385	0.278489	0.274578	0.442886	0.312735	0.362135	0.327145	0.321038	0.188368	0.263119	THRB_HUMAN	Prothrombin	S
NGSLFAFR	H4N3F0S1	0.055766	0.162126	0.153577	0.119876	0.161987	0	0	0.0486049	0.0269142	0.216812	0	0.182471	0.104918	0.0363256	0	0	0	0.00770942	0.0129306	0.0722138	0.0246463	0	0.00780642	0.059946	0	VTNC_HUMAN	Vitronectin	S_B
NGSLFAFR	H5N4F0S2	0.219876	0.19399	0.0846535	0.201916	0.0602667	0.00384174	0.236109	0.441654	0.872041	0.185216	0	0.104909	0.228089	0.392617	0.409041	0.371224	0.503367	0.532243	0.477204	0.412237	0.434773	0.438648	0.521457	0.264005	0.143524	VTNC_HUMAN	Vitronectin	S_B
NGTAVCATNR	H4N3F0S1	0	0.00777862	0.00256472	0.0152034	0.0190581	0.0755511	0	0	0	0.00656725	0.0796727	0.0223864	0	0	0	0	0.00523117	0	0	0.00926802	0.0190234	0	0	0.012386	0.0218599	CFAI_HUMAN	Complement factor I	S_B
NGTAVCATNR	H5N4F0S2	0	0.00212473	0.0170801	0.0270115	0.0368146	0.227884	0	0	0.00606283	0.0241231	0.0351966	0.0322709	0.0255444	0.0935973	0.0165416	0.0258154	0.0391352	0.0462115	0.0442417	0.0553119	0.0569616	0.0342482	0.0989671	0.0287317	0.0491628	CFAI_HUMAN	Complement factor I	S_B
NGTGHGNSTHHGPEYMR	H5N4F0S2	0	0	0	0	0	0.0779298	0	0	0	0	0	0.00553118	0	0	0	0	0	0	0	0	0	0	0	0	0	HEMO_HUMAN	Hemopexin	S
NGTGHGNSTHHGPEYMR	H5N4F2S0	0	0.00591571	0.0202332	0	0.145767	0.0898186	0	0	0	0	0.0109434	0.0990968	0.135384	0.0546873	0	0	0	0	0.0271824	0.0268819	0	0	0	0.00254578	0	HEMO_HUMAN	Hemopexin	S
NHSCEPCQTLAVR	H5N4F0S2	0	0	0	0	0.01428	0	0	0	0	0	0	0.00283423	0	0.0874733	0	0.0133003	0	0.00861138	0.0090351	0.00935982	0.0418596	0	0.0265456	0	0	FA12_HUMAN	Coagulation factor XII	S
NISDGFDGIPDNVDAALALPAHSYSGR	H0N0F0S0	0	0	0	0	0	0.0416123	0	0	0	0	0.230834	0.177628	0	0	0	0	0	0	0	0	0	0	0	0	0	VTNC_HUMAN	Vitronectin	S_B
NISDGFDGIPDNVDAALALPAHSYSGR	H4N3F0S1	0.0059783	0	0.0069169	0	0.0318576	0	0	0	0	0.00942611	0	0.0366051	0.012325	0	0	0	0	0	0	0	0	0	0.0105099	0	0	VTNC_HUMAN	Vitronectin	S_B
NISDGFDGIPDNVDAALALPAHSYSGR	H5N4F0S2	0.0988663	0.248198	0.123528	0.255394	0.145734	0	0.195032	0.0850577	0.485565	0.239242	0	0.144081	0.148753	0.175392	0.13532	0.185902	0.253546	0.314574	0.198029	0.249754	0.177627	0.20312	0.359789	0.175388	0.0928165	VTNC_HUMAN	Vitronectin	S_B
NISSEEK	H3N5F1S0	0.0270112	0.0210206	0.00614758	0.0301898	0.0288866	0.0828246	0	0.0518466	0	0.0131043	0.133296	0.0151245	0.0199138	0.00390308	0	0	0.00456245	0	0	0.0109576	0.0153133	0	0	0.0154149	0.0140398	NCAM1_HUMAN	Neural cell adhesion molecule 1	B
NITQIVGHSGCEAK	H3N4F1S0	0	0.022161	0.0240778	0.0231202	0.0287969	0.0035422	0	0	0	0.0298341	0.073161	0.0198376	0.0192536	0	0	0	0	0	0	0	0	0	0	0	0	NBL1_HUMAN	Neuroblastoma suppressor of tumorigenicity 1	S_B
NITQIVGHSGCEAK	H4N4F1S0	0	0.0199565	0	0.00611442	0.0111481	0	0	0	0	0.0268751	0.0445153	0.00291466	0.00701731	0	0	0	0	0	0	0	0	0	0	0	0	NBL1_HUMAN	Neuroblastoma suppressor of tumorigenicity 1	S_B
NITQIVGHSGCEAK	H4N5F2S0	0.145047	0.0078152	0.0333603	0.0672759	0.00475851	0	0.0873994	0.0366952	0.015496	0	0.0324279	0	0	0	0	0.0263311	0	0	0	0.0189066	0.0425931	0.0102854	0	0.062952	0.0607813	NBL1_HUMAN	Neuroblastoma suppressor of tumorigenicity 1	S_B
NLFLNHSENATAK	H4N3F0S0	0	0	0	0	0.00938335	0	0	0	0	0	0.241468	0	0	0	0	0	0	0	0	0	0	0	0	0	0	HPT_HUMAN	Haptoglobin	S
NLFLNHSENATAK	H4N3F0S1	0	0	0	0	0.0119433	0.00784555	0	0	0	0.00270675	0.181063	0.00258347	0	0	0	0	0	0	0	0	0	0	0	0	0	HPT_HUMAN	Haptoglobin	S
NLFLNHSENATAK	H5N4F0S1	0	0	0.00684556	0	0.205795	0	0	0	0	0.0464483	0.0874813	0.120355	0.0157297	0.0228648	0	0	0	0	0	0	0	0	0	0.0161542	0	HPT_HUMAN	Haptoglobin	S
NLFLNHSENATAK	H5N4F0S2	0	0	0.00568027	0.00274542	0.286001	0.245727	0	0	0	0.0673908	0.123005	0.170882	0.0253629	0.106572	0	0	0.00460079	0	0	0	0	0	0	0.0193221	0	HPT_HUMAN	Haptoglobin	S
NLSMPLLPADFHK	H4N3F0S0	0	0	0	0	0	0	0	0	0	0	0.100139	0	0	0	0	0	0	0	0	0	0	0	0	0	0	HEP2_HUMAN	Heparin cofactor 2	S
NLSMPLLPADFHK	H4N3F0S1	0	0	0	0	0	0	0	0	0	0	0.0434967	0	0	0	0	0	0	0	0	0	0	0	0	0	0	HEP2_HUMAN	Heparin cofactor 2	S
NLSMPLLPADFHK	H5N4F0S1	0	0.00699729	0.0089646	0	0.0207464	0	0	0	0	0	0.0189932	0.0177739	0	0	0	0	0	0	0	0	0	0	0	0	0	HEP2_HUMAN	Heparin cofactor 2	S
NLSMPLLPADFHK	H5N4F0S2	0.0168766	0.0702098	0.0373637	0.0481216	0.0444731	0	0	0	0	0	0	0.00883991	0.0686712	0.212333	0.0621559	0	0.0631833	0.0516873	0.0924289	0.0971334	0.102475	0.0323747	0.0496322	0.071293	0.0446384	HEP2_HUMAN	Heparin cofactor 2	S
NLSNLTLAHEIAVNENFQLK	H5N4F0S1	0.194768	0.151234	0.0584818	0.187946	0.0569547	0	0.140357	0.0779365	0.127956	0.110131	0	0	0.0492185	0.0326709	0.010727	0.124609	0	0.00359436	0.016087	0.0268869	0.0226806	0.0194952	0.0280133	0.03542	0.0260296	T11L2_HUMAN	T-complex protein 11-like protein 2	S_B
NLSNLTLAHEIAVNENFQLK	H5N4F0S2	2.46403	0.224132	0.0903439	0.937365	0.0479205	0	1.10012	2.14157	2.51359	0.794275	0	0.182664	0.137521	0.480579	1.64687	1.89214	1.82804	0.886787	1.11842	0.922542	1.39299	1.04919	0.44539	0.822244	0.648735	T11L2_HUMAN	T-complex protein 11-like protein 2	S_B
NLTIVDSGLK	H5N2F0S0	0.0467279	0	0	0	0	0	0.0122349	0	0	0	0	0	0	0	0.0204881	0.0339258	0.0370832	0.0176757	0.00449134	0.0240473	0.0255047	0	0.00939186	0.0365644	0.0424844	NTRK2_HUMAN	BDNF/NT-3 growth factors receptor	B
NLTIVDSGLK	H7N2F0S0	0.016479	0	0.00251302	0	0.0207441	0	0	0	0	0	0	0	0	0	0	0	0	0	0	0.00642253	0	0	0	0.0115021	0.0344804	NTRK2_HUMAN	BDNF/NT-3 growth factors receptor	B
NNATVHEQVGGPSLTSDLQAQSK	H5N4F0S2	0	0	0	0	0	0	0	0	0.0470167	0	0	0	0	0.325781	0.0266443	0.0145985	0.109	0.0262424	0.241445	0.103916	0.15572	0.0220184	0.14905	0.120674	0.0357717	VTNC_HUMAN	Vitronectin	S_B
NNLAGIASDFPSMCLESNLSSCK	H3N5F0S0	1.27935	0.435305	1.02403	0.868202	0.200848	0	1.37709	1.95582	1.3447	0.331056	0	0.513488	0.713347	0.939779	0.572462	0.950306	0.743098	0.77855	0.694807	0.389602	0.656398	1.07931	0.619877	0.663364	0.645808	MARF1_HUMAN	Meiosis regulator and mRNA stability factor 1	S_B
NNSDISSTR	H4N3F0S1	0	0	0	0	0	0.435889	0	0	0	0	0.011109	0	0	0	0	0	0	0	0	0	0	0	0	0	0	IGHM_HUMAN	Immunoglobulin heavy constant mu	S_B
NNSDISSTR	H4N3F1S0	0	0	0	0	0	1.32897	0	0	0	0	0.0121462	0	0	0	0	0	0	0	0	0	0	0	0	0	0	IGHM_HUMAN	Immunoglobulin heavy constant mu	S_B
NNSDISSTR	H4N4F0S0	0	0	0	0	0	0.137957	0	0	0	0	0.145776	0	0	0	0	0	0	0	0	0	0	0	0	0	0	IGHM_HUMAN	Immunoglobulin heavy constant mu	S_B
NNSDISSTR	H4N4F1S0	0	0	0	0	0	0.194625	0	0	0	0	0	0	0	0	0	0	0	0	0	0	0	0	0	0	0	IGHM_HUMAN	Immunoglobulin heavy constant mu	S_B
NNSDISSTR	H5N3F0S1	0	0	0	0	0	0.198885	0	0	0	0	0.0181851	0	0	0	0	0	0	0	0	0	0	0	0	0	0	IGHM_HUMAN	Immunoglobulin heavy constant mu	S_B
NNSDISSTR	H5N4F0S0	0	0	0	0	0	0.162692	0	0	0	0	0	0	0	0	0	0	0	0	0	0	0	0	0	0	0	IGHM_HUMAN	Immunoglobulin heavy constant mu	S_B
NNSDISSTR	H5N4F0S1	0	0	0	0	0	1.29295	0	0	0	0.0147737	0.0729199	0.023484	0	0	0	0	0	0	0	0	0	0	0	0	0	IGHM_HUMAN	Immunoglobulin heavy constant mu	S_B
NNSDISSTR	H5N4F0S2	0	0	0	0	0	0.284975	0	0	0	0	0.00617382	0.00247946	0	0	0	0	0	0	0	0	0	0	0	0	0	IGHM_HUMAN	Immunoglobulin heavy constant mu	S_B
NNSDISSTR	H5N4F1S0	0	0	0	0	0	0.396772	0	0	0	0	0.0112219	0.00291952	0	0	0	0	0	0	0	0	0	0	0	0	0	IGHM_HUMAN	Immunoglobulin heavy constant mu	S_B
NNSDISSTR	H5N4F1S1	0	0.252371	0.0275535	0.0395563	0.065226	5.81304	0.0228675	0.00773947	0.0753947	0.0363859	0.308505	0.07546	0.0452703	0.0292763	0.0221523	0.0373876	0.0370916	0	0.0429332	0.052157	0.00320438	0.0970419	0.0542457	0.0794602	0.0239586	IGHM_HUMAN	Immunoglobulin heavy constant mu	S_B
NNSDISSTR	H5N4F2S0	0	0	0	0	0	0.635581	0	0	0	0.00185667	0.0109128	0	0	0	0	0	0	0	0	0	0	0	0	0	0	IGHM_HUMAN	Immunoglobulin heavy constant mu	S_B
NNSDISSTR	H5N5F0S1	0	0	0	0	0	0.0747138	0	0	0	0	0.0121199	0	0	0	0	0	0	0	0	0	0	0	0	0	0	IGHM_HUMAN	Immunoglobulin heavy constant mu	S_B
NNSDISSTR	H5N5F1S1	0	0.0108892	0	0	0.0045609	0.274234	0	0	0	0	0	0	0	0	0	0	0	0	0	0	0	0	0	0	0	IGHM_HUMAN	Immunoglobulin heavy constant mu	S_B
NNSDISSTR	H6N3F0S1	0	0	0	0	0	0.321201	0	0	0	0	0.0197358	0	0	0	0	0	0	0	0	0	0	0	0	0	0	IGHM_HUMAN	Immunoglobulin heavy constant mu	S_B
NNSDISSTR	H6N3F1S1	0	0	0	0	0	0.328195	0	0	0	0	0	0	0	0	0	0	0	0	0	0	0	0	0	0	0	IGHM_HUMAN	Immunoglobulin heavy constant mu	S_B
NPNNDQVFPNGTLAPSIPIWGGSWR	H5N4F1S1	0.0181438	0.047832	0.0161564	0	0.0348733	0	0	0	0.0130714	0.0221228	0	0	0.0255153	0	0.0227019	0.0488893	0.00544739	0.0316621	0.0386368	0.0178342	0.0171444	0.0539512	0.0383713	0.0204175	0.0435162	FCGBP_HUMAN	IgGFc-binding protein	S_B
NTTCQDLQIEVTVK	H3N4F1S0	0	0.0702004	0.0383898	0.0625997	0.0663396	0	0	0	0	0.0488723	0	0.0547447	0.0448102	0	0	0	0	0	0	0.0195716	0.0294217	0	0	0.0321342	0.0148244	CO4B_HUMAN	Complement C4-B	S_B
NTTCQDLQIEVTVK	H3N5F1S0	0.0335068	0.00841693	0	0	0	0	0.0349116	0.01702	0.0273301	0	0	0	0	0.0349862	0.0686006	0.0537462	0.0554796	0.0290632	0.050266	0.0306163	0.0881192	0.0365867	0.0411065	0.0591705	0.0773015	CO4B_HUMAN	Complement C4-B	S_B
NTTCQDLQIEVTVK	H4N4F1S0	0	0.0283299	0	0	0	0	0	0	0	0.0125573	0	0.00589982	0	0	0	0	0	0	0	0	0	0	0	0	0	CO4B_HUMAN	Complement C4-B	S_B
NTTCQDLQIEVTVK	H5N2F0S0	0	0.0138567	0	0.0234789	0.0269322	0	0	0	0	0.0332016	0.0179138	0.0393904	0	0	0	0	0	0	0	0.0110387	0.022658	0	0	0.0219097	0.0141936	CO4B_HUMAN	Complement C4-B	S_B
NTTCQDLQIEVTVK	H5N4F0S1	0.00523101	0.0252937	0	0	0	0	0	0	0	0	0	0	0	0.00430439	0	0	0	0	0.0102615	0.00641342	0.0551841	0	0	0.0120671	0	CO4B_HUMAN	Complement C4-B	S_B
NTTCQDLQIEVTVK	H5N4F0S2	0.00798912	0.0196107	0.0150359	0	0	0	0	0.0294463	0.110333	0.00450868	0.011797	0.0304308	0.0174567	0.131359	0	0.00352592	0.0116268	0.0128603	0.0649685	0.0199809	0.092055	0.00894997	0.0083345	0.0172411	0.012495	CO4B_HUMAN	Complement C4-B	S_B
NTTLFIDQVEAK	H5N2F0S0	0.0198189	0.0182666	0.0111326	0.0316041	0	0	0	0.024683	0	0	0.014149	0	0	0	0.0220656	0.0242641	0.0153609	0.00767863	0.00526114	0.0124617	0.0128602	0	0	0.03249	0.0526438	NRX1A_HUMAN	Neurexin-1	B
NTTLFIDQVEAK	H5N3F0S0	0.00657912	0.00952255	0.00856739	0.0179521	0.00860299	0	0	0	0	0.00987769	0.0263206	0.00820571	0.0028473	0	0.0144702	0.0242906	0	0.00759144	0	0.0154737	0.00934223	0.00387048	0.0126362	0.0245408	0.0353887	NRX1A_HUMAN	Neurexin-1	B
NVIFSPLSISTALAFLSLGAHNTTLTEILK	H0N0F0S0	0	0	0	0	0	0.15518	0	0	0	0	0.0634367	0	0	0	0	0	0	0	0	0	0	0	0	0	0	AACT_HUMAN	Alpha-1-antichymotrypsin	S_B
NVIFSPLSISTALAFLSLGAHNTTLTEILK	H0N1F0S0	0	0	0	0	0	0.487805	0	0	0	0	0.0168507	0	0	0	0	0	0	0	0	0	0	0	0	0	0	AACT_HUMAN	Alpha-1-antichymotrypsin	S_B
NVIFSPLSISTALAFLSLGAHNTTLTEILK	H1N2F0S0	0	0	0	0	0	0.348251	0	0	0	0	0.0228997	0	0	0	0	0	0	0	0	0	0	0	0	0	0	AACT_HUMAN	Alpha-1-antichymotrypsin	S_B
NVIFSPLSISTALAFLSLGAHNTTLTEILK	H1N2F0S1	0	0	0	0	0	0.252284	0	0	0	0	0.0333575	0	0	0	0	0	0	0	0	0	0	0	0	0	0	AACT_HUMAN	Alpha-1-antichymotrypsin	S_B
NVIFSPLSISTALAFLSLGAHNTTLTEILK	H2N2F0S0	0	0	0	0	0	0.100349	0	0	0	0	0	0	0	0	0	0	0	0	0	0	0	0	0	0	0	AACT_HUMAN	Alpha-1-antichymotrypsin	S_B
NVIFSPLSISTALAFLSLGAHNTTLTEILK	H3N2F0S0	0	0	0	0	0	0.0767808	0	0	0	0	0	0	0	0	0	0	0	0	0	0	0	0	0	0	0	AACT_HUMAN	Alpha-1-antichymotrypsin	S_B
NVIFSPLSISTALAFLSLGAHNTTLTEILK	H3N3F0S0	0	0	0	0	0	0.132266	0	0	0	0	0	0	0	0	0	0	0	0	0	0	0	0	0	0	0	AACT_HUMAN	Alpha-1-antichymotrypsin	S_B
NVIFSPLSISTALAFLSLGAHNTTLTEILK	H3N3F0S1	0	0	0	0	0	0.24649	0	0	0	0	0.00556668	0	0	0	0	0	0	0	0	0	0	0	0	0	0	AACT_HUMAN	Alpha-1-antichymotrypsin	S_B
NVIFSPLSISTALAFLSLGAHNTTLTEILK	H4N3F0S0	0	0	0	0	0	0.236365	0	0	0	0	0	0	0	0	0	0	0	0	0	0	0	0	0	0	0	AACT_HUMAN	Alpha-1-antichymotrypsin	S_B
NVIFSPLSISTALAFLSLGAHNTTLTEILK	H4N3F0S1	0	0	0	0	0	0.587317	0	0	0	0	0.00679723	0	0	0	0	0	0	0	0	0	0	0	0	0	0	AACT_HUMAN	Alpha-1-antichymotrypsin	S_B
NVIFSPLSISTALAFLSLGAHNTTLTEILK	H5N4F0S1	0	0	0	0	0	0.209785	0	0	0	0	0.0386261	0	0	0	0	0	0	0	0	0	0	0	0	0	0	AACT_HUMAN	Alpha-1-antichymotrypsin	S_B
NVIFSPLSISTALAFLSLGAHNTTLTEILK	H5N4F0S2	0	0	0.00712047	0.0347047	0.0303272	1.81039	0	0	0.0370032	0	0.575795	0.0869916	0.0105465	0	0	0	0	0	0	0	0	0	0	0	0.00687831	AACT_HUMAN	Alpha-1-antichymotrypsin	S_B
NVIFSPLSISTALAFLSLGAHNTTLTEILK	H5N4F1S1	0	0	0	0	0	0.0968157	0	0	0	0	0	0	0	0	0	0	0	0	0	0	0	0	0	0	0	AACT_HUMAN	Alpha-1-antichymotrypsin	S_B
NVIFSPLSISTALAFLSLGAHNTTLTEILK	H5N4F1S2	0	0	0	0	0	0.252444	0	0	0	0	0.0116252	0	0	0	0	0	0	0	0	0	0	0	0	0	0	AACT_HUMAN	Alpha-1-antichymotrypsin	S_B
NVSWATGR	H5N4F0S0	0	0.0352988	0.013019	0.0182728	0.0262265	0	0	0	0	0.028649	0	0.012355	0.012496	0	0	0	0	0	0	0.0171874	0	0	0	0.0203942	0.01055	CD14_HUMAN	Monocyte differentiation antigen CD14	S_B
NVSWATGR	H5N4F0S1	0.0281752	0.0403611	0.0160145	0.0319369	0.0225363	0	0	0	0	0.0300508	0	0.0282298	0.0272094	0	0.00591708	0	0	0	0	0.0160661	0.00967297	0	0	0.0163757	0.020701	CD14_HUMAN	Monocyte differentiation antigen CD14	S_B
NVTAEQAR	H4N3F0S1	0	0	0	0	0	0.107434	0	0	0	0.00933074	0.0055662	0.010342	0	0	0	0	0	0	0	0	0	0	0	0	0	FA12_HUMAN	Coagulation factor XII	S
NVTAEQAR	H5N4F0S2	0.0358415	0.0395177	0.137937	0.100671	0.167617	0.805169	0.0839984	0.0776724	0.034661	0.129208	0.19962	0.325794	0.146305	0.146362	0.036955	0.0767581	0.0639951	0.0843646	0.0934281	0.0569929	0.0874055	0.0393731	0.115807	0.0554016	0.0560719	FA12_HUMAN	Coagulation factor XII	S
NWSLPNR	H4N4F1S0	0.0431746	0.0763158	0.0130481	0.0440728	0.0474937	0	0	0	0	0.0563604	0.00504278	0.0115773	0	0	0	0.00887407	0	0	0.00508798	0.0233379	0.017149	0	0	0.0262293	0.0176307	PLTP_HUMAN	Phospholipid transfer protein	S_B
NWSLPNR	H5N4F1S1	0	0.0155862	0.00651049	0.0247695	0.0338786	0.00859734	0	0	0	0.0328117	0.0386505	0.026143	0	0	0	0	0	0	0	0	0	0	0	0	0	PLTP_HUMAN	Phospholipid transfer protein	S_B
NYSHHQLNR	H3N4F1S0	0	0.00506635	0	0	0	0	0	0	0	0	0.0812721	0	0	0	0	0	0	0	0	0	0	0	0	0	0.00969235	SPRL1_HUMAN	SPARC-like protein 1	B
NYSHHQLNR	H3N5F1S0	0	0	0	0	0	0	0	0	0	0	0	0	0	0	0	0.00350848	0.0163319	0	0	0.0101675	0.0191915	0	0	0.0257542	0.0323562	SPRL1_HUMAN	SPARC-like protein 1	B
NYSHHQLNR	H4N5F2S0	0.0131077	0.0120217	0	0.0319026	0	0	0.0231386	0	0	0	0.124202	0	0.00617433	0.0665425	0.124299	0.198659	0.20096	0.107228	0.0778886	0.196114	0.14633	0.0945705	0.098347	0.230708	0.255742	SPRL1_HUMAN	SPARC-like protein 1	B
NYSHHQLNR	H5N4F1S1	0	0.00588201	0	0	0	0	0	0	0	0	0	0	0	0	0	0	0	0	0	0.00633333	0.0153229	0.00402383	0	0.0134793	0.0192841	SPRL1_HUMAN	SPARC-like protein 1	B
NYTLTGR	H5N4F1S1	0	0	0	0	0	0.0746695	0	0	0	0	0.0720104	0.0341363	0	0	0	0	0	0	0	0	0	0	0	0	0	CO7_HUMAN	Complement component C7	S_B
NYTLTGR	H5N4F1S2	0	0	0	0	0.01682	0.0730758	0	0	0	0.0060516	0.00685082	0	0	0	0	0	0	0	0	0	0	0	0	0	0	CO7_HUMAN	Complement component C7	S_B
PALEDLLLGSEANLTCTLTGLR	H3N5F0S0	0	0	0	0	0.028875	0	0	0	0.0117998	0	0	0.038551	0.00265536	0	0.0444317	0	0	0.00384001	0.0108615	0.00279349	0	0	0.0134907	0.012851	0	IGHA1_HUMAN	Immunoglobulin heavy constant alpha 1	S_B
PALEDLLLGSEANLTCTLTGLR	H4N5F0S1	0	0	0	0.0171986	0.114457	0	0	0	0	0.00197107	0	0.0126934	0.0416761	0	0.230441	0.0711171	0.0290915	0.0874085	0.0340138	0.0221906	0.00583158	0.0209056	0.107072	0.0522492	0.0432626	IGHA1_HUMAN	Immunoglobulin heavy constant alpha 1	S_B
PALEDLLLGSEANLTCTLTGLR	H5N4F0S1	0	0.0729739	0.0184313	0.183413	0.211566	0	0	0	0	0.0389193	0	0.0118641	0.11152	0.0643665	0.278887	0.361344	0.203736	0.307141	0.0221381	0.105518	0.0713463	0.333159	0.456313	0.163644	0.177432	IGHA1_HUMAN	Immunoglobulin heavy constant alpha 1	S_B
PALEDLLLGSEANLTCTLTGLR	H5N4F0S2	0	0	0	0.0311798	0.0282738	0	0	0	0	0	0	0	0.00574737	0	0.0136283	0.0381889	0.0239254	0.0647881	0	0.00316484	0.00662255	0.0420085	0.0477345	0.0240363	0.0135487	IGHA1_HUMAN	Immunoglobulin heavy constant alpha 1	S_B
PALEDLLLGSEANLTCTLTGLR	H5N5F0S1	0	0.0385736	0	0.0399311	0.230091	0	0	0	0	0	0.00622215	0	0.0848501	0	0.238066	0.110638	0.0489913	0.18964	0.0582189	0.0440868	0.0129383	0.0690477	0.183977	0.1105	0.0446596	IGHA1_HUMAN	Immunoglobulin heavy constant alpha 1	S_B
PAPNNGTHGSLNHLLR	H0N1F0S0	0	0	0	0	0	0	0	0	0	0	0.23661	0	0	0	0	0	0	0	0	0	0	0	0	0	0	ENPP2_HUMAN	Ectonucleotide pyrophosphatase/phosphodiesterase family member 2	S_B
PAPNNGTHGSLNHLLR	H10N2F0S0	0.0625035	0.0323829	0.0892843	0.0513567	0.0352307	0	0.0290474	0.205325	0.0412234	0.00188065	0.0232375	0.0455507	0.0620966	0.0563123	0	0.0482317	0.0288896	0.033317	0.0275111	0.0380346	0.044344	0.0235781	0	0.0224954	0.0483957	ENPP2_HUMAN	Ectonucleotide pyrophosphatase/phosphodiesterase family member 2	S_B
PAPNNGTHGSLNHLLR	H1N2F0S0	0	0	0	0	0	0	0	0	0	0	0.11387	0	0	0	0	0	0	0	0	0	0	0	0	0	0	ENPP2_HUMAN	Ectonucleotide pyrophosphatase/phosphodiesterase family member 2	S_B
PAPNNGTHGSLNHLLR	H7N2F0S0	0	0	0	0	0.00262535	0.0322417	0	0	0	0	0.749534	0.0407337	0	0	0	0	0	0	0	0	0	0	0	0	0	ENPP2_HUMAN	Ectonucleotide pyrophosphatase/phosphodiesterase family member 2	S_B
PAPNNGTHGSLNHLLR	H8N2F0S0	0	0	0	0	0	0	0	0	0	0	0.325833	0	0	0	0	0	0	0	0	0	0	0	0	0	0	ENPP2_HUMAN	Ectonucleotide pyrophosphatase/phosphodiesterase family member 2	S_B
PAPNNGTHGSLNHLLR	H9N2F0S0	0	0	0	0	0	0	0	0	0	0.0666002	0.838443	0.2788	0	0	0	0	0	0	0	0	0	0	0	0	0	ENPP2_HUMAN	Ectonucleotide pyrophosphatase/phosphodiesterase family member 2	S_B
PGYTGNGTTCK	H5N2F0S0	0.0988968	0.0336618	0.0574994	0.107089	0.0563142	0.0257858	0.110709	0.100836	0.0159532	0.0378077	0.122332	0.0478838	0	0.0406551	0.0454512	0.0955767	0.0621485	0.0420927	0.0123319	0.0642635	0.0612077	0.0376851	0.0321139	0.067212	0.0857098	NELL2_HUMAN	Protein kinase C-binding protein NELL2	B
PINASMK	H5N4F0S2	0.0651523	0.0414788	0.150018	0.110144	0.279479	1.43366	0.186293	0.0573725	0.368934	0.203645	0.540199	0.274328	0.237481	0.269912	0.00903918	0.0893963	0.30081	0.114239	0.313237	0.197452	0.132151	0.0760609	0.150142	0.12026	0.10637	LATS1_HUMAN	Serine/threonine-protein kinase LATS1	S_B
PINASMK	H7N6F0S4	0	0	0.0592854	0.0599498	0.0570034	1.37638	0	0	0.0575943	0.0588378	0.136566	0.25366	0.118412	0.0426947	0.0524899	0.0196551	0.0495557	0.0866352	0.129699	0.0580274	0.0638866	0.00843312	0.0441216	0.0628607	0.0149464	LATS1_HUMAN	Serine/threonine-protein kinase LATS1	S_B
PINASMK	H7N6F1S4	0	0	0.0200544	0	0	0	0	0	0	0.0241013	0.0472653	0.211948	0.00305632	0	0	0	0	0	0	0.00272483	0	0	0	0.00259088	0	LATS1_HUMAN	Serine/threonine-protein kinase LATS1	S_B
PQGAPVEWEEETVTNHTLR	H3N5F1S0	0	0.00216563	0.016004	0.018245	0.0183554	0	0	0.0279435	0	0	0.0416762	0	0	0	0	0.0241218	0	0	0	0.0239998	0.00679635	0	0	0.0274684	0.0342276	NCHL1_HUMAN	Neural cell adhesion molecule L1-like protein	B
PQGAPVEWEEETVTNHTLR	H4N5F2S0	0.0122067	0	0.0470927	0.0353903	0.0317596	0	0	0.0618631	0	0	0.0709396	0.0212529	0	0	0	0.0202733	0	0	0	0.0284924	0.00879307	0	0	0.0275313	0.0263058	NCHL1_HUMAN	Neural cell adhesion molecule L1-like protein	B
PSAGNNSLYR	H4N3F0S1	0	0	0.0474481	0.00890535	0.0169861	0.074302	0	0	0	0	0.14683	0.0489223	0.0461314	0	0	0	0	0	0	0	0	0	0	0.0103511	0	APOH_HUMAN	Beta-2-glycoprotein 1	S_B
PSAGNNSLYR	H5N4F0S1	0	0	0.0030206	0	0	0.0262062	0	0	0	0	0.0473873	0.0152251	0.0029773	0	0	0	0	0	0	0	0	0	0	0	0	APOH_HUMAN	Beta-2-glycoprotein 1	S_B
PSAGNNSLYR	H5N4F0S2	0.0570363	0.0292058	0.188337	0.154295	0.185715	0.052144	0.082706	0.375333	0.116083	0.0582976	0.186451	0.107184	0.17977	0.190225	0.0677177	0.131515	0.127131	0.143474	0.0942075	0.174323	0.126203	0.0725891	0.0352253	0.177884	0.159551	APOH_HUMAN	Beta-2-glycoprotein 1	S_B
QDQCIYNTTYLNVQR	H3N3F0S1	0.0053419	0	0.03371	0.0159372	0.00218658	0	0	0	0	0	0	0	0.0479353	0.035668	0	0	0.00471046	0	0.00550726	0.0210183	0.0330901	0	0	0.00940156	0.0029146	A1AG1_HUMAN	Alpha-1-acid glycoprotein 1	S_B
QDQCIYNTTYLNVQR	H5N4F0S1	0	0	0.0152549	0	0	0	0	0	0	0	0	0	0	0	0	0	0	0	0	0	0	0	0	0	0	A1AG1_HUMAN	Alpha-1-acid glycoprotein 1	S_B
QDQCIYNTTYLNVQR	H5N4F0S2	0	0.0152928	0.0451916	0.0273165	0.0493728	0	0	0.00777771	0.0144249	0.0587944	0	0.0504421	0.0677324	0.0826445	0	0	0	0	0.0169029	0.0156084	0.0676643	0	0	0.0185835	0	A1AG1_HUMAN	Alpha-1-acid glycoprotein 1	S_B
QDQCIYNTTYLNVQR	H6N5F0S2	0	0.00904043	0	0	0.00230995	0	0	0	0	0	0	0	0	0	0	0	0	0	0	0	0.00616913	0	0	0	0	A1AG1_HUMAN	Alpha-1-acid glycoprotein 1	S_B
QDQCIYNTTYLNVQR	H6N5F0S3	0.0112434	0.0322436	0.0368967	0.0063919	0.00926427	0.00367587	0.0132121	0.0719459	0.0828598	0.0237275	0.00852728	0.0281091	0.0394801	0.136119	0.00433133	0.00391261	0.0361224	0.0403483	0.0283195	0.0246816	0.0707982	0	0.0198467	0.00616554	0.0425514	A1AG1_HUMAN	Alpha-1-acid glycoprotein 1	S_B
QDQCIYNTTYLNVQR	H6N5F1S3	0	0	0	0	0	0	0	0	0.012243	0	0	0	0	0.00360003	0	0	0.0150038	0	0.00483306	0	0	0	0	0.0151054	0	A1AG1_HUMAN	Alpha-1-acid glycoprotein 1	S_B
QDQCIYNTTYLNVQR	H7N6F0S2	0	0	0	0.00591652	0.00258094	0	0	0.0205445	0	0	0	0.0023884	0.00551234	0	0	0	0	0.0135077	0.00423097	0.00350811	0	0	0.00324797	0.00295983	0	A1AG1_HUMAN	Alpha-1-acid glycoprotein 1	S_B
QDQCIYNTTYLNVQR	H7N6F0S4	0	0	0	0	0	0	0	0.0375314	0.0513055	0	0	0.0399735	0.0198623	0	0	0	0	0	0.00421587	0	0.00347012	0	0	0	0	A1AG1_HUMAN	Alpha-1-acid glycoprotein 1	S_B
QDQCIYNTTYLNVQR	H7N6F1S4	0	0	0.0175094	0	0	0	0	0	0.03986	0	0	0.00752737	0.0158457	0	0	0	0	0	0	0	0	0	0	0	0	A1AG1_HUMAN	Alpha-1-acid glycoprotein 1	S_B
QLAHQSNSTNIFFSPVSIATAFAMLSLGTK	H0N0F0S0	0	0	0	0	0	0.0157749	0	0	0	0	0.0394433	0	0	0	0	0	0	0	0	0	0	0	0	0	0	A1AT_HUMAN	Alpha-1-antitrypsin	S_B
QLAHQSNSTNIFFSPVSIATAFAMLSLGTK	H0N1F0S0	0	0	0	0	0	0.366104	0	0	0	0	0	0	0	0	0	0	0	0	0	0	0	0	0	0	0	A1AT_HUMAN	Alpha-1-antitrypsin	S_B
QLAHQSNSTNIFFSPVSIATAFAMLSLGTK	H0N2F0S0	0	0	0	0	0	0.154391	0	0	0	0	0.00495284	0	0	0	0	0	0	0	0	0	0	0	0	0	0	A1AT_HUMAN	Alpha-1-antitrypsin	S_B
QLAHQSNSTNIFFSPVSIATAFAMLSLGTK	H1N2F0S0	0	0	0	0	0	1.04204	0	0	0	0	0.0141102	0	0	0	0	0	0	0	0	0	0	0	0	0	0	A1AT_HUMAN	Alpha-1-antitrypsin	S_B
QLAHQSNSTNIFFSPVSIATAFAMLSLGTK	H1N2F0S1	0	0	0	0	0	0	0	0	0.00614067	0	0.00513225	0	0	0	0	0	0	0	0	0	0	0	0	0	0	A1AT_HUMAN	Alpha-1-antitrypsin	S_B
QLAHQSNSTNIFFSPVSIATAFAMLSLGTK	H1N2F1S0	0	0	0	0	0	0.610644	0	0	0	0	0.0118041	0	0	0	0	0	0	0	0	0	0	0	0	0	0	A1AT_HUMAN	Alpha-1-antitrypsin	S_B
QLAHQSNSTNIFFSPVSIATAFAMLSLGTK	H1N2F1S1	0	0	0	0	0	0.178413	0	0	0	0	0.025778	0	0	0	0	0	0	0	0	0	0	0	0	0	0	A1AT_HUMAN	Alpha-1-antitrypsin	S_B
QLAHQSNSTNIFFSPVSIATAFAMLSLGTK	H2N2F0S0	0	0	0	0	0	0.189229	0	0	0	0	0.0057016	0	0	0	0	0	0	0	0	0	0	0	0	0	0	A1AT_HUMAN	Alpha-1-antitrypsin	S_B
QLAHQSNSTNIFFSPVSIATAFAMLSLGTK	H2N2F1S0	0	0.00443462	0	0	0	5.45749	0.0855981	0	0.0362178	0	0.821178	0.0686748	0	0	0	0	0	0	0	0	0	0	0	0	0	A1AT_HUMAN	Alpha-1-antitrypsin	S_B
QLAHQSNSTNIFFSPVSIATAFAMLSLGTK	H3N2F0S0	0	0	0	0	0	0.210993	0	0	0	0	0.0119711	0.0027931	0	0	0	0	0	0	0	0	0	0	0	0	0	A1AT_HUMAN	Alpha-1-antitrypsin	S_B
QLAHQSNSTNIFFSPVSIATAFAMLSLGTK	H3N3F0S0	0	0	0	0	0	0.341962	0	0	0	0	0.0140868	0	0	0	0	0	0	0	0	0	0	0	0	0	0	A1AT_HUMAN	Alpha-1-antitrypsin	S_B
QLAHQSNSTNIFFSPVSIATAFAMLSLGTK	H3N3F0S1	0	0	0	0	0	0.130249	0	0	0	0	0	0	0	0	0	0	0	0	0	0	0	0	0	0	0	A1AT_HUMAN	Alpha-1-antitrypsin	S_B
QLAHQSNSTNIFFSPVSIATAFAMLSLGTK	H3N3F1S0	0	0	0	0	0	0.216441	0	0	0	0	0.00484471	0	0	0	0	0	0	0	0	0	0	0	0	0	0	A1AT_HUMAN	Alpha-1-antitrypsin	S_B
QLAHQSNSTNIFFSPVSIATAFAMLSLGTK	H4N3F0S0	0	0	0	0	0	0.189589	0	0	0	0	0	0	0	0	0	0	0	0	0	0	0	0	0	0	0	A1AT_HUMAN	Alpha-1-antitrypsin	S_B
QLAHQSNSTNIFFSPVSIATAFAMLSLGTK	H4N3F0S1	0	0	0	0	0	0.488216	0	0	0	0	0.00509206	0	0	0	0	0	0	0	0	0	0	0	0	0	0	A1AT_HUMAN	Alpha-1-antitrypsin	S_B
QLAHQSNSTNIFFSPVSIATAFAMLSLGTK	H4N3F1S0	0	0	0	0	0	0.178069	0	0	0	0	0	0	0	0	0	0	0	0	0	0	0	0	0	0	0	A1AT_HUMAN	Alpha-1-antitrypsin	S_B
QLAHQSNSTNIFFSPVSIATAFAMLSLGTK	H4N5F2S1	0	0	0	0	0	0.0135334	0	0	0	0	0	0	0	0	0	0	0	0	0	0	0	0	0	0	0	A1AT_HUMAN	Alpha-1-antitrypsin	S_B
QLAHQSNSTNIFFSPVSIATAFAMLSLGTK	H5N4F0S0	0	0	0	0	0	0.110832	0	0	0	0	0	0	0	0	0	0	0	0	0	0	0	0	0	0	0	A1AT_HUMAN	Alpha-1-antitrypsin	S_B
QLAHQSNSTNIFFSPVSIATAFAMLSLGTK	H5N4F0S1	0	0	0	0	0	0.264398	0	0	0	0	0.00551118	0	0	0	0	0	0	0	0	0	0	0	0	0	0	A1AT_HUMAN	Alpha-1-antitrypsin	S_B
QLAHQSNSTNIFFSPVSIATAFAMLSLGTK	H5N4F0S2	0	0.0787523	0.0959492	0.138001	0.135711	1.48849	0	0	0.207293	0.378133	0.658904	0.673153	0.153078	0.0375909	0.0135536	0.00933574	0	0.0519876	0.0115248	0.0215729	0.00361156	0.024539	0.0771282	0.0214259	0.0384342	A1AT_HUMAN	Alpha-1-antitrypsin	S_B
QLAHQSNSTNIFFSPVSIATAFAMLSLGTK	H5N4F1S1	0	0	0	0	0	0.215011	0	0	0	0	0.0067202	0	0	0	0	0	0	0	0	0	0	0	0	0	0	A1AT_HUMAN	Alpha-1-antitrypsin	S_B
QLAHQSNSTNIFFSPVSIATAFAMLSLGTK	H5N4F1S2	0	0	0	0	0	0	0	0	0	0	0.0290773	0.0321907	0	0	0	0	0	0	0	0	0	0	0	0	0	A1AT_HUMAN	Alpha-1-antitrypsin	S_B
QLAHQSNSTNIFFSPVSIATAFAMLSLGTK	H5N4F2S0	0	0	0	0	0	0.144105	0	0	0	0	0	0	0	0	0	0	0	0	0	0	0	0	0	0	0	A1AT_HUMAN	Alpha-1-antitrypsin	S_B
QLAHQSNSTNIFFSPVSIATAFAMLSLGTK	H6N5F0S3	0	0	0	0	0	0	0	0	0	0	0.0154393	0	0	0	0	0	0	0	0	0	0	0	0	0	0	A1AT_HUMAN	Alpha-1-antitrypsin	S_B
QLAHQSNSTNIFFSPVSIATAFAMLSLGTK	H8N2F0S0	0	0	0	0	0	0.444429	0	0	0	0	0.138175	0.0545233	0	0	0	0	0	0	0	0	0	0	0	0	0	A1AT_HUMAN	Alpha-1-antitrypsin	S_B
QLDMLDLSNNSLASVPEGLWASLGQPNWDMR	H0N0F0S0	0	0	0	0	0	0.142805	0	0	0	0	0.0440804	0	0	0	0	0	0	0	0	0	0	0	0	0	0	A2GL_HUMAN	Leucine-rich alpha-2-glycoprotein	S_B
QLDMLDLSNNSLASVPEGLWASLGQPNWDMR	H5N4F0S2	0	0	0	0	0	0.0111983	0	0	0	0.0217373	0.00518297	0.0102724	0.00865865	0	0	0	0	0	0	0	0	0	0	0	0	A2GL_HUMAN	Leucine-rich alpha-2-glycoprotein	S_B
QNITYLLK	H5N2F0S0	0	0.00283352	0	0	0	0	0	0	0	0	0	0	0	0	0	0.00395201	0	0	0	0.0079545	0.00274035	0	0	0.0192669	0.0289349	OMGP_HUMAN	Oligodendrocyte-myelin glycoprotein	B
QNQCFYNSSYLNVQR	H5N4F1S2	0	0	0	0.00368569	0.0148048	0	0	0	0	0.0288884	0	0.0440509	0	0	0	0	0	0	0	0	0	0	0	0	0	A1AG2_HUMAN	Alpha-1-acid glycoprotein 2	S_B
QNQCFYNSSYLNVQR	H6N5F1S1	0	0.0742542	0.0847721	0.0277515	0.0401454	0.0187869	0	0.0149919	0	0.0307488	0.00520163	0.0272436	0.0783742	0	0	0	0.0154381	0.0157281	0.0108292	0	0.00994606	0	0	0.0208987	0	A1AG2_HUMAN	Alpha-1-acid glycoprotein 2	S_B
QNQCFYNSSYLNVQR	H6N5F1S2	0.0263464	0.0978007	0.439235	0.115956	0.184593	0	0.0291935	0.049335	0.0707551	0.137881	0	0.251278	0.313659	0.0776825	0	0.0225475	0.00447953	0.0825842	0.0453151	0.0911821	0.0525786	0.0306791	0.109288	0.126965	0.0879302	A1AG2_HUMAN	Alpha-1-acid glycoprotein 2	S_B
QNQCFYNSSYLNVQR	H6N5F1S3	0.0925311	0.0226961	0.185278	0.148725	0.254595	0	0.071895	0.19958	0.105395	0.143088	0	0.433705	0.295675	0.193523	0.0447256	0.0863146	0.116885	0.121475	0.121848	0.127449	0.10184	0.123493	0.142812	0.0546181	0.120386	A1AG2_HUMAN	Alpha-1-acid glycoprotein 2	S_B
QNQCFYNSSYLNVQR	H6N5F2S3	0.0485479	0.00239107	0.121331	0.09956	0.0961173	0	0.00568089	0.0187827	0.195544	0.275267	0	0.682378	0.205873	0.0740297	0.0363954	0.0413166	0.0865599	0.0506082	0.115338	0.110944	0.0612985	0.0216697	0.0514063	0.12488	0.0546742	A1AG2_HUMAN	Alpha-1-acid glycoprotein 2	S_B
QNQCFYNSSYLNVQR	H7N6F1S3	0.0836978	0	0.166046	0.106959	0.0506151	0.00454644	0.125894	0.110739	0.143159	0.0348886	0.0196999	0.0758164	0.146451	0.0946291	0.0196745	0.0298556	0.0328243	0.0565466	0.133573	0.056568	0.0684534	0.0491504	0.0653228	0.0349371	0.0461648	A1AG2_HUMAN	Alpha-1-acid glycoprotein 2	S_B
QNQCFYNSSYLNVQR	H7N6F1S4	0.0328791	0	0.0494956	0.0242777	0.0511569	0	0.00712375	0.0496352	0.0167246	0.00541349	0	0.0506175	0.0372782	0.0446345	0	0.00351511	0	0.0123784	0.0156061	0.00296486	0.00284752	0.0155626	0.00317893	0.00251173	0.00545441	A1AG2_HUMAN	Alpha-1-acid glycoprotein 2	S_B
QQQHLFGSNVTDCSGNFCLFR	H0N0F0S0	0.00538676	0.0950691	0.132829	0.258199	0.0410648	0	0	0	0	0.0861701	0.839135	0.835202	0.00593753	0	0.0358363	0.0359126	0.0174901	0.0124971	0.0112145	0.0133691	0.0278126	0.0135225	0.00734678	0.0171909	0.0163945	TRFE_HUMAN	Serotransferrin	S_B
QQQHLFGSNVTDCSGNFCLFR	H0N1F0S0	0	0	0	0	0.0523981	0.00916214	0	0	0	0	0.353989	0	0	0	0	0	0	0	0	0	0	0	0	0	0	TRFE_HUMAN	Serotransferrin	S_B
QQQHLFGSNVTDCSGNFCLFR	H3N3F0S0	0	0	0	0	0	0	0	0	0	0	0.0983664	0	0	0	0	0	0	0	0	0	0	0	0	0	0	TRFE_HUMAN	Serotransferrin	S_B
QQQHLFGSNVTDCSGNFCLFR	H3N4F1S0	0	0.0157114	0.0250109	0.0190179	0.0491853	0	0	0	0	0.017932	0	0.00653355	0	0	0	0	0	0	0	0.026613	0.00814926	0	0	0.017968	0.0102219	TRFE_HUMAN	Serotransferrin	S_B
QQQHLFGSNVTDCSGNFCLFR	H3N5F1S0	0.0995094	0.032544	0.0305527	0.112506	0.0642982	0	0.112424	0.078342	0.0238842	0.00399834	0	0	0.029306	0.205044	0.235366	0.249868	0.236643	0.219793	0.12365	0.206028	0.201218	0.145364	0.15984	0.19015	0.206072	TRFE_HUMAN	Serotransferrin	S_B
QQQHLFGSNVTDCSGNFCLFR	H4N3F0S0	0	0	0	0	0.0318113	0	0	0	0	0	0.131629	0	0	0	0	0	0	0	0	0	0	0	0	0	0.00316407	TRFE_HUMAN	Serotransferrin	S_B
QQQHLFGSNVTDCSGNFCLFR	H4N3F0S1	0	0.0132003	0.0403371	0.0160335	0.171901	0	0	0	0	0.0176593	0.0162273	0.0294993	0.0267218	0.0437988	0.0116926	0.00834163	0.00571042	0.0270087	0	0.0467887	0.0455679	0.0136376	0.0403746	0.0362434	0.022345	TRFE_HUMAN	Serotransferrin	S_B
QQQHLFGSNVTDCSGNFCLFR	H4N3F1S0	0	0	0.00325002	0	0.0453412	0	0	0	0	0	0.0456262	0	0	0	0	0	0	0	0	0	0	0	0	0	0	TRFE_HUMAN	Serotransferrin	S_B
QQQHLFGSNVTDCSGNFCLFR	H4N4F0S0	0.062948	0.0461547	0.0113769	0.0252843	0.152654	0	0.0214413	0	0	0.0420958	0.0359339	0.064785	0.0456911	0.0192912	0.0126814	0.0228993	0.0935984	0.0185755	0.0735168	0.0303261	0.0854797	0.00510372	0.00460657	0.148855	0.0342621	TRFE_HUMAN	Serotransferrin	S_B
QQQHLFGSNVTDCSGNFCLFR	H4N4F1S1	0.0285821	0.0396652	0.0418693	0.0329969	0.0290396	0	0.0275135	0.0310993	0.0397892	0.0194986	0.0374807	0.0234969	0.0458089	0.0201215	0.060698	0.0534139	0.046385	0.0289687	0.0251879	0.0419928	0.0721381	0.045052	0.0563242	0.0488375	0.060895	TRFE_HUMAN	Serotransferrin	S_B
QQQHLFGSNVTDCSGNFCLFR	H4N4F2S0	0	0.0126793	0.0117921	0.00248684	0.0781266	0	0	0	0	0.024738	0	0.0301737	0	0	0	0	0	0	0	0.0135339	0.00375952	0	0	0.0082374	0.00251211	TRFE_HUMAN	Serotransferrin	S_B
QQQHLFGSNVTDCSGNFCLFR	H4N5F0S1	0.0236641	0.024505	0.00681548	0.0206882	0.0337876	0	0.00682353	0.00861103	0	0.0133373	0	0.0216602	0	0.0274227	0.0239365	0.00537187	0.0236018	0.0134502	0.0200031	0.0389757	0.0287026	0.00441421	0.00882074	0.0444272	0.0338508	TRFE_HUMAN	Serotransferrin	S_B
QQQHLFGSNVTDCSGNFCLFR	H4N5F1S1	0.0430152	0.0216501	0.00629945	0.0392963	0.0220578	0	0.022101	0.0198858	0.00641776	0	0	0	0.00691203	0.0757001	0.131581	0.108805	0.129584	0.101872	0.0892533	0.109551	0.107008	0.0970801	0.079335	0.0925285	0.105459	TRFE_HUMAN	Serotransferrin	S_B
QQQHLFGSNVTDCSGNFCLFR	H4N5F2S0	0.0179844	0.00469418	0.0121182	0.0235785	0.0203961	0	0.0123934	0	0	0	0	0.00237823	0	0.0383818	0.0273803	0.0323714	0.0422403	0.0368553	0.00426577	0.0359658	0.0278504	0	0.0237346	0.0349693	0.0423872	TRFE_HUMAN	Serotransferrin	S_B
QQQHLFGSNVTDCSGNFCLFR	H5N4F0S0	0	0	0	0	0	0	0	0	0	0	0.118629	0	0	0	0	0	0	0	0	0	0	0	0	0.00245184	0	TRFE_HUMAN	Serotransferrin	S_B
QQQHLFGSNVTDCSGNFCLFR	H5N4F0S1	0	0.0718568	0	0	0	0	0.137525	0	0	0	0	0	0.0137433	0.018328	0	0	0	0	0	0	0	0	0	0	0	TRFE_HUMAN	Serotransferrin	S_B
QQQHLFGSNVTDCSGNFCLFR	H5N4F0S2	0.340123	0.443779	0.246431	0.703474	0.208904	0	0.627162	0.354991	0.412664	0.408948	0	0.247226	0.25105	1.00367	0.467701	0.556843	0.458619	0.735541	0.418826	0.428766	0.469982	0.523521	0.687545	0.212873	0.636155	TRFE_HUMAN	Serotransferrin	S_B
QQQHLFGSNVTDCSGNFCLFR	H5N4F1S1	0	0.108799	0	0.0108519	0	0	0.0435202	0	0	0	0	0.0355175	0	0.0191723	0.0100712	0	0	0	0.00435004	0.00688828	0.00733817	0.0218795	0.00349004	0.0243111	0.0128562	TRFE_HUMAN	Serotransferrin	S_B
QVPGLHNGTK	H3N5F1S0	0	0	0	0	0	0	0	0	0	0	0.11871	0.0135857	0	0	0	0	0	0	0	0	0	0	0	0	0	NELL2_HUMAN	Protein kinase C-binding protein NELL2	B
REGDHEFLEVPEAQEDVEATFPVHQPGNYSCSYR	H4N3F0S0	0	0	0	0	0	0.0466844	0	0	0	0	0.0145303	0	0	0	0	0	0	0	0	0	0	0	0	0	0	A1BG_HUMAN	Alpha-1B-glycoprotein	S
REGDHEFLEVPEAQEDVEATFPVHQPGNYSCSYR	H4N3F0S1	0	0	0	0	0	0.0592332	0	0	0	0	0.0563936	0	0	0	0	0	0	0	0	0	0	0	0	0	0	A1BG_HUMAN	Alpha-1B-glycoprotein	S
REGDHEFLEVPEAQEDVEATFPVHQPGNYSCSYR	H5N4F0S2	0	0	0	0.0119166	0.0236962	0	0	0	0.0193724	0.0165063	0	0.0306113	0.0197835	0.0110357	0	0	0	0.00383274	0.00434711	0.0206079	0.0131706	0.00461111	0.0101387	0.00812725	0.0169955	A1BG_HUMAN	Alpha-1B-glycoprotein	S
RNHSCEPCQTLAVR	H5N4F0S2	0	0.00246217	0.00530742	0.00238836	0.0175203	0.00352592	0	0	0	0	0.099905	0.00250235	0.00576725	0.0584514	0	0.0113689	0	0.0131295	0.010402	0.0106268	0.0404887	0	0.017966	0.00856102	0.00525717	FA12_HUMAN	Coagulation factor XII	S
SCHSVEDGQLLTSNESEDDEIFR	H5N4F0S1	0.0144935	0.217438	0.0140799	0.00331135	0.0835329	0.0376331	0.0622413	0	0	0.0154764	0.269449	0.0329167	0.0144838	0	0.00942856	0.0139516	0.011876	0.0178272	0	0.0218317	0.018892	0.0146856	0.0173106	0.0226133	0.0183968	FANCM_HUMAN	Fanconi anemia group M protein	S_B
SCHSVEDGQLLTSNESEDDEIFR	H5N4F0S2	1.4442	1.09939	2.49652	1.66182	1.61494	0.00362185	1.66353	1.45295	1.78372	1.54058	0.306743	1.3479	2.23062	0.191022	0.613155	0.514539	0.449195	0.874491	0.407713	0.486199	0.102744	1.04381	1.09835	0.63204	0.707367	FANCM_HUMAN	Fanconi anemia group M protein	S_B
SCVCTNSSQVVCR	H5N4F0S1	0	0.0259518	0.0480931	0.012226	0.013041	0	0	0	0	0.0418192	0	0.0350479	0.0125172	0	0	0	0	0	0	0	0	0	0	0	0	MUC2_HUMAN	Mucin-2	S_B
SCVCTNSSQVVCR	H5N4F0S2	0.0159117	0.0157112	0.112901	0.0351026	0.00632608	0	0.0270074	0.0575788	0.0474535	0.0380669	0	0.0345556	0.0905332	0	0	0	0	0	0	0.0118106	0	0	0.00845434	0.0208402	0.00633275	MUC2_HUMAN	Mucin-2	S_B
SLTFNETYQDISELVYGAK	H0N0F0S0	0	0	0	0	0	0.0963715	0	0	0	0	0.0260923	0.0225826	0	0	0	0	0	0	0	0	0	0	0	0	0	ANT3_HUMAN	Antithrombin-III	S_B
SLTFNETYQDISELVYGAK	H5N4F0S1	0	0.262842	0.029466	0.0175472	0	0	0.0160666	0.00892055	0	0	0	0	0.043307	0.00349509	0	0	0	0.021808	0	0.00564523	0.0157902	0	0.0584969	0.0130781	0.0213182	ANT3_HUMAN	Antithrombin-III	S_B
SLTFNETYQDISELVYGAK	H5N4F0S2	0.528343	0.576949	1.22226	0.836507	0.785037	0	1.17287	1.34981	1.62608	0.300212	0.012617	0.477523	1.03047	1.24172	1.03689	1.04487	0.940607	1.29778	1.01153	0.754009	0.817463	1.17804	2.0155	0.741276	1.13555	ANT3_HUMAN	Antithrombin-III	S_B
SLTFNETYQDISELVYGAK	H5N4F1S2	0.0582142	0	0.1081	0.0941639	0.089983	0	0	0.00864206	0.247995	0.0749168	0	0.107594	0.0952439	0.0875658	0.0977647	0.0812534	0.107796	0.073851	0.115944	0.0924199	0.10686	0.0358907	0.105844	0.0927046	0.0906034	ANT3_HUMAN	Antithrombin-III	S_B
SLTFNETYQDISELVYGAK	H6N3F0S1	0	0.0241328	0.0552884	0.034935	0.0384532	0	0.015914	0.0243403	0.0198226	0.0174539	0	0	0.131733	0.0448733	0.0150974	0.0208511	0.0238867	0.0286646	0.0119508	0.0265704	0.0294998	0.0227651	0.0709631	0.0253296	0.030233	ANT3_HUMAN	Antithrombin-III	S_B
SLWNMSAANNNIK	H8N2F0S0	0	0.0188285	0.00279862	0.0189113	0.0211196	0	0	0.00769473	0	0	0	0	0	0	0.00528237	0	0.0045406	0	0.00880365	0.0155106	0.00803203	0	0.00323841	0.0333921	0.0383409	OMGP_HUMAN	Oligodendrocyte-myelin glycoprotein	B
SPYEMFGDEEVMCLNGNWTEPPQCK	H5N4F0S2	0	0	0	0	0	0	0	0	0	0	0	0	0	0.0634325	0	0	0	0.0124199	0.0157239	0.0102534	0.0195181	0	0.00944416	0.00651946	0.00270376	CFAH_HUMAN	Complement factor H	S_B
SPYYNVSDEISFHCYDGYTLR	H5N4F0S2	0.0588186	0.0265588	0.0652344	0.0606235	0.0246214	0	0.0899095	0.0953267	0.206762	0.0476467	0	0.0781674	0.0646669	0.281533	0.119863	0.098867	0.128829	0.208138	0.126634	0.152695	0.183311	0.14956	0.157449	0.0966128	0.0873154	CFAB_HUMAN	Complement factor B	S_B
SSAVYQCNASNEYGYLLANAFVNVLAEPPR	H8N2F0S0	0.0111057	0.00765717	0.00516027	0.0660236	0.0241921	0	0.0110389	0	0	0.0226375	0.0125457	0.0315078	0	0	0.0201241	0.0396432	0.0148153	0.0218312	0	0.0306082	0.00315868	0	0.0423688	0.0491048	0.0461957	NRCAM_HUMAN	Neuronal cell adhesion molecule	B
SVQEIQATFFYFTPNK	H0N0F0S0	0	0	0	0	0	0.0639372	0	0	0	0	0	0	0	0	0	0	0	0	0	0	0	0	0	0	0	A1AG2_HUMAN	Alpha-1-acid glycoprotein 2	S_B
SVQEIQATFFYFTPNK	H3N3F0S0	0	0	0	0	0	0	0	0	0	0	0	0.00889515	0	0	0	0	0	0	0	0	0	0	0	0	0	A1AG2_HUMAN	Alpha-1-acid glycoprotein 2	S_B
SVQEIQATFFYFTPNK	H3N3F0S1	0	0.00358732	0	0.00280236	0	0	0	0	0	0	0	0	0	0	0.00531392	0	0	0	0	0	0	0	0	0	0	A1AG2_HUMAN	Alpha-1-acid glycoprotein 2	S_B
SVQEIQATFFYFTPNK	H4N3F0S0	0	0	0	0	0.0876037	0	0	0	0	0	0	0	0	0	0	0	0	0	0	0	0	0	0	0	0	A1AG2_HUMAN	Alpha-1-acid glycoprotein 2	S_B
SVQEIQATFFYFTPNK	H4N3F0S1	0	0	0	0	0.135899	0	0	0	0	0	0	0.00477103	0	0	0	0	0	0	0	0	0	0	0	0	0	A1AG2_HUMAN	Alpha-1-acid glycoprotein 2	S_B
SVQEIQATFFYFTPNK	H5N4F0S1	0	0	0.0201852	0.0230287	0.0323131	0	0	0	0.00680986	0	0	0.130078	0	0	0	0	0	0	0	0	0	0	0	0	0	A1AG2_HUMAN	Alpha-1-acid glycoprotein 2	S_B
SVQEIQATFFYFTPNK	H5N4F0S2	0.0667159	0	0.0657422	0.153737	0.224484	0	0.0444651	0.247089	0.489121	0.00815794	0	0.0855824	0.613897	0.661606	0.0970121	0.240314	0.731348	0.450138	0.60484	0.405724	0.369882	0.149974	0.450067	0.234099	0.305077	A1AG2_HUMAN	Alpha-1-acid glycoprotein 2	S_B
SVQEIQATFFYFTPNK	H6N5F0S3	0	0	0.0146379	0	0	0	0	0	0	0.00185831	0	0	0.00384755	0	0	0	0	0	0	0	0	0	0	0	0	A1AG2_HUMAN	Alpha-1-acid glycoprotein 2	S_B
SVQEIQATFFYFTPNK	H6N5F1S3	0	0	0	0	0	0	0	0	0	0	0	0	0	0	0	0	0	0	0	0	0	0	0	0.00263479	0	A1AG2_HUMAN	Alpha-1-acid glycoprotein 2	S_B
SVQEIQATFFYFTPNK	H7N6F0S2	0	0.00223797	0.0423746	0.0248803	0	0	0.066427	0.0295091	0.0310484	0	0	0	0.0722817	0	0.00985157	0.00762543	0	0.0172736	0	0.0137493	0.0330066	0	0	0.00711739	0.00664973	A1AG2_HUMAN	Alpha-1-acid glycoprotein 2	S_B
SVQEIQATFFYFTPNK	H7N6F0S4	0	0	0	0	0	0	0	0	0	0	0	0	0	0	0	0	0	0	0	0	0	0	0	0.00241474	0.00304358	A1AG2_HUMAN	Alpha-1-acid glycoprotein 2	S_B
SVQEIQATFFYFTPNK	H7N6F1S3	0	0	0	0	0	0	0	0	0	0	0	0	0	0	0	0	0	0	0	0.00317733	0	0	0	0	0	A1AG2_HUMAN	Alpha-1-acid glycoprotein 2	S_B
SVVAPATDGGLNLTSTFLR	H0N0F0S0	0.144783	0.117662	2.20878	0.309925	0.15312	0	0.161852	0.0684178	0.0728097	0.416982	0.746525	2.42249	0.177731	0.0570742	0.135304	0.154339	0.126726	0.11944	0.0738631	0.114987	0.102239	0.12019	0.144447	0.164017	0.180175	PTGDS_HUMAN	Prostaglandin-H2 D-isomerase	B
SVVAPATDGGLNLTSTFLR	H0N1F0S0	0.140708	0.458211	0.153323	0.408748	0.73727	0	0.183545	0.0547289	0.026809	0.840597	0.430888	0.17904	0.486832	0.0523335	0.0639119	0.122097	0.0514513	0.106642	0.0793415	0.0908334	0.156833	0.145019	0.198218	0.358284	0.267595	PTGDS_HUMAN	Prostaglandin-H2 D-isomerase	B
SVVAPATDGGLNLTSTFLR	H1N2F0S1	0	0	0.120651	0	0	0.00348195	0	0	0	0	0.0140093	0.0416958	0	0	0	0	0	0	0	0	0	0	0	0	0	PTGDS_HUMAN	Prostaglandin-H2 D-isomerase	B
SVVAPATDGGLNLTSTFLR	H2N2F0S0	0.0279127	0.0871984	0.194699	0.196322	0.159837	0	0.0857895	0.00815216	0.0286673	0.253204	0.12454	0.0988742	0.248348	0.0264655	0.0216857	0.0584629	0	0.0321047	0.0128367	0.0369062	0.0385167	0.0835694	0.166195	0.156066	0.131837	PTGDS_HUMAN	Prostaglandin-H2 D-isomerase	B
SVVAPATDGGLNLTSTFLR	H2N2F1S0	0.0471188	0.155813	0.253152	0.191185	0.152031	0	0.13574	0	0.0642595	0.377874	0.0594207	0.130109	0.212006	0.0305772	0.0685438	0.102805	0	0.113544	0.0407718	0.103614	0.0834594	0.145962	0.224401	0.247044	0.203245	PTGDS_HUMAN	Prostaglandin-H2 D-isomerase	B
SVVAPATDGGLNLTSTFLR	H2N3F1S0	0.145641	0.448045	0.448496	0.470051	0.524281	0	0.324049	0.109564	0.11849	0.741117	0.031914	0.236788	0.529737	0.0810037	0.252817	0.322954	0.13362	0.289796	0.164763	0.260066	0.256954	0.322557	0.54315	0.580288	0.409987	PTGDS_HUMAN	Prostaglandin-H2 D-isomerase	B
SVVAPATDGGLNLTSTFLR	H3N3F0S0	0.130933	0.519412	0.490086	0.486956	0.566402	0	0.257467	0.126253	0	0.954414	0.0535573	0.29791	0.601936	0.0862767	0.220015	0.306335	0.118074	0.285693	0.151627	0.253442	0.253461	0.318687	0.594545	0.602206	0.402043	PTGDS_HUMAN	Prostaglandin-H2 D-isomerase	B
SVVAPATDGGLNLTSTFLR	H3N3F1S0	0.541955	1.31941	1.35926	1.33084	1.27716	0	0.986215	0.353954	0.342266	2.256	0.0843533	0.699788	1.53342	0.180463	0.820492	0.98236	0.47795	0.936251	0.509943	0.853221	0.749247	1.01366	1.67243	1.85711	1.29235	PTGDS_HUMAN	Prostaglandin-H2 D-isomerase	B
SVVAPATDGGLNLTSTFLR	H3N4F0S0	0.0635726	0.124643	0.204653	0.214949	0.321999	0	0	0	0	0.331303	0	0.126823	0.242523	0	0.0470199	0.0874523	0.0302836	0.038461	0.0430589	0.080593	0.0921912	0.0860078	0.278564	0.262633	0	PTGDS_HUMAN	Prostaglandin-H2 D-isomerase	B
SVVAPATDGGLNLTSTFLR	H3N4F1S0	0.451232	0.956111	0.910549	0.985789	0.866702	0	0.416303	0.386673	0.261572	0.669008	0	0.641416	0.995231	0.213864	0.444093	0.482983	0.442861	0.404985	0.345932	0.761296	0.839528	0.510407	1.7558	2.44355	1.15852	PTGDS_HUMAN	Prostaglandin-H2 D-isomerase	B
SVVAPATDGGLNLTSTFLR	H3N5F1S0	1.55088	1.3585	0.719029	2.03314	0.133952	0.00620032	1.98001	1.28233	1.21543	0.197952	0.0131634	0.100579	0.515178	0.774987	2.95277	2.49342	3.86024	3.10584	1.92133	2.60084	2.42294	2.36782	1.90738	2.32673	3.41274	PTGDS_HUMAN	Prostaglandin-H2 D-isomerase	B
SVVAPATDGGLNLTSTFLR	H4N3F0S0	0.0678892	0.290832	0.334554	0.290643	0.281567	0	0.114796	0.0352378	0.0361539	0.64645	0.0358966	0.211672	0.348506	0.0416686	0.0884379	0.129129	0.04787	0.118721	0.063922	0.107711	0.110071	0.151118	0.282887	0.29747	0.214752	PTGDS_HUMAN	Prostaglandin-H2 D-isomerase	B
SVVAPATDGGLNLTSTFLR	H4N3F0S1	0	0.1027	0.0946335	0.100821	0.019738	0	0.0216903	0	0	0	0	0.0946706	0.0619304	0	0.0148691	0.0243969	0	0.0310006	0.0110376	0.0540364	0.0206083	0.0683824	0.0691912	0.0973781	0.090469	PTGDS_HUMAN	Prostaglandin-H2 D-isomerase	B
SVVAPATDGGLNLTSTFLR	H4N3F1S0	0.578955	1.42939	1.17566	1.317	0.755571	0	0.798676	0.329304	0.295068	2.40909	0.0640955	0.460004	1.23337	0.263795	0.488447	0.669864	0.311513	0.601189	0.411784	0.677616	0.641897	0.808137	1.2133	1.34647	1.00077	PTGDS_HUMAN	Prostaglandin-H2 D-isomerase	B
SVVAPATDGGLNLTSTFLR	H4N4F0S0	0.0724297	0.272522	0.214034	0.21968	0.211393	0	0.0953349	0.0665521	0	0.355397	0	0.0566553	0.280158	0.00846186	0.0717983	0.130777	0.0507504	0.0936575	0.0634809	0.0840696	0.104442	0.0942721	0.253491	0.223448	0.173657	PTGDS_HUMAN	Prostaglandin-H2 D-isomerase	B
SVVAPATDGGLNLTSTFLR	H4N4F1S0	0.753968	1.7149	0.710204	2.2364	0.675774	0.0148638	1.29595	0.428645	0.756462	1.94019	0.0451645	0.250472	1.47093	0.394069	0.870006	0.922202	0.540962	0.481366	0.636229	0.907946	0.433565	0.800771	1.39621	1.40073	1.37807	PTGDS_HUMAN	Prostaglandin-H2 D-isomerase	B
SVVAPATDGGLNLTSTFLR	H4N4F1S1	1.35696	1.13375	0.863902	1.28941	0.451252	0.00763431	2.19425	0.809719	1.14478	1.41861	0.0511694	0.270084	0.818009	0.368615	1.35264	1.37802	1.16177	1.86303	0.912735	1.77123	1.53106	1.79065	1.22812	2.38709	1.82295	PTGDS_HUMAN	Prostaglandin-H2 D-isomerase	B
SVVAPATDGGLNLTSTFLR	H4N4F2S0	0.475129	0.427223	0.290233	0.593636	0.140839	0.022512	0.247877	0.389387	0.111257	0.103202	0.0307844	0.0405275	0.2751	0.195919	0.909802	0.858443	0.748726	0.879551	0.486142	0.759303	0.601116	0.714168	0.709164	0.691483	0.904643	PTGDS_HUMAN	Prostaglandin-H2 D-isomerase	B
SVVAPATDGGLNLTSTFLR	H4N5F1S0	1.12444	0.83315	0.694869	0.575074	0.228972	0	1.36157	0.713815	0.749339	0.21128	0	0.049568	0.721856	0.364214	1.48329	1.82695	1.45736	1.01937	0.948204	1.05194	1.30471	1.16574	0.796986	1.13276	1.30886	PTGDS_HUMAN	Prostaglandin-H2 D-isomerase	B
SVVAPATDGGLNLTSTFLR	H4N5F1S1	2.57736	0.919802	0.333758	1.48249	0.276354	0.00472513	3.66106	1.71754	2.21914	0.139192	0.0132098	0.0302794	0.251475	0.753472	3.72149	5.20419	4.01827	2.61997	1.95089	2.9354	3.19742	2.2047	1.43356	2.82803	3.06739	PTGDS_HUMAN	Prostaglandin-H2 D-isomerase	B
SVVAPATDGGLNLTSTFLR	H4N5F2S0	1.65229	0.46093	0.58107	0.648876	0.103478	0.00758236	1.20053	1.35823	0.902601	0.0507225	0.0300452	0.01215	0.357134	0.991482	1.82237	1.75855	1.90241	1.64988	1.11502	1.21986	1.05759	1.39749	0.980315	0.881061	1.2579	PTGDS_HUMAN	Prostaglandin-H2 D-isomerase	B
SVVAPATDGGLNLTSTFLR	H4N5F2S1	0	0	0	0	0	0	0	0	0	0	0	0	0	0	0	0	0	0	0	0.0032699	0	0	0	0	0	PTGDS_HUMAN	Prostaglandin-H2 D-isomerase	B
SVVAPATDGGLNLTSTFLR	H5N4F0S1	0.0656107	0.189031	0.140667	0.200136	0.0781766	0	0.0977781	0.0768774	0.0212173	0.12455	0	0.0487713	0.13782	0.0543553	0.14417	0.179964	0.156512	0.150077	0.111078	0.144396	0.190755	0.166221	0.201316	0.245169	0.228805	PTGDS_HUMAN	Prostaglandin-H2 D-isomerase	B
SVVAPATDGGLNLTSTFLR	H5N4F0S2	0.0206451	0.00670937	0.050718	0.0666056	0.0219619	0.010209	0.00658692	0.0616661	0.116139	0.0790543	0	0.0456085	0.026629	0.0135654	0.0591123	0.117194	0.0995068	0.0615345	0.0493767	0.0640786	0.0573271	0.045935	0.074408	0.0521447	0.0965722	PTGDS_HUMAN	Prostaglandin-H2 D-isomerase	B
SVVAPATDGGLNLTSTFLR	H5N4F1S0	0.145853	0.255429	0.185256	0.239813	0.0820492	0.00374132	0.0714002	0.0496251	0.0492834	0.267275	0.0238915	0.0344409	0.160223	0.113843	0.126183	0.198558	0.0887395	0.152752	0.0609157	0.15277	0.167389	0.165219	0.238527	0.226801	0.239538	PTGDS_HUMAN	Prostaglandin-H2 D-isomerase	B
SVVAPATDGGLNLTSTFLR	H5N4F1S1	2.45585	0.875715	1.35085	1.88061	0.417867	0	3.21372	2.67489	2.04182	0.355532	0	0.0984503	1.11621	1.6457	2.58518	3.07116	3.64711	2.81502	1.83523	2.47594	2.06347	2.45991	1.85266	1.29619	2.2564	PTGDS_HUMAN	Prostaglandin-H2 D-isomerase	B
SVVAPATDGGLNLTSTFLR	H5N4F1S2	0.0769108	0	0	0	0	0	0	0	0	0.00252187	0.00486337	0.00338754	0	0	0	0	0	0	0.0248672	0	0.0106016	0	0.00303937	0.00536799	0	PTGDS_HUMAN	Prostaglandin-H2 D-isomerase	B
SVVAPATDGGLNLTSTFLR	H5N5F0S1	0.124561	0.151508	0.0957528	0.226397	0.0353219	0	0.0173763	0.0577917	0.112003	0.0504979	0.0256637	0	0.122993	0.0345884	0.159814	0.249579	0.126612	0.124443	0.112795	0.145949	0.196689	0.138935	0.156268	0.218247	0.222811	PTGDS_HUMAN	Prostaglandin-H2 D-isomerase	B
SVVAPATDGGLNLTSTFLR	H5N5F0S2	0.193475	0.0572707	0.0291016	0.154255	0.00253073	0	0.152614	0.13381	0.168578	0.0256461	0	0.0223309	0.00639177	0.0427259	0.0899236	0.0589538	0.0531654	0.0536386	0.0642905	0.0542309	0.0417124	0.0513053	0.0539528	0.0574516	0.0814826	PTGDS_HUMAN	Prostaglandin-H2 D-isomerase	B
SVVAPATDGGLNLTSTFLR	H5N5F1S0	1.15285	0.601137	0.352417	0.530683	0.141583	0.0274785	0.83849	0.548988	1.39617	0.39273	0.0325068	0.0247745	0.376149	0.360627	0.958047	0.87072	0.737198	0.574468	0.515883	0.573054	0.569837	0.68362	0.547641	0.503712	0.489391	PTGDS_HUMAN	Prostaglandin-H2 D-isomerase	B
SVVAPATDGGLNLTSTFLR	H5N5F1S1	1.56784	0.0784887	0.0138224	0.0895494	0.0201133	0	0.833749	1.02976	0.444811	0	0	0	0.0126589	0	0.724694	0.466778	1.32406	0.146609	0.501383	0.05455	0.267199	0.135622	0.0365331	0.290801	0.0489369	PTGDS_HUMAN	Prostaglandin-H2 D-isomerase	B
SVVAPATDGGLNLTSTFLR	H5N5F1S2	0	0.00484564	0	0	0	0	0	0	0.0371083	0	0	0	0	0.00443063	0	0	0	0.0231732	0.0392519	0	0	0.0269783	0.00350439	0.0111411	0.0029712	PTGDS_HUMAN	Prostaglandin-H2 D-isomerase	B
SVVAPATDGGLNLTSTFLR	H6N3F1S1	0	0	0	0	0	0	0	0	0	0.041899	0	0	0	0	0	0	0	0	0	0	0	0	0	0	0	PTGDS_HUMAN	Prostaglandin-H2 D-isomerase	B
SVVAPATDGGLNLTSTFLRK	H3N3F1S0	0	0	0	0	0	0	0	0	0	0	0.0750413	0	0	0	0	0	0	0	0	0	0	0	0	0	0	PTGDS_HUMAN	Prostaglandin-H2 D-isomerase	B
SVVAPATDGGLNLTSTFLRK	H4N3F1S0	0	0	0	0	0	0	0	0	0	0	0.0346636	0	0	0	0	0	0	0	0	0	0	0	0	0	0	PTGDS_HUMAN	Prostaglandin-H2 D-isomerase	B
SVVAPATDGGLNLTSTFLRK	H4N4F1S0	0	0	0	0	0	0	0	0	0	0.0693948	0	0.00657816	0	0	0	0	0	0	0	0	0	0	0	0	0	PTGDS_HUMAN	Prostaglandin-H2 D-isomerase	B
SVVAPATDGGLNLTSTFLRK	H4N4F1S1	0	0	0	0	0	0	0	0	0	0.0743931	0	0	0	0	0	0	0	0	0	0	0	0	0	0	0	PTGDS_HUMAN	Prostaglandin-H2 D-isomerase	B
SVVAPATDGGLNLTSTFLRK	H5N4F1S1	0	0.0536292	0.0211899	0.0383246	0	0.0100836	0	0	0.0328829	0.269399	0.0202735	0.0624555	0	0	0	0	0	0	0	0	0	0	0	0	0	PTGDS_HUMAN	Prostaglandin-H2 D-isomerase	B
SVVAPATDGGLNLTSTFLRK	H5N5F1S0	0	0	0	0.0306829	0	0.0180351	0	0	0.0567049	0.07198	0.0535971	0.00237893	0	0	0	0	0	0	0	0	0	0	0	0	0	PTGDS_HUMAN	Prostaglandin-H2 D-isomerase	B
SWPAVGNCSSALR	H0N1F0S0	0.0127751	0.00241943	0.0370165	0.0220084	0.0263338	0	0	0	0	0.00489821	0	0	0.0353386	0.0205854	0	0	0	0	0.0241733	0.0230706	0.0432171	0	0	0.0236885	0.015352	HEMO_HUMAN	Hemopexin	S
SWPAVGNCSSALR	H3N3F0S0	0	0.0587471	0.0510909	0.03787	0.0647505	0	0	0	0	0.0705434	0.201054	0.0504234	0.0225401	0	0	0	0	0	0	0	0	0	0	0	0	HEMO_HUMAN	Hemopexin	S
SWPAVGNCSSALR	H3N3F0S1	0	0.0739585	0.220467	0.159149	0.300484	0	0	0.0187004	0	0.269987	0.225483	0.198717	0.0706021	0.0116498	0	0	0	0	0	0.0230025	0.0268533	0	0.0076549	0.0172975	0	HEMO_HUMAN	Hemopexin	S
SWPAVGNCSSALR	H4N3F0S0	0	0.139973	0.0963536	0.0623573	0.103166	0.0167043	0	0	0	0.121719	0.400251	0.0918428	0.0556758	0	0	0	0	0	0	0.0118979	0.0031002	0	0	0.00544103	0	HEMO_HUMAN	Hemopexin	S
SWPAVGNCSSALR	H4N3F0S1	0	0.266681	0.470418	0.492613	0.677499	0	0	0.0686574	0.00664257	0.660733	0.501616	0.522108	0.232128	0.0560604	0	0.00368248	0	0	0.0397131	0.0865308	0.0436281	0	0.0336207	0.0582757	0.0265975	HEMO_HUMAN	Hemopexin	S
SWPAVGNCSSALR	H5N4F0S1	0.090101	0.176164	0.18348	0.166075	0.200162	0	0.250015	0.188487	0.0440704	0	0	0.0556456	0.162875	0.12256	0.0605623	0.0404288	0.0537548	0.0487431	0.103222	0.136247	0.1385	0.0690818	0.106127	0.10557	0.0510338	HEMO_HUMAN	Hemopexin	S
SWPAVGNCSSALR	H5N4F0S2	1.83904	0.627713	1.55531	1.27994	1.12787	0	2.31689	3.10981	1.93412	0.340945	0.0267952	0.211534	1.77051	4.25121	2.11743	2.29318	2.75149	2.25134	3.89755	2.71196	3.58415	2.20528	2.86096	2.33144	2.40723	HEMO_HUMAN	Hemopexin	S
SWPAVGNCSSALR	H5N4F1S2	0	0	0	0	0	0	0	0	0	0	0	0	0	0	0	0	0	0	0	0	0	0	0.0113069	0	0	HEMO_HUMAN	Hemopexin	S
SWPAVGNCSSALR	H6N5F2S2	0	0	0	0	0	0	0	0.0354809	0	0	0	0	0	0	0	0	0	0	0	0	0	0	0	0	0	HEMO_HUMAN	Hemopexin	S
THTNISESHPNATFSAVGEASICEDDWNSGER	H6N2F0S0	0	0	0	0	0	0.0849048	0	0	0	0	0	0	0	0	0	0	0	0	0	0	0	0	0	0	0	IGHM_HUMAN	Immunoglobulin heavy constant mu	S_B
TLNQSSDELQLSMGNAMFVK	H0N0F0S0	0.00603194	0	0.0295599	0.0473116	0.0570667	0	0	0	0	0.0328372	0.207496	0.0916722	0	0	0	0	0	0	0	0	0	0	0	0	0	AACT_HUMAN	Alpha-1-antichymotrypsin	S_B
TLNQSSDELQLSMGNAMFVK	H4N3F0S1	0	0	0.00894322	0	0.00561181	0	0	0	0	0	0	0	0	0	0	0	0	0	0	0	0	0	0	0	0	AACT_HUMAN	Alpha-1-antichymotrypsin	S_B
TLNQSSDELQLSMGNAMFVK	H4N5F2S0	0.0145842	0	0	0.00238042	0.00782371	0	0	0	0	0	0	0.00268008	0.00278663	0.0119668	0.0302205	0	0.0565215	0.00811248	0	0.018788	0.0118843	0	0	0.0150208	0.0164113	AACT_HUMAN	Alpha-1-antichymotrypsin	S_B
TLNQSSDELQLSMGNAMFVK	H5N4F0S1	0	0.174579	0.0054404	0.0028334	0	0	0.0362127	0	0	0	0	0	0	0.0141028	0	0	0.00483573	0	0.0478362	0	0.0300514	0	0	0.0263639	0.0199742	AACT_HUMAN	Alpha-1-antichymotrypsin	S_B
TLNQSSDELQLSMGNAMFVK	H5N4F0S2	0.0797566	0.134377	0.151933	0.182091	0.0586607	0	0.145868	0.136646	0.232632	0.0497763	0	0.0182877	0.240873	0.622813	0.164476	0.257836	0.355714	0.251195	0.379059	0.369446	0.256004	0.292549	0.360327	0.240552	0.271852	AACT_HUMAN	Alpha-1-antichymotrypsin	S_B
TLNQSSDELQLSMGNAMFVK	H5N5F1S1	0.0134161	0	0	0	0.00548758	0	0	0	0	0	0	0	0	0	0.0193196	0	0.0375588	0	0	0.00322778	0.0100143	0	0.00337887	0.0141662	0.00394379	AACT_HUMAN	Alpha-1-antichymotrypsin	S_B
TLNQSSDELQLSMGNAMFVK	H6N5F0S3	0	0	0	0.00259839	0	0	0	0	0	0.00202306	0.0052887	0	0.00645499	0	0	0	0	0	0	0	0	0	0.00307792	0	0	AACT_HUMAN	Alpha-1-antichymotrypsin	S_B
TLYETEVFSTDFSNISAAK	H5N4F0S2	0.0257126	0.0163967	0.0722477	0.0341346	0.0168595	0	0.0267686	0.0760686	0.136523	0.0151054	0.023758	0	0.051035	0.0757777	0.0395457	0.0438369	0.0511459	0.0258217	0.0665945	0.0717509	0.064584	0.0509777	0.0631217	0.0274421	0.0592736	THBG_HUMAN	Thyroxine-binding globulin	S
TNHHLANLYQNMSVLENHHWR	H4N5F0S1	0.361425	1.70445	1.52494	1.41268	1.22444	0	0.616354	0.564078	1.09777	1.57603	0.00498585	2.14615	2.13537	0.984368	0.725539	0.545311	0.502814	1.13857	0.70616	0.578386	0.345154	0.880868	1.5677	0.950966	0.689464	PDE7B_HUMAN	cAMP-specific 3',5'-cyclic phosphodiesterase 7B	B
TNHHLANLYQNMSVLENHHWR	H4N5F1S1	0.0805983	0.17471	0.143901	0.112108	0.12003	0.0137255	0.0296958	0.0651776	0.153251	0.212685	0	0.582665	0.499935	0.0455666	0.154791	0.0673223	0.0697653	0.181646	0.106941	0.0755347	0.0506156	0.125574	0.295331	0.0600744	0.0668243	PDE7B_HUMAN	cAMP-specific 3',5'-cyclic phosphodiesterase 7B	B
TPLTANITK	H4N4F1S0	0	0	0	0.0166265	0.0739627	0	0	0	0	0	0	0	0.0286461	0	0	0	0	0	0	0.0279268	0	0	0.0226004	0.0267991	0	IGHA2_HUMAN	Immunoglobulin heavy constant alpha 2	S_B
TPLTANITK	H5N4F1S0	0	0	0	0	0	0.0690436	0	0	0	0	0.033912	0	0	0	0	0	0	0	0	0	0	0	0	0	0	IGHA2_HUMAN	Immunoglobulin heavy constant alpha 2	S_B
TPLTANITK	H5N4F1S1	0.0313335	0.0117352	0	0	0.0233675	0.0409242	0	0	0	0	0.0591991	0	0	0.0323583	0.0673956	0.100265	0.0945404	0.0548548	0	0.0599726	0.0435837	0.0440861	0.123243	0.0299999	0.0370139	IGHA2_HUMAN	Immunoglobulin heavy constant alpha 2	S_B
TPLTANITK	H5N5F1S0	0	0	0	0	0.0267925	0	0	0	0	0	0	0	0	0	0	0	0	0	0	0.0124568	0	0	0	0.0103034	0	IGHA2_HUMAN	Immunoglobulin heavy constant alpha 2	S_B
TQPSSENK	H5N4F0S2	0	0	0	0	0	0.100226	0	0	0	0.0115665	0.00527387	0.00260358	0	0.0031825	0	0	0	0	0	0	0	0	0	0	0	C1RL_HUMAN	Complement C1r subcomponent-like protein	S
TVLTPATNHMGNVTFTIPANR	H0N0F0S0	0	0	0	0	0	0.255654	0	0	0	0	0	0	0	0	0	0	0	0	0	0	0	0	0	0	0	CO3_HUMAN	Complement C3	S_B
TVLTPATNHMGNVTFTIPANR	H0N1F0S0	0	0	0	0	0	1.95453	0	0	0	0	0.463462	0.00255481	0	0	0	0	0	0	0	0	0	0	0	0	0	CO3_HUMAN	Complement C3	S_B
TVLTPATNHMGNVTFTIPANR	H2N2F0S0	0	0	0	0	0	0	0	0	0	0	0.104579	0	0	0	0	0	0	0	0	0	0	0	0	0	0	CO3_HUMAN	Complement C3	S_B
TVLTPATNHMGNVTFTIPANR	H4N2F0S0	0	0	0.0557607	0.0239543	0.160303	0	0	0	0	0.189417	0	0.449589	0.120635	0	0	0	0	0	0	0	0	0	0	0	0	CO3_HUMAN	Complement C3	S_B
TVLTPATNHMGNVTFTIPANR	H5N2F0S0	0	0.0458205	0.0712017	0.0428079	0.132975	0	0.0135522	0.00752951	0.0713139	0.0709577	0	0	0.107578	0.0956862	0.0608595	0.0375065	0.052235	0.0691959	0.0474132	0.096754	0.0724269	0.0471379	0.0843181	0.0477654	0.0782279	CO3_HUMAN	Complement C3	S_B
TVLTPATNHMGNVTFTIPANR	H6N2F0S0	0.649352	0.344442	0.240881	0.316713	0.450564	0	0.157364	0.313653	0.530331	0.120274	0.00696134	0.106061	0.310208	0.716413	0.542256	0.314427	0.49978	0.515661	0.354552	0.657282	0.56307	0.369886	0.519797	0.386535	0.489128	CO3_HUMAN	Complement C3	S_B
TVLTPATNHMGNVTFTIPANR	H7N2F0S0	0.0738541	0.0392622	0.0279393	0.041898	0.0617295	0	0.0924885	0.0294038	0.0759239	0.0123326	0.0406475	0.0149332	0.0650969	0.0773884	0.07692	0.0329826	0.0425863	0.0696456	0.045913	0.0941293	0.070171	0.0475719	0.071265	0.0544918	0.0725056	CO3_HUMAN	Complement C3	S_B
TVLTPATNHMGNVTFTIPANR	H8N2F0S0	0	0	0	0	0	0	0	0	0	0	0.057161	0	0	0	0	0	0	0	0	0	0	0	0	0	0	CO3_HUMAN	Complement C3	S_B
VAPSAVLGPNVSIGK	H5N4F0S1	0	0.0671437	0.0280218	0.0204187	0.0512817	0	0	0	0	0	0	0.0251845	0	0	0	0	0	0	0	0.0128731	0.0201075	0	0	0.0178841	0	GMPPA_HUMAN	Mannose-1-phosphate guanyltransferase alpha	S_B
VAPSAVLGPNVSIGK	H5N4F0S2	0.0879541	0.115845	0.239655	0.140247	0.971205	0	0.0417675	0.0551387	0.0509883	0.31199	0	0.778993	0.135051	0.0359485	0	0.150468	0.3152	0.173463	0.468923	0.150273	0.301309	0.0413595	0.159226	0.220675	0.1965	GMPPA_HUMAN	Mannose-1-phosphate guanyltransferase alpha	S_B
VCQDCPLLAPLNDTR	H0N1F0S0	0	0.093996	0.0198407	0.0050514	0.128552	0.00375863	0	0	0	0.0261971	0.0385639	0.0910461	0	0	0	0	0	0	0	0.0110249	0	0	0	0	0	FETUA_HUMAN	Alpha-2-HS-glycoprotein	S
VCQDCPLLAPLNDTR	H2N2F0S0	0	0.0824901	0.0151927	0	0.158625	0	0	0	0	0.045465	0.0690689	0.114387	0	0	0	0	0	0	0	0	0	0	0	0	0	FETUA_HUMAN	Alpha-2-HS-glycoprotein	S
VCQDCPLLAPLNDTR	H3N3F0S0	0	0	0.00687688	0.00661197	0.158433	0	0	0	0	0.062477	0.0567313	0.0901806	0	0	0	0	0	0	0	0.0106702	0	0	0	0	0	FETUA_HUMAN	Alpha-2-HS-glycoprotein	S
VCQDCPLLAPLNDTR	H3N3F0S1	0	0.0446004	0.00268428	0	0.163365	0	0	0	0	0.0551891	0.0331388	0.0908148	0	0	0	0	0	0	0	0	0	0	0	0	0	FETUA_HUMAN	Alpha-2-HS-glycoprotein	S
VCQDCPLLAPLNDTR	H4N3F0S0	0	0	0	0	0	0	0	0	0	0	0	0	0	0.00746686	0	0	0	0	0	0	0	0	0	0	0	FETUA_HUMAN	Alpha-2-HS-glycoprotein	S
VCQDCPLLAPLNDTR	H4N3F0S1	0.0249705	0.122459	0.0469579	0.0745035	0.180668	0	0	0	0	0.117655	0.09762	0.327311	0.0589034	0.00733648	0.0101754	0.0151236	0.00464849	0.0125292	0.0221431	0.10846	0.0443399	0.0262236	0.0385883	0.0476167	0.0181692	FETUA_HUMAN	Alpha-2-HS-glycoprotein	S
VCQDCPLLAPLNDTR	H5N4F0S1	0.363671	0.265645	0.218265	0.389983	0.0457176	0	0.403937	0.984518	0.469264	0.00211202	0	0.232392	0.0846936	0.669652	0.347479	0.64769	0.446279	0.584966	0.160285	0.521018	0.289549	0.26849	0.577739	0.338752	0.512391	FETUA_HUMAN	Alpha-2-HS-glycoprotein	S
VCQDCPLLAPLNDTR	H5N4F0S2	0.953816	0.398985	0.498769	0.786267	0.252223	0.0395245	1.55476	1.71248	1.37003	0.164891	0.012406	0.720345	0.823782	1.56282	1.96175	1.63974	1.88633	2.27532	2.03127	1.78187	2.26725	2.24932	2.28174	1.33397	1.48535	FETUA_HUMAN	Alpha-2-HS-glycoprotein	S
VCQDCPLLAPLNDTR	H6N5F0S3	0.0266589	0	0.0164244	0.0294834	0	0	0	0.0851846	0.012473	0	0	0.0248982	0.014964	0.0747144	0.0669667	0.0481833	0.0346539	0.0831934	0.0540831	0.0641407	0.0945307	0.106388	0.0951558	0.0164454	0.0533237	FETUA_HUMAN	Alpha-2-HS-glycoprotein	S
VCQDCPLLAPLNDTR	H6N5F1S3	0	0	0	0.0190873	0	0	0	0	0.0222455	0.00831299	0	0.0370611	0.0267386	0.0239874	0.0797021	0.0264691	0.0422127	0.0337909	0.0315186	0.0614926	0.0640294	0	0.0424977	0.0747676	0.0411814	FETUA_HUMAN	Alpha-2-HS-glycoprotein	S
VEGSSSHLVTFTVLPLEIGLHNINFSLETWFGK	H0N0F0S0	0	0	0	0	0	0.13135	0	0	0	0	0.0106932	0	0	0	0	0	0	0	0	0	0	0	0	0	0	CO5_HUMAN	Complement C5	S_B
VEGSSSHLVTFTVLPLEIGLHNINFSLETWFGK	H3N2F0S0	0	0	0	0	0	0.106585	0	0	0	0	0	0	0	0	0	0	0	0	0	0	0	0	0	0	0	CO5_HUMAN	Complement C5	S_B
VEGSSSHLVTFTVLPLEIGLHNINFSLETWFGK	H5N4F0S2	0	0	0	0	0	0.13445	0	0	0	0	0.0061456	0	0	0	0	0	0	0	0	0	0	0	0	0	0	CO5_HUMAN	Complement C5	S_B
VENTTVYYLVLDVQESDCSVLSR	H5N4F0S2	0.0146234	0	0	0.0446149	0.0398144	0	0	0	0	0	0	0	0	0.0816994	0.0940137	0.0429791	0.0881189	0.101981	0.0750589	0.064819	0.0981422	0.082371	0.163098	0.0981116	0.061777	HRG_HUMAN	Histidine-rich glycoprotein	S
VGNNTIHVHR	H4N5F2S0	0.0423442	0	0	0	0.012172	0	0.021734	0	0.0258802	0	0	0	0	0	0.0477443	0.0228425	0.0370453	0.0372601	0.0276839	0.0547682	0.0342766	0.00447631	0.00798424	0.0481367	0.0553221	DKK3_HUMAN	Dickkopf-related protein 3	B
VGQLQLSHNLSLVILVPQNLK	H0N1F0S0	0	0	0	0	0	0.0421044	0	0	0	0	0.104305	0	0	0	0	0	0	0	0	0	0	0	0	0	0	IC1_HUMAN	Plasma protease C1 inhibitor	S_B
VGQLQLSHNLSLVILVPQNLK	H5N4F0S2	0.0139256	0.0760366	0.0904046	0.105516	0.106633	0	0.150453	0	0.0697066	0.156266	0.00747519	0.249333	0.0706643	0.0779671	0	0.0327821	0.0332666	0.0766586	0.0385827	0.0475767	0.0462988	0.0107481	0.115351	0.0522356	0.0533405	IC1_HUMAN	Plasma protease C1 inhibitor	S_B
VIDFNCTTSSVSSALANTK	H5N4F0S1	0.00543782	0	0	0.0360354	0	0	0	0	0	0	0	0.0114213	0.0135317	0.104625	0.0290043	0.00820983	0.0240351	0.039811	0.0504253	0.0510115	0.0706342	0.0268139	0.0561046	0.0350924	0.0307047	HRG_HUMAN	Histidine-rich glycoprotein	S
VIDFNCTTSSVSSALANTK	H5N4F0S2	0	0	0.0232933	0.0738731	0.0327586	0	0.0917684	0	0.017919	0.00218139	0	0.0412583	0.0270463	0.258168	0.120366	0.0570531	0.0896436	0.120286	0.12047	0.150788	0.173191	0.11755	0.186087	0.0938575	0.0894479	HRG_HUMAN	Histidine-rich glycoprotein	S
VITVQVANFTLR	H5N4F1S1	0.0712198	0.0465513	0.0204845	0	0.0147098	0	0.0321531	0.0159414	0.0728457	0.0100988	0.00511694	0	0.0186211	0.0084466	0.0214765	0.0481107	0.0266017	0.0354402	0.0412489	0.021399	0.0354878	0.0459494	0.0306121	0.0205159	0.0420862	FCGBP_HUMAN	IgGFc-binding protein	S_B
VLNFTTK	H5N4F0S2	0	0	0.0172807	0.012254	0.00444075	0	0.00544859	0.00834336	0.0553177	0.0068766	0	0.00561924	0.0171901	0.0881923	0.0438966	0.0324191	0.0380626	0.0340324	0.0403516	0.0309057	0.0472755	0.0353606	0.0372267	0.0248648	0.0391371	CO6_HUMAN	Complement component C6	S_B
VLSNNSDANLELINTWVAK	H0N0F0S0	0	0	0.0319596	0.0513921	0.0355839	0.205224	0	0	0	0.0859551	0.123063	0.453886	0.0364149	0	0	0	0	0	0	0	0	0	0	0	0	IC1_HUMAN	Plasma protease C1 inhibitor	S_B
VLSNNSDANLELINTWVAK	H5N4F0S2	0.0324315	0.0724007	0.0729957	0.110923	0.00660094	0	0.0760263	0.109736	0.161944	0.0373255	0	0	0.0438153	0.260674	0	0.0985437	0.11306	0.137682	0.125792	0.119905	0.170027	0.0907458	0.0852448	0.101638	0.0864094	IC1_HUMAN	Plasma protease C1 inhibitor	S_B
VNSSQVLPVDSGEVK	H5N2F0S0	0.0229251	0.0550961	0.0461501	0.0407806	0.0210258	0	0.0313942	0.072228	0	0.00209847	0	0	0	0	0.0548026	0.0464133	0.0486016	0.0346597	0.0334331	0.036611	0.0344518	0.0332512	0.0278134	0.0516552	0.0810903	NRX1A_HUMAN	Neurexin-1	B
VNVVNSTLAEVHWDPVPLK	H5N2F0S0	0.091018	0.0336163	0.0530029	0.0947011	0.0226223	0	0.0528581	0.0430573	0.0155936	0.0120565	0	0	0.00273463	0.0221694	0.053519	0.0964105	0.068603	0.0518759	0.0153101	0.0732278	0.0429717	0.0283789	0.0595441	0.0754508	0.0925818	NRCAM_HUMAN	Neuronal cell adhesion molecule	B
VSNQTLSLFFTVLQDVPVR	H0N0F0S0	0	0	0	0.0123152	0.0146529	1.47441	0	0	0	0.103206	1.15939	0.153527	0	0	0	0	0	0	0	0	0	0	0	0	0	A2MG_HUMAN	Alpha-2-macroglobulin	S_B
VSNQTLSLFFTVLQDVPVR	H4N3F1S0	0	0	0	0	0	0	0	0	0	0	0.123372	0.0189367	0	0	0	0	0	0	0	0	0	0	0	0	0	A2MG_HUMAN	Alpha-2-macroglobulin	S_B
VSNQTLSLFFTVLQDVPVR	H5N4F0S1	0	0.174558	0	0	0	0	0	0	0	0	0	0	0	0	0	0	0	0	0	0	0	0	0	0	0	A2MG_HUMAN	Alpha-2-macroglobulin	S_B
VSNQTLSLFFTVLQDVPVR	H5N4F0S2	0	0.0846738	0.0387659	0.039578	0.0238934	0	0	0	0.0631732	0.157953	0.146597	0.10757	0.0385293	0.0355319	0.0805838	0	0	0	0.0044557	0.00584651	0	0	0	0	0	A2MG_HUMAN	Alpha-2-macroglobulin	S_B
VSNQTLSLFFTVLQDVPVR	H5N4F1S1	0.0722713	0.175656	0.0763265	0.17737	0.133198	0	0.145548	0	0.0586103	0.219007	0.00501504	0.081034	0.100979	0.019344	0.186801	0.103796	0.0888255	0.0996762	0.061743	0.102843	0.0721131	0.0890419	0.169877	0.125905	0.133267	A2MG_HUMAN	Alpha-2-macroglobulin	S_B
VSNQTLSLFFTVLQDVPVR	H6N5F1S1	0	0.019786	0	0.0123455	0	0	0	0	0	0.0321425	0	0	0.00311011	0	0.00447164	0	0	0	0	0	0	0	0	0.00303169	0	A2MG_HUMAN	Alpha-2-macroglobulin	S_B
VSNVSCQASVSR	H5N4F1S0	0	0	0	0	0	0.0146533	0	0	0	0	0.0152776	0	0	0	0	0	0	0	0	0	0	0	0	0	0	PLTP_HUMAN	Phospholipid transfer protein	S_B
VSNVSCQASVSR	H5N4F1S1	0	0	0	0	0	0.0136272	0	0	0	0	0.0379061	0	0	0	0	0	0	0	0	0	0	0	0	0	0	PLTP_HUMAN	Phospholipid transfer protein	S_B
VSNVSCQASVSR	H5N5F1S0	0	0	0	0	0	0	0	0	0	0	0.0213371	0	0	0	0.00957385	0.00409567	0	0.00426521	0.00462593	0	0.0107457	0	0	0.00278627	0.00554209	PLTP_HUMAN	Phospholipid transfer protein	S_B
VTACHSSQPNATLYK	H5N4F0S2	0.0171139	0.0327269	0.0507568	0.0497387	0.0488278	0	0.0117822	0	0.0242804	0.0143207	0	0.0276513	0.0365971	0.133824	0.0889788	0.0452041	0.0368625	0.0419865	0.077458	0.0879192	0.0839171	0.0620068	0.0581027	0.0359613	0.0642512	THBG_HUMAN	Thyroxine-binding globulin	S
VTELQLTSSELDFQPQQELMLQITNASLGLR	H5N4F1S1	0	0	0	0	0	0	0	0	0	0.015786	0	0.00884453	0	0	0	0	0	0	0	0	0	0	0	0	0	PLTP_HUMAN	Phospholipid transfer protein	S_B
VTISGVYDLGDVLEEMGIADLFTNQANFSR	H0N0F0S0	0	0	0	0	0	0.394199	0	0	0	0	0.168041	0.00539898	0	0	0	0	0	0	0	0	0	0	0	0	0	CBG_HUMAN	Corticosteroid-binding globulin	S
VTISGVYDLGDVLEEMGIADLFTNQANFSR	H5N4F0S1	0	0.0401124	0	0	0	0	0	0	0	0	0	0	0	0	0	0	0	0	0	0	0	0	0	0	0	CBG_HUMAN	Corticosteroid-binding globulin	S
VTISGVYDLGDVLEEMGIADLFTNQANFSR	H5N4F0S2	0	0.176648	0.0851307	0.10263	0.1503	0.207085	0.0975792	0	0.143845	0.0857585	0.433795	0.205109	0.0669258	0.0297762	0.0601405	0.039804	0.0110102	0.0548288	0.0480086	0.0305653	0.0150993	0.0382243	0.117455	0.0371386	0.0601746	CBG_HUMAN	Corticosteroid-binding globulin	S
VTISGVYDLGDVLEEMGIADLFTNQANFSR	H5N4F2S0	0	0.0049636	0	0	0	0	0	0	0	0	0	0	0	0	0	0	0	0	0	0	0	0	0	0	0	CBG_HUMAN	Corticosteroid-binding globulin	S
VTQNLTLIEESLTSEFIHDIDR	H4N3F1S0	0	0	0	0	0	0	0	0	0	0	0.225396	0	0	0	0	0	0	0	0	0	0	0	0	0	0	PEDF_HUMAN	Pigment epithelium-derived factor	S_B
VTQNLTLIEESLTSEFIHDIDR	H5N4F0S2	0.0971278	0.0919171	0.155031	0.244065	0.183137	0.00693446	0	0.0603198	0.433982	0.170868	0.0875426	0.2995	0.153564	0.144076	0.157419	0.149083	0.13522	0.190327	0.0631497	0.151499	0.067979	0.20426	0.277304	0.141519	0.207957	PEDF_HUMAN	Pigment epithelium-derived factor	S_B
VTQNLTLIEESLTSEFIHDIDR	H5N4F1S1	0	0.356065	0	0	0	0	0	0	0	0	0.0799301	0.0307527	0	0	0	0	0	0	0	0	0	0	0	0	0	PEDF_HUMAN	Pigment epithelium-derived factor	S_B
VTQVYAENGTVLQGSTVASVYK	H6N5F2S2	0	0	0.00369769	0	0	0	0.00604201	0	0	0	0	0	0	0	0	0.00413507	0	0	0	0.00309099	0	0.00383716	0	0	0	PON1_HUMAN	Serum paraoxonase/arylesterase 1	S_B
VVLHPNYSQVDIGLIK	H0N0F0S0	0	0	0	0	0.0935239	0	0	0	0	0.0147305	0.114864	0.0331224	0	0.00807741	0	0	0	0	0	0	0	0	0	0	0	HPT_HUMAN	Haptoglobin	S
VVLHPNYSQVDIGLIK	H1N2F0S0	0	0	0	0	0.111637	0	0	0	0	0.00687129	0.0211859	0	0	0	0	0	0	0	0	0	0	0	0	0	0	HPT_HUMAN	Haptoglobin	S
VVLHPNYSQVDIGLIK	H2N2F0S0	0	0	0	0	0.534665	0	0	0	0	0.0311161	0.0650959	0.0118715	0	0	0	0	0	0	0	0	0	0	0	0	0	HPT_HUMAN	Haptoglobin	S
VVLHPNYSQVDIGLIK	H3N2F0S0	0	0	0	0	0.735774	0	0	0	0	0.043862	0.0379769	0.0213747	0	0.0103492	0	0	0	0	0	0	0	0	0	0	0	HPT_HUMAN	Haptoglobin	S
VVLHPNYSQVDIGLIK	H3N3F0S0	0	0	0	0	0.415419	0	0	0	0	0	0	0.00517803	0	0	0	0	0	0	0	0	0	0	0	0	0	HPT_HUMAN	Haptoglobin	S
VVLHPNYSQVDIGLIK	H3N3F0S1	0	0	0.0420858	0	0.422058	0.00348852	0	0	0	0.0273494	0	0.00784239	0	0.01311	0	0	0	0	0	0	0	0	0	0.0499108	0	HPT_HUMAN	Haptoglobin	S
VVLHPNYSQVDIGLIK	H4N3F0S0	0	0	0.0287541	0	0.92548	0.0112773	0	0	0	0	0	0	0	0	0	0	0	0	0	0	0	0	0	0	0	HPT_HUMAN	Haptoglobin	S
VVLHPNYSQVDIGLIK	H4N3F0S1	0	0	0.00604417	0	0.814854	0.00601852	0	0	0	0.0631122	0.0369803	0.0767293	0	0	0	0	0	0	0	0	0	0	0	0	0	HPT_HUMAN	Haptoglobin	S
VVLHPNYSQVDIGLIK	H5N4F0S0	0	0	0.0297195	0	0.221804	0.0731271	0.00833161	0	0	0.0172275	0	0.0114867	0	0.0213194	0.00418148	0	0	0.00740115	0.0083894	0.0295701	0.00336921	0	0	0.0358505	0.0205727	HPT_HUMAN	Haptoglobin	S
VVLHPNYSQVDIGLIK	H5N4F0S1	0	0	0.101329	0.00798048	0.667235	0	0	0	0.0201107	0.0876257	0	0.0983468	0.0243132	0.225409	0.0111264	0.0360099	0.0345015	0.0604586	0.0771994	0.0952727	0.0209961	0	0.0333281	0.0617672	0.0381041	HPT_HUMAN	Haptoglobin	S
VVLHPNYSQVDIGLIK	H5N4F0S2	0.0742203	0.00462081	0.88835	0.203778	0.439775	0.00756609	0.104442	0.332042	1.39978	0.0189355	0.0064274	0.0205009	0.749093	7.95933	0.959952	1.4489	1.56163	2.45158	2.93677	2.51647	1.03919	0	1.00274	3.6816	1.43567	HPT_HUMAN	Haptoglobin	S
VVLHPNYSQVDIGLIK	H6N5F1S3	0.0867132	0.0068559	0.02186	0	0	0	0.0355961	0	0	0	0	0	0.0198472	0	0.0278154	0.00367132	0.0126036	0.00742918	0	0.0189963	0	0	0.00652553	0.00328768	0.0207462	HPT_HUMAN	Haptoglobin	S
VVTVAALGTNISIHK	H4N3F0S0	0	0	0	0	0.0175285	0	0	0	0	0.00867927	0.0784507	0.00528989	0	0	0	0	0	0	0	0	0	0	0	0	0	FCGBP_HUMAN	IgGFc-binding protein	S_B
VYIHPFHLVIHNESTCEQLAK	H0N1F0S0	0	0	0	0	0	0.0194483	0	0	0	0	0	0	0	0	0	0	0	0	0	0	0	0	0	0	0	ANGT_HUMAN	Angiotensinogen	S_B
VYIHPFHLVIHNESTCEQLAK	H3N4F1S0	0.0379915	0.0174415	0.00263556	0.0150303	0.0153475	0	0	0	0	0	0	0	0	0.01575	0	0.00794761	0	0	0	0	0.0246781	0	0	0.0339785	0	ANGT_HUMAN	Angiotensinogen	S_B
WFSAGLASNSSWLR	H0N0F0S0	0.0851846	0.0961135	1.18112	0.430144	0.147784	0.0418287	0.239191	0	0.0666464	0.787696	1.77421	1.48353	0.281485	0.0405123	0.0278581	0.0562888	0.0234061	0.0701345	0.0408569	0.0867227	0.00783048	0	0.100711	0.0472198	0.0933307	PTGDS_HUMAN	Prostaglandin-H2 D-isomerase	B
WFSAGLASNSSWLR	H3N3F1S0	0.126873	0.384025	0.315272	0.0981121	1.0014	0	0.07898	0.0103686	0.0241555	1.32781	0.669327	0.738266	0.170583	0.0268585	0.075213	0.107832	0.0400532	0.090368	0.0299392	0.265756	0.0879111	0.0876667	0.121603	0.175758	0.164502	PTGDS_HUMAN	Prostaglandin-H2 D-isomerase	B
WFSAGLASNSSWLR	H3N4F1S0	0.451238	2.1051	1.89299	0.735806	3.33404	0	0.342479	0.0846377	0.139686	5.49338	0.816133	2.45646	0.650072	0.0763905	0.201283	0.258761	0.171491	0.205833	0.159398	1.14495	0.289149	0.146476	0.223951	1.22973	0.769902	PTGDS_HUMAN	Prostaglandin-H2 D-isomerase	B
WFSAGLASNSSWLR	H3N5F1S0	0.332407	0.793548	0.5944	0.629964	1.11023	0.0357465	0.717547	0.153574	0.30475	0.694956	0.0688355	0.682151	0.468703	0.173614	0.516449	0.624699	0.535755	0.580706	0.38839	0.763666	0.497111	0.417309	0.497812	0.770977	0.896169	PTGDS_HUMAN	Prostaglandin-H2 D-isomerase	B
WFSAGLASNSSWLR	H4N3F1S0	0.0672513	0.519476	0.217517	0.119284	0.817549	0	0.00554129	0	0	0.892988	0.278404	0.812576	0.131563	0	0	0	0	0	0	0.096639	0.0191031	0	0	0.0558344	0.05281	PTGDS_HUMAN	Prostaglandin-H2 D-isomerase	B
WFSAGLASNSSWLR	H4N4F1S0	0.250611	1.55423	0.472283	0.346798	1.90836	0	0.051633	0	0.0329276	4.92266	0.329447	1.5712	0.0521997	0.00779757	0.0756078	0.0854317	0.0204659	0.0707791	0.0360012	0.17491	0.0508479	0.0300441	0.0677958	0.0675854	0.122302	PTGDS_HUMAN	Prostaglandin-H2 D-isomerase	B
WFSAGLASNSSWLR	H4N4F1S1	0.0782228	0.473475	0.694263	0.571656	0.728116	0.0152201	1.16404	0.0319138	0.122686	2.7841	0.0744112	0.541751	0.379225	0.122483	0.699583	0.739323	0.672091	0.573412	0.446286	0.940468	0.403183	0.455124	0.75199	0.909176	0.667864	PTGDS_HUMAN	Prostaglandin-H2 D-isomerase	B
WFSAGLASNSSWLR	H4N4F2S0	0.124463	0.259464	0.21499	0.0860824	0.258867	0	0.0117822	0	0	0.143374	0.166219	0.246893	0.105845	0.00434795	0.248046	0.0918699	0.12785	0.205808	0.0794534	0.176234	0.12815	0.136387	0.255535	0.160458	0.20875	PTGDS_HUMAN	Prostaglandin-H2 D-isomerase	B
WFSAGLASNSSWLR	H4N5F0S1	0	0.00254047	0	0	0	0	0	0	0.00725309	0.0054199	0	0	0	0	0	0	0.00688736	0	0	0	0	0	0	0	0.00261267	PTGDS_HUMAN	Prostaglandin-H2 D-isomerase	B
WFSAGLASNSSWLR	H4N5F1S0	2.96558	2.99925	2.32873	3.21764	1.31131	0	2.78063	1.25905	2.54621	3.35083	0.0127701	1.05057	2.53025	0.810881	2.67253	2.86502	2.20424	1.78335	1.71061	2.72338	2.37486	1.69771	2.17318	2.46083	2.76711	PTGDS_HUMAN	Prostaglandin-H2 D-isomerase	B
WFSAGLASNSSWLR	H4N5F1S1	2.39488	1.09358	1.0239	2.05448	0.802855	0.039805	2.94599	1.148	2.79736	1.36918	0.0402351	0.157022	1.07136	0.71914	2.25976	3.0716	2.07041	1.80357	1.44008	2.51339	2.00768	2.13338	1.86618	2.17812	2.12612	PTGDS_HUMAN	Prostaglandin-H2 D-isomerase	B
WFSAGLASNSSWLR	H4N5F2S0	0.906044	0.730688	0.705965	1.01098	0.574143	0.010209	0.747052	0.408886	0.439793	0.241331	0	0.294947	0.454176	0.43104	0.838091	0.65689	0.795987	0.854301	0.575083	0.819051	0.584413	0.550106	0.678851	0.869963	1.17793	PTGDS_HUMAN	Prostaglandin-H2 D-isomerase	B
WFSAGLASNSSWLR	H4N5F2S1	0.0466181	0.0796169	0.0637745	0.0508605	0.091159	0	0.0314448	0	0	0.00936259	0	0.0738258	0.0328334	0	0.00930818	0.0184351	0	0.0213755	0.00581585	0.0402229	0.0154572	0.00405223	0.0168627	0.0530486	0.0440195	PTGDS_HUMAN	Prostaglandin-H2 D-isomerase	B
WFSAGLASNSSWLR	H5N4F1S0	0.044927	0.431659	0	0.0605803	0.0481569	0	0.0231801	0	0.0120844	0.464331	0.0157757	0.256996	0	0	0	0	0	0.00983061	0	0	0	0	0	0	0.0630233	PTGDS_HUMAN	Prostaglandin-H2 D-isomerase	B
WFSAGLASNSSWLR	H5N4F1S1	0.712561	0.774121	0.753986	0.846833	0.475896	0.0142661	0.840479	0.498272	0.519404	1.2024	0.0657715	0.599863	0.81184	0.53452	0.742852	0.943291	0.827095	0.80529	0.398522	0.988129	0.579513	0.601652	0.725464	0.715305	0.929069	PTGDS_HUMAN	Prostaglandin-H2 D-isomerase	B
WFSAGLASNSSWLR	H5N5F1S0	1.19831	1.73588	0.708294	1.31093	0.518462	0	0.564543	0.568266	0.875404	1.71579	0.0247594	0.384881	0.815437	0.322196	0.778561	0.736446	0.600061	0.67448	0.528084	0.757704	0.482157	0.502508	0.670027	0.648043	0.764042	PTGDS_HUMAN	Prostaglandin-H2 D-isomerase	B
WFSAGLASNSSWLR	H5N5F1S1	0.0120453	0.01224	0.00706281	0	0.0244025	0	0	0	0	0	0	0.00475554	0	0	0	0	0	0	0	0	0	0	0	0	0	PTGDS_HUMAN	Prostaglandin-H2 D-isomerase	B
WFSAGLASNSSWLR	H6N3F1S1	0	0	0	0	0	0	0	0	0	0.066995	0	0.00840147	0	0	0	0	0	0	0	0	0	0	0	0	0	PTGDS_HUMAN	Prostaglandin-H2 D-isomerase	B
YLGNATAIFFLPDEGK	H0N0F0S0	0	0	0	0	0	0.281826	0	0	0	0	0.380364	0.421185	0	0	0	0	0	0	0	0	0	0	0	0	0	A1AT_HUMAN	Alpha-1-antitrypsin	S_B
YLGNATAIFFLPDEGK	H0N1F0S0	0	0.0585763	0.0618183	0.0445811	0.0734061	0.0596329	0	0	0	0.0598459	0	0.0331767	0.1537	0	0	0	0	0	0	0	0	0	0.0516878	0.0353899	0.00250142	A1AT_HUMAN	Alpha-1-antitrypsin	S_B
YLGNATAIFFLPDEGK	H1N2F1S1	0	0	0	0	0	0	0	0	0	0	0	0.0734033	0	0	0	0	0	0	0	0	0	0	0	0	0	A1AT_HUMAN	Alpha-1-antitrypsin	S_B
YLGNATAIFFLPDEGK	H2N2F0S0	0.00657448	0.0214255	0.0315927	0.0172527	0.0995981	0	0	0.0208274	0.00707185	0.760236	0.06687	1.04696	0.0592593	0.0233549	0.0156454	0.00375257	0	0.00736171	0.0104108	0.00660196	0.00329332	0.0220124	0.0165025	0.0185098	0.00309314	A1AT_HUMAN	Alpha-1-antitrypsin	S_B
YLGNATAIFFLPDEGK	H3N3F0S0	0	0.0055982	0	0	0.0634024	0	0	0	0	0.329574	0.0495863	0.555929	0.0299897	0	0	0	0	0	0	0	0	0	0.00313829	0.00245631	0	A1AT_HUMAN	Alpha-1-antitrypsin	S_B
YLGNATAIFFLPDEGK	H3N3F0S1	0	0.0596392	0.0381318	0.0397304	0.296073	1.0765	0	0.0359838	0.0461825	0.403019	2.8879	2.40025	0.198652	0.0220396	0.0440352	0.0285132	0.00944945	0.0335173	0.0358813	0.0220892	0.0174771	0.0324913	0.0495238	0.0122557	0.0173564	A1AT_HUMAN	Alpha-1-antitrypsin	S_B
YLGNATAIFFLPDEGK	H4N3F0S0	0	0.0133308	0.0124918	0.0186961	0.0322983	0	0	0	0.0144161	0.294881	0	1.0136	0	0.0155029	0.00930154	0	0	0.0081021	0	0	0	0.00383981	0	0.0108522	0	A1AT_HUMAN	Alpha-1-antitrypsin	S_B
YLGNATAIFFLPDEGK	H4N3F0S1	0.107744	0.16607	0.183611	0.150079	0.730774	0.0151557	0.116679	0.121907	0.208737	1.14933	0.0432904	3.52992	0.570144	0.155423	0.148795	0.0948501	0.0801942	0.149459	0.120348	0.0925013	0.0738955	0.124418	0.144162	0.122591	0.0779775	A1AT_HUMAN	Alpha-1-antitrypsin	S_B
YLGNATAIFFLPDEGK	H4N5F2S1	0	0.0355236	0.0422978	0.0442163	0.038715	0	0	0.0186124	0.029279	0.0244791	0.00570304	0.0320951	0.0679169	0.0818982	0.0381269	0.021992	0.0253561	0.0522866	0.0198987	0.0214299	0.00969963	0.0445969	0.0589736	0.03749	0.0181733	A1AT_HUMAN	Alpha-1-antitrypsin	S_B
YLGNATAIFFLPDEGK	H5N4F0S0	0	0	0	0	0.0179033	0	0	0	0	0.0343061	0	0.131382	0	0	0	0	0	0	0	0	0	0	0	0	0	A1AT_HUMAN	Alpha-1-antitrypsin	S_B
YLGNATAIFFLPDEGK	H5N4F0S1	0	2.69701	0.00297486	0	0.00268329	0	0.49042	0	0	0.00585189	0.00674652	0.82032	0.00594517	0	0.0191589	0	0	0	0.00453159	0.0622918	0	0	0.0237887	0.00235955	0	A1AT_HUMAN	Alpha-1-antitrypsin	S_B
YLGNATAIFFLPDEGK	H5N4F0S2	6.7915	6.74009	6.69367	6.74251	4.51225	0.00392624	8.19499	10.6179	12.0104	2.94377	0.0613378	1.87927	10.2088	9.50454	9.40488	6.51028	7.20576	8.60056	7.40534	5.63234	5.6026	8.40817	7.47499	6.17585	5.2911	A1AT_HUMAN	Alpha-1-antitrypsin	S_B
YLGNATAIFFLPDEGK	H5N4F1S1	0	0.158684	0.0286609	0.00619937	0.0103624	0	0	0	0.0440065	0	0	0.0161796	0.0620018	0.00788057	0.0470336	0.0105785	0	0	0.0351245	0.0107181	0	0.00445889	0	0.0253423	0.00994327	A1AT_HUMAN	Alpha-1-antitrypsin	S_B
YLGNATAIFFLPDEGK	H5N4F1S2	0	0	0	0	0.00680906	0	0	0	0	0.00770526	0	0	0	0	0	0	0	0	0	0	0	0	0	0	0	A1AT_HUMAN	Alpha-1-antitrypsin	S_B
YLGNATAIFFLPDEGK	H6N3F0S1	0	0	0.0201954	0.00253818	0.00860042	0.00779914	0	0	0	0.09072	0	0.0487919	0.124522	0	0	0	0	0	0	0	0	0	0	0	0	A1AT_HUMAN	Alpha-1-antitrypsin	S_B
YNSQNQSNNQFVLYR	H0N0F0S0	0.0119674	0.0578014	0.165382	0.088257	0.12836	0.0105923	0.0830223	0.0587419	0.0941107	0.0882507	0.112551	0.20584	0.0991934	0.0967174	0.0479647	0.0725774	0.0303478	0.104627	0.0607597	0.141642	0.143379	0.084201	0.117349	0.0656275	0.100426	KNG1_HUMAN	Kininogen-1	S
YNSQNQSNNQFVLYR	H5N4F0S2	0	0.00282099	0.0120058	0	0.0131607	0.00354913	0	0	0	0	0	0	0.00517816	0.0194435	0	0	0	0.00359263	0.00451398	0.0163979	0.0178056	0	0.00789399	0.00630551	0.0106919	KNG1_HUMAN	Kininogen-1	S
YQPINSTHELGPLVDLK	H4N5F2S0	0.0437738	0.00419685	0.0152934	0.0334641	0	0	0.0156214	0	0	0	0	0	0	0	0.0134212	0.0650656	0.0391638	0.0215741	0	0.0409224	0.0221733	0.0129958	0.00865667	0.0499979	0.0652918	NRCAM_HUMAN	Neuronal cell adhesion molecule	B
YQPINSTHELGPLVDLK	H5N5F1S1	0.0272835	0.0116693	0.0221722	0.0317023	0.0126569	0	0	0	0	0.0207973	0.00561931	0.00609882	0	0	0	0	0	0.00811075	0	0.0251398	0.0104699	0	0.0153959	0.0232477	0.049188	NRCAM_HUMAN	Neuronal cell adhesion molecule	B
YTCTAQTIVDNSSASADLVVR	H0N0F0S0	0	0.0370452	0	0.00290412	0.0271375	0.0341816	0	0	0	0.00287112	0.119014	0.0101786	0.0029564	0	0	0	0	0	0	0	0	0	0	0	0.0110767	CNTN1_HUMAN	Contactin-1	B
YTCTAQTIVDNSSASADLVVR	H3N2F0S0	0	0	0	0	0	0	0	0	0	0.0251271	0	0	0	0	0	0	0	0	0	0	0	0	0	0	0	CNTN1_HUMAN	Contactin-1	B
YTCTAQTIVDNSSASADLVVR	H5N2F0S0	0.00619491	0.0424143	0.01839	0.060069	0.0291458	0	0.0535906	0.0194241	0.014749	0	0.00772398	0.00526216	0.00520569	0.0261278	0.0933869	0.106179	0.0729435	0.0562041	0.0491775	0.0834335	0.0838252	0.0474893	0.061126	0.109072	0.135014	CNTN1_HUMAN	Contactin-1	B
YTGNASALFILPDQDK	H3N3F0S1	0	0	0.00587664	0	0	0	0	0	0	0.00784292	0	0	0	0	0	0	0	0	0	0.0221542	0	0	0	0.00797437	0	AACT_HUMAN	Alpha-1-antichymotrypsin	S_B
YTGNASALFILPDQDK	H5N4F0S2	0	0	0.00560396	0	0.0261336	0	0	0	0	0	0	0	0	0	0	0	0	0	0	0.0190884	0.0036888	0	0	0.0138001	0	AACT_HUMAN	Alpha-1-antichymotrypsin	S_B
YTGNASALFILPDQDK	H6N5F0S3	0	0.00216748	0	0.00297039	0.00962408	0	0	0	0	0	0	0	0	0.00325405	0.00512919	0.004209	0	0	0	0.00788116	0.00932047	0.00465579	0.00735395	0.00801006	0.0134501	AACT_HUMAN	Alpha-1-antichymotrypsin	S_B
YTGNASALFILPDQDK	H6N5F1S3	0	0	0	0	0	0	0	0	0.0174502	0.0486736	0	0.00993704	0	0	0.0245405	0.026352	0.0626109	0.0144383	0.0612587	0.0121931	0.0317051	0	0.0141888	0.0528445	0.0226418	AACT_HUMAN	Alpha-1-antichymotrypsin	S_B
YTGNASALFILPDQDK	H6N5F2S2	0	0	0	0.00661081	0.016758	0	0	0	0	0	0	0	0.0038032	0	0.0114012	0	0	0.0118715	0	0.0117573	0.0219547	0.0252922	0.00306387	0.0162061	0.0246324	AACT_HUMAN	Alpha-1-antichymotrypsin	S_B
YTGNASALFILPDQDK	H7N6F0S4	0	0	0.0508801	0	0	0	0	0	0	0	0	0	0.014599	0.0343171	0.0041794	0	0	0.0160298	0.00437059	0.0251755	0.0321733	0.0513325	0.022607	0.00489359	0.0349944	AACT_HUMAN	Alpha-1-antichymotrypsin	S_B
